# Supplementary material for: The metabolic syndrome modifies the mRNA expression profile of extracellular vesicles derived from porcine mesenchymal stem cells
Source: Diabetol Metab Syndr. 2018 Jul 21;10:58. doi: 10.1186/s13098-018-0359-9 (PMC6054724; doi:10.1186/s13098-018-0359-9)
Supplement: Supplementary file 1 — Additional file 1. Individual mRNA expression levels obtained by RNAseq in Lean- and MetS-MSCs and their daughter EVs (Mvex) (n = 5 each). Expression values for each gene (Raw Counts) were normalized by the total number of reads per sample and corrected for gene length (reads per kilobasepair per million mapped reads, RPKM). [file 13098_2018_359_MOESM1_ESM.xlsx]

## Sheet: Sheet1
Gene	CodingLength	1_B183_MSC_RawCounts	1_B183_MSC_RPKM	1_Y419_MSC_RawCounts	1_Y419_MSC_RPKM	2_B188_MSC_RawCounts	2_B188_MSC_RPKM	3_B194_MSC_RawCounts	3_B194_MSC_RPKM	4_B198_MSC_RawCounts	4_B198_MSC_RPKM	7_B183_Mvex_RawCounts	7_B183_Mvex_RPKM	4_Y419_Mvex_RawCounts	4_Y419_Mvex_RPKM	8_B188_Mvex_RawCounts	8_B188_Mvex_RPKM	9_B194_Mvex_RawCounts	9_B194_Mvex_RPKM	10_B198_Mvex_RawCounts	10_B198_Mvex_RPKM	3_B169_MSC_RawCounts	3_B169_MSC_RPKM	5_B382_MSC_RawCounts	5_B382_MSC_RPKM	6_B386_MSC_RawCounts	6_B386_MSC_RPKM	B168_MSC_RawCounts	B168_MSC_RPKM	MSC1_RawCounts	MSC1_RPKM	11_B382_Mvex_RawCounts	11_B382_Mvex_RPKM	12_B386_Mvex_RawCounts	12_B386_Mvex_RPKM	5_B168_Mvex_RawCounts	5_B168_Mvex_RPKM	6_B169_Mvex_RawCounts	6_B169_Mvex_RPKM	Mvex1_RawCounts	Mvex1_RPKM
AASS	2972	80	1.23279	1125	18.8729	33	0.485406	58	0.784098	56	0.898607	0	0	25	0.465014	15	0.32138	0	0	0	0	153	1.93596	545	6.97933	1358	16.0343	28	0.778201	44	0.681567	105	3.5465	95	3.53033	0	0	4	0.979955	12	0.207821
ABAT	1491	0	0	0	0	1	0.0293101	1	0.0269382	4	0.127899	0	0	2	0.074128	2	0.0853853	0	0	0	0	11	0.277348	8	0.204142	1	0.0235276	2	0.110762	2	0.0617322	17	1.14416	3	0.222146	0	0	0	0	5	0.172545
ABCD3	2220	929	19.1628	739	16.595	826	16.2636	609	11.0206	589	12.6515	83	11.9743	520	12.9472	463	13.2787	0	0	0	0	997	16.8868	772	13.2337	811	12.818	241	8.96597	624	12.9386	116	5.24464	129	6.41693	25	3.42692	22	7.21465	419	9.71332
ABCF1	2424	1489	28.1304	1456	29.9455	1243	22.4154	1442	23.8996	1085	21.3449	102	13.4775	635	14.4805	801	21.0399	1	6.44632	5	24.1206	1299	20.1511	1909	29.9714	1739	25.173	751	25.5892	1838	34.9047	388	16.0667	297	13.531	125	15.6932	76	22.8267	1414	30.022
ABCG2	2104	179	3.89577	188	4.45438	64	1.32958	115	2.19575	268	6.07378	27	4.1099	71	1.86521	16	0.484161	0	0	0	0	135	2.41258	134	2.42362	88	1.4675	12	0.47104	378	8.26971	36	1.71734	4	0.209939	13	1.8802	4	1.38404	82	2.00569
ABHD14A	1297	701	24.7421	342	13.1411	754	25.4029	1065	32.9771	819	30.1013	23	5.67771	381	16.232	554	27.1867	1	12.0434	2	18.0254	651	18.8672	624	18.303	627	16.9566	345	21.9621	995	35.302	101	7.81363	66	5.61766	18	4.22193	3	1.6834	882	34.9862
ABHD5	1329	314	10.8161	180	6.74997	309	10.16	258	7.7966	141	5.0576	14	3.37284	149	6.1952	325	15.5652	1	11.7536	0	0	463	13.0957	293	8.38742	232	6.12326	132	8.2007	145	5.02073	103	7.77663	38	3.15659	19	4.34926	13	7.11922	167	6.46498
ABR	5061	3873	35.0524	6080	59.9049	4740	40.9489	5961	47.3298	5545	52.2584	452	28.6112	3380	36.9246	1925	24.2232	8	24.7054	5	11.5552	5003	37.18	4782	35.9666	3226	22.3712	2762	45.0848	7461	67.8775	821	16.2865	736	16.0636	343	20.6293	151	21.7268	6175	62.8083
ABRA	1325	10	0.345501	2	0.075226	3	0.0989382	3	0.0909317	14	0.503687	0	0	19	0.792375	1	0.0480373	0	0	0	0	7	0.198589	2	0.0574247	3	0.0794189	0	0	0	0	0	0	0	0	0	0	1	0.549284	0	0
ACAA2	1194	260	9.96777	92	3.83973	308	11.2712	358	12.0407	415	16.5675	56	15.0155	267	12.3556	204	10.8739	0	0	1	9.78954	342	10.7661	170	5.41618	245	7.19688	74	5.11673	345	13.2954	28	2.35286	21	1.9415	7	1.78338	13	7.92349	231	9.95283
ACACA	6693	2324	15.9053	1946	14.499	2111	13.7908	2213	13.2872	1509	10.7543	112	5.36108	1247	10.3015	867	8.25003	4	9.3411	2	3.49522	3800	21.355	2606	14.8218	3691	19.3555	1305	16.1084	1322	9.09487	362	5.43036	278	4.58823	58	2.63788	25	2.72016	685	5.26875
ACACB	8424	200	1.08756	24	0.142077	233	1.20941	613	2.92434	1124	6.36463	42	1.59735	389	2.55329	62	0.468753	0	0	0	0	307	1.37078	68	0.307292	75	0.312491	182	1.78497	95	0.519283	30	0.357567	11	0.144248	13	0.469771	3	0.259354	95	0.580572
ACAD8	2464	197	3.66135	208	4.2085	197	3.49491	274	4.46757	172	3.3288	0	0	138	3.09587	100	2.58408	0	0	0	0	215	3.28112	459	7.08938	483	6.87823	141	4.72641	189	3.53098	111	4.52181	95	4.25787	4	0.494033	9	2.65929	190	3.96862
ACADL	1703	955	25.6759	647	18.9372	1007	25.8432	835	19.6949	725	20.2976	121	22.7528	646	20.9645	616	23.0268	1	9.1739	4	27.4613	1024	22.6064	973	21.7398	1127	23.2167	284	13.7714	832	22.4856	153	9.01629	164	10.6331	22	3.93067	23	9.83103	705	21.3021
ACADM	1830	1352	33.8284	534	14.5457	1082	25.8419	698	15.3216	765	19.9319	207	36.2244	896	27.0608	1041	36.2147	4	34.1504	5	31.9457	1329	27.3047	1534	31.897	1177	22.565	242	10.9208	858	21.5799	526	28.8472	394	23.7736	38	6.31842	37	14.7182	819	23.0302
ACADS	1897	341	8.23096	422	11.0891	392	9.03184	560	11.8585	659	16.564	19	3.20758	633	18.4429	282	9.46401	0	0	2	12.3272	450	8.91902	666	13.3595	524	9.69129	132	5.74654	879	21.3277	103	5.44938	88	5.12239	35	5.61416	18	6.90744	872	23.655
ACAN	7081	1	0.00646899	0	0	2	0.0123498	5	0.028376	1	0.00673629	0	0	2	0.0156169	1	0.00899428	0	0	0	0	0	0	5	0.0268798	1	0.00495667	0	0	0	0	4	0.0567166	7	0.109201	0	0	0	0	0	0
ACE	4394	438	4.5657	16	0.181569	546	5.43275	1326	12.1261	1546	16.7814	18	1.3123	1292	16.2564	395	5.7248	0	0	1	2.66178	1769	15.1415	312	2.70276	311	2.48398	968	18.1989	2188	22.9266	88	2.01062	82	2.0613	73	5.05682	11	1.82295	2670	31.2791
ACE2	1835	2	0.0499057	3	0.0814948	4	0.0952738	3	0.0656729	1	0.0259839	0	0	1	0.0301195	3	0.104081	0	0	0	0	3	0.061468	0	0	1	0.0191194	0	0	1	0.0250829	4	0.218773	0	0	0	0	0	0	1	0.0280433
ACLY	1767	2120	54.9346	2197	61.9768	2544	62.9247	2857	64.9479	2265	61.1171	161	29.1785	1176	36.7829	1038	37.397	6	53.0509	6	39.7008	4152	88.3438	3381	72.8073	3317	65.8581	1386	64.7754	1984	51.6785	855	48.5612	728	45.492	136	23.4191	70	28.8374	1021	29.7335
ACO2	2667	2014	34.5833	2585	48.3232	2330	38.1906	2842	42.813	3426	61.2602	199	23.8994	1767	36.6245	1353	32.3024	4	23.4368	7	30.6932	3301	46.5437	4177	59.6061	3195	42.037	1470	45.5261	4732	81.6789	1091	41.0624	783	32.4237	200	22.8222	85	23.2046	3619	69.8401
ACOT13	1411	223	7.2354	62	2.18997	237	7.34007	159	4.52585	158	5.33825	19	4.3116	48	1.87987	146	6.58628	1	11.0711	2	16.5701	193	5.1419	106	2.85814	121	3.00813	42	2.45778	120	3.91379	33	2.34685	41	3.20801	5	1.07807	8	4.12664	100	3.64643
ACOX1	2022	2410	54.5775	2964	73.0741	2281	49.3078	3186	63.2976	2712	63.9544	176	27.8764	1460	39.9096	1401	44.1128	3	23.1819	5	28.9138	2802	52.1042	2621	49.3269	2838	49.2451	1252	51.1372	1738	39.5644	380	18.8623	417	22.7733	96	14.4474	43	15.4815	1274	32.4247
ACP2	2096	769	16.8004	605	14.3893	638	13.3048	1042	19.9713	951	21.6351	20	3.05599	331	8.72872	399	12.1198	0	0	1	5.57869	669	12.0013	1126	20.4434	840	14.0614	285	11.2299	988	21.6975	49	2.34641	89	4.68897	27	3.91993	8	2.77864	961	23.5954
ACP5	459	0	0	0	0	2	0.190133	0	0	1	0.10371	0	0	2	0.240432	0	0	0	0	0	0	0	0	0	0	0	0	0	0	0	0	5	1.09149	0	0	2	1.32369	0	0	1	0.111929
ACRV1	1119	0	0	0	0	0	0	0	0	1	0.042595	0	0	0	0	0	0	0	0	0	0	0	0	0	0	0	0	0	0	0	0	7	0.627604	0	0	0	0	0	0	0	0
ACSL1	3134	722	10.551	470	7.47724	563	7.85339	698	8.9486	921	14.0152	42	4.29271	837	14.7642	235	4.77477	1	4.98639	0	0	528	6.33574	1167	14.1725	802	8.98014	162	4.26979	646	9.48955	168	5.38118	124	4.36989	14	1.35958	6	1.39397	372	6.10953
ACSL3	2437	1288	24.2033	573	11.722	1183	21.2196	847	13.9633	612	11.9755	35	4.59996	481	10.9102	559	14.605	1	6.41195	0	0	1667	25.7219	516	8.05802	709	10.2084	426	14.4379	522	9.86024	140	5.76634	113	5.12072	24	2.99703	3	0.896248	644	13.6005
ACSL4	4876	7826	73.5156	3317	33.9214	8284	74.2803	4161	34.2912	15783	154.388	1100	72.2703	17014	192.919	7438	97.1461	30	96.1595	28	67.1639	10255	79.1013	23133	180.589	9350	67.2985	2137	36.206	5447	51.4346	4087	84.1507	3136	71.0411	372	23.2222	220	32.8557	9800	103.461
ACSL5	5228	175	1.53325	94	0.896583	199	1.66426	157	1.20675	131	1.19517	1	0.0612775	67	0.708561	74	0.901437	0	0	0	0	185	1.33093	350	2.54837	250	1.67829	68	1.07453	101	0.889515	27	0.518503	11	0.232413	1	0.058223	0	0	77	0.758184
ACSM4	2010	40	0.911256	9	0.223209	28	0.608881	11	0.219846	12	0.284673	0	0	15	0.412477	11	0.34842	0	0	0	0	26	0.486365	6	0.113593	13	0.226923	2	0.0821763	3	0.0687005	2	0.0998674	14	0.769134	0	0	2	0.724367	3	0.0768089
ACSS2	2905	584	9.20682	616	10.5722	668	10.0523	833	11.5209	511	8.38884	49	5.40282	293	5.57562	193	4.23042	0	0	1	4.02564	925	11.9742	400	5.24055	385	4.65063	300	8.53011	748	11.8538	121	4.18115	69	2.62325	29	3.03819	18	4.51147	374	6.62641
ACTA1	1482	1568	48.4392	14078	473.458	1027	30.2842	2315	62.7404	1491	47.9638	167	36.0824	664	24.7598	378	16.2358	1	10.541	2	15.7768	1491	37.8214	2402	61.6658	3078	72.8574	718	40.0048	1888	58.6289	616	41.7105	660	49.1687	202	41.469	100	49.1134	792	27.4971
ACTA2	1171	20944	818.699	272438	11593.7	4233	157.945	13042	447.254	1302	52.9981	871	238.128	290	13.6833	171	9.29374	2	26.6763	3	29.945	6886	221.024	15040	488.576	49871	1493.71	1486	104.766	4715	185.27	1654	141.714	2068	194.944	236	61.3052	149	92.5976	278	12.2129
ACTC1	4171	198	2.17427	1620	19.3665	26	0.272531	79	0.761062	14	0.160089	16	1.22884	10	0.132549	3	0.0458035	0	0	0	0	71	0.640199	178	1.62438	302	2.54102	11	0.21786	32	0.353229	35	0.842422	32	0.847407	9	0.656767	2	0.349162	6	0.0740473
ACTN1	2813	7466	121.55	26222	464.754	4886	75.9304	9011	128.702	7142	121.08	607	69.1169	4286	84.2265	2172	49.1652	13	72.2176	10	41.5725	5541	74.0738	12172	164.684	16292	203.234	4061	119.244	11624	190.231	3636	129.749	2758	108.282	211	22.8282	105	27.1773	5441	99.5536
ACTN2	4759	12	0.115496	19	0.19908	4	0.0367485	21	0.177317	21	0.210469	2	0.13463	3	0.0348526	3	0.0401455	0	0	0	0	15	0.118546	14	0.111978	16	0.117994	5	0.0867944	8	0.0773987	45	0.949317	21	0.487415	0	0	11	1.68316	3	0.0324501
ACTR2	1185	3316	128.092	1719	72.289	2645	97.5275	1920	65.066	1617	65.0432	267	72.135	1449	67.5623	1916	102.904	5	65.9036	6	59.183	2189	69.4323	3460	111.072	3757	111.199	816	56.8505	1984	77.0385	854	72.3068	676	62.9721	113	29.0073	59	36.2333	1473	63.947
ACTR3	1257	7606	276.993	3897	154.501	4617	160.496	4856	155.144	3831	145.281	561	142.89	4254	186.998	2860	144.813	11	136.69	10	92.9929	6767	202.356	6979	211.215	8311	231.91	1087	71.3966	3708	135.741	1450	115.743	1128	99.0637	281	68.0047	148	85.6884	1765	72.2381
ACVR1B	1518	120	3.61923	287	9.42335	109	3.13801	160	4.2335	153	4.80519	9	1.89847	128	4.65986	70	2.93537	0	0	0	0	120	2.97183	230	5.76477	216	4.99163	77	4.18853	102	3.09238	24	1.58657	5	0.363662	6	1.20256	0	0	76	2.57607
ACVR2A	1592	1023	29.4207	468	14.6525	886	24.3223	857	21.6223	277	8.29546	59	11.8674	222	7.70652	551	22.0322	0	0	1	7.34369	1045	24.6775	562	13.4318	800	17.6287	254	13.1749	194	5.60837	58	3.6561	74	5.13218	52	9.93804	5	2.2861	267	8.62974
ACVR2B	1558	32	0.940365	11	0.351907	30	0.841514	61	1.57261	102	3.12127	0	0	55	1.95091	14	0.572011	0	0	0	0	26	0.627376	34	0.830319	22	0.495362	4	0.212003	17	0.502173	11	0.708521	14	0.992129	5	0.976421	2	0.934383	28	0.924729
ACY1	1341	201	6.86177	206	7.65589	225	7.3319	403	12.0695	208	7.39414	10	2.38763	116	4.77998	133	6.31279	0	0	0	0	297	8.32539	318	9.02167	219	5.72846	150	9.23565	333	11.4273	60	4.48957	35	2.88139	7	1.58803	5	2.71368	370	14.1955
ACYP1	927	327	16.1433	133	7.14801	299	14.09	184	7.96906	197	10.1273	47	16.2282	197	11.7392	148	10.1586	0	0	1	12.6061	271	10.9856	392	16.0824	354	13.3906	67	5.96562	202	10.0243	106	11.47	41	4.88115	11	3.60876	7	5.49403	206	11.4294
AD014	395	547	63.2826	322	40.5548	513	56.6511	322	32.6812	460	55.4165	94	76.0593	334	46.6415	344	55.3332	2	78.9511	2	59.0834	741	70.3921	544	52.3017	516	45.7405	190	39.6449	662	76.9863	165	41.8403	142	39.6168	65	49.9725	53	97.4813	610	79.3117
ADAM10	2315	1648	32.5995	703	15.139	1329	25.0942	1044	18.1175	1435	29.559	33	4.56557	1682	40.1613	999	27.4757	1	6.74971	4	20.2047	1729	28.0839	1549	25.4639	1161	17.5971	426	15.1985	519	10.32	211	9.1485	203	9.68375	42	5.52108	5	1.57243	521	11.5825
ADAM17	3041	830	12.5	725	11.8867	954	13.7144	910	12.0232	1182	18.5368	19	2.00131	938	17.0516	722	15.1182	5	25.6942	1	3.84566	1017	12.5766	1398	17.4969	1538	17.7478	357	9.69701	893	13.519	172	5.67774	135	4.90299	10	1.00082	20	4.78863	783	13.2527
ADAM2	2606	0	0	0	0	0	0	0	0	0	0	0	0	0	0	0	0	0	0	0	0	0	0	0	0	0	0	0	0	0	0	0	0	0	0	3	0.350343	0	0	0	0
ADAM3A	1228	0	0	0	0	0	0	0	0	0	0	0	0	0	0	0	0	0	0	0	0	2	0.061218	0	0	2	0.0571248	0	0	0	0	0	0	0	0	0	0	0	0	0	0
ADAMTS1	4006	999	11.4219	65	0.80905	1969	21.4888	871	8.73647	1625	19.3469	84	6.71707	607	8.37703	871	13.8459	0	0	3	8.75855	3676	34.511	226	2.14734	292	2.55805	391	8.06281	4508	51.8102	86	2.15519	104	2.86748	27	2.05143	2	0.363539	2662	34.2051
ADAMTS10	3312	2104	29.0949	661	9.95087	1623	21.4232	3396	41.1987	1327	19.1085	80	7.73728	491	8.1956	580	11.1514	3	14.1554	1	3.53109	2390	27.138	3171	36.4407	3986	42.234	1322	32.9715	1825	25.3683	363	11.0025	434	14.4729	58	5.32991	22	4.83662	2476	38.4797
ADAMTS20	6282	20	0.145833	18	0.142885	26	0.180964	9	0.0575722	10	0.0759293	0	0	8	0.0704115	24	0.243314	0	0	0	0	12	0.071848	295	1.78759	320	1.78784	4	0.0526044	2	0.0146593	82	1.31055	73	1.28364	0	0	0	0	24	0.196674
ADAP1	1377	64	2.12776	117	4.23465	52	1.65021	76	2.21667	47	1.62714	1	0.232525	12	0.481563	24	1.10939	0	0	0	0	60	1.63796	78	2.15505	80	2.03792	49	2.93816	114	3.80984	4	0.291485	8	0.641397	0	0	18	9.51402	38	1.41983
ADAP2	1802	18	0.457372	10	0.276621	20	0.485088	13	0.289791	12	0.317513	11	1.95486	9	0.276037	7	0.2473	0	0	0	0	39	0.81371	6	0.126697	13	0.253101	20	0.916565	9	0.229878	1	0.0556942	10	0.61276	0	0	0	0	3	0.0856698
ADCY10	4833	11	0.104251	3	0.0309525	9	0.0814183	11	0.0914584	12	0.118427	0	0	16	0.183035	12	0.158124	0	0	0	0	15	0.116731	12	0.094512	2	0.0145234	0	0	1	0.00952673	44	0.914012	25	0.571373	7	0.440864	0	0	12	0.127814
ADCYAP1	531	0	0	0	0	0	0	0	0	0	0	0	0	0	0	1	0.119732	0	0	0	0	0	0	0	0	0	0	0	0	0	0	4	0.755013	0	0	0	0	0	0	3	0.290343
ADCYAP1R1	1461	9	0.282025	0	0	147	4.397	24	0.659783	6	0.195786	3	0.657497	9	0.340421	221	9.62869	1	10.6924	1	8.00171	37	0.95204	8	0.208331	5	0.120052	89	5.03004	3	0.0944984	4	0.274738	10	0.755681	0	0	0	0	32	1.12695
ADH1C	1221	1	0.0374905	0	0	0	0	0	0	0	0	0	0	3	0.13576	0	0	0	0	0	0	85	2.61667	0	0	0	0	35	2.3666	0	0	0	0	0	0	7	1.74397	2	1.19206	0	0
ADH5	1516	1503	45.3906	558	18.3455	1581	45.5756	1212	32.111	1432	45.0333	81	17.1088	1085	39.5517	949	39.8477	2	20.6095	6	46.2696	1795	44.5123	1527	38.3235	1263	29.2256	440	23.966	1400	42.5004	258	17.0781	230	16.7505	70	14.0484	31	14.8839	1229	41.7127
ADI1	1136	2213	89.1689	1499	65.754	2206	84.846	2492	88.0897	3066	128.644	173	48.7535	1502	73.0517	1164	65.2101	8	109.99	3	30.8668	2914	96.4117	1530	51.2322	1391	42.945	999	72.5995	2733	110.695	360	31.7942	338	32.843	229	61.318	96	61.4967	2484	112.485
ADIPOQ	851	0	0	0	0	0	0	0	0	0	0	0	0	0	0	0	0	0	0	0	0	0	0	0	0	3	0.123603	0	0	0	0	5	0.5893	0	0	0	0	0	0	1	0.0604314
ADIPOR1	1205	740	28.111	978	40.4457	707	25.6365	771	25.6948	1151	45.5307	62	16.4727	685	31.4097	442	23.3452	0	0	0	0	1011	31.5359	1468	46.3437	1224	35.6271	467	31.9962	1534	58.5772	441	36.7195	287	26.2918	68	17.1662	20	12.0788	1284	54.8176
ADIPOR2	1161	405	15.9677	396	16.9969	458	17.2364	428	14.8039	414	16.9969	40	11.03	235	11.1836	217	11.8953	1	13.4529	0	0	505	16.3488	522	17.1032	391	11.8118	219	15.5728	627	24.8492	108	9.33305	61	5.79976	25	6.55009	12	7.5217	393	17.4136
ADM	1493	1304	39.9871	896	29.9115	463	13.5524	2554	68.7081	3483	111.219	83	17.8011	2443	90.4261	145	6.18215	0	0	2	15.6607	1996	50.2586	2925	74.5397	1778	41.7761	415	22.9523	843	25.9853	174	11.6951	215	15.8992	20	4.07561	15	7.31276	368	12.6823
ADM2	429	13	1.38506	14	1.62383	6	0.610196	47	4.39306	6	0.665671	0	0	0	0	2	0.296267	0	0	0	0	0	0	29	2.56769	29	2.36742	7	1.34511	9	0.963884	16	3.73643	3	0.770795	0	0	0	0	1	0.119739
ADM5	710	4	0.257741	0	0	17	1.0456	20	1.13057	21	1.40905	0	0	10	0.77777	11	0.985474	0	0	0	0	30	1.58728	23	1.2316	8	0.394972	6	0.697285	28	1.81359	1	0.141233	1	0.155388	0	0	3	3.07321	35	2.53455
ADNP	5031	2131	19.4015	1236	12.2506	2125	18.4674	1926	15.3834	1770	16.7807	148	9.42412	1745	19.1768	1258	15.9244	0	0	3	6.97447	1957	14.6302	1528	11.561	1607	11.2104	1231	20.2137	2609	23.8772	340	6.78491	269	5.90606	74	4.47718	22	3.18437	2357	24.1169
ADORA3	2756	0	0	0	0	0	0	0	0	0	0	0	0	0	0	0	0	0	0	0	0	0	0	1	0.0138094	0	0	0	0	0	0	14	0.509914	11	0.440801	0	0	0	0	0	0
ADPRH	2295	212	4.23016	146	3.17148	163	3.10457	189	3.30847	205	4.2595	81	11.304	151	3.63685	131	3.63431	0	0	0	0	173	2.83449	339	5.62134	378	5.77918	89	3.20293	127	2.54731	47	2.05557	62	2.98336	23	3.04978	9	2.85504	106	2.37704
ADRA1A	1401	1	0.0326772	0	0	0	0	0	0	0	0	0	0	0	0	0	0	0	0	0	0	0	0	3	0.0814677	5	0.12519	0	0	0	0	0	0	0	0	0	0	0	0	0	0
ADRA1D	1716	12	0.320187	3	0.0871429	0	0	3	0.0702245	5	0.138924	0	0	13	0.418691	1	0.0370981	0	0	0	0	5	0.109547	21	0.465652	34	0.695112	3	0.144371	8	0.214571	12	0.701806	11	0.707797	0	0	0	0	5	0.149935
ADRA2A	1353	1297	43.8848	3	0.110505	743	23.997	1415	42.0025	1436	50.5956	35	8.28265	152	6.20792	254	11.9492	1	11.5453	0	0	1898	52.7325	53	1.49029	3	0.0777766	1524	93.0026	3189	108.464	8	0.593304	3	0.244787	51	11.4674	23	12.3723	667	25.3635
ADRA2B	1341	0	0	23	0.854784	0	0	0	0	1	0.0355487	0	0	0	0	0	0	0	0	0	0	0	0	0	0	0	0	0	0	0	0	0	0	0	0	0	0	0	0	0	0
ADRB1	1368	0	0	0	0	0	0	0	0	0	0	0	0	0	0	0	0	0	0	0	0	1	0.0274788	0	0	0	0	0	0	0	0	0	0	0	0	0	0	0	0	0	0
ADRB3	1224	0	0	0	0	0	0	0	0	0	0	0	0	0	0	0	0	0	0	0	0	0	0	0	0	0	0	0	0	0	0	0	0	0	0	0	0	0	0	0	0
ADRBK1	3096	674	9.97037	1120	18.0367	713	10.0678	895	11.615	1208	18.6081	110	11.3808	686	12.2491	374	7.69224	0	0	0	0	936	11.3693	953	11.7156	1119	12.6834	579	15.4478	1939	28.8328	340	11.0241	277	9.88154	41	4.03047	31	7.29057	1664	27.664
ADSL	1473	459	14.2662	431	14.5835	343	10.1761	509	13.879	396	12.8166	34	7.39097	273	10.242	188	8.12424	1	10.6054	1	7.93657	424	10.821	584	15.0844	573	13.6459	159	8.91309	541	16.9025	86	5.85878	113	8.46968	22	4.544	16	7.90612	369	12.8894
ADSS	2306	683	13.5633	270	5.8371	696	13.1931	475	8.27529	770	15.9228	62	8.6112	1876	44.9683	656	18.1125	2	13.5521	1	5.07087	837	13.6483	624	10.2979	639	9.72298	267	9.56296	644	12.8555	118	5.13618	117	5.60305	34	4.48688	11	3.47285	951	21.2244
AFAP1	2500	1252	22.9342	3694	73.6655	1215	21.2446	1677	26.9499	2216	42.27	70	8.96818	1356	29.9824	761	19.3818	1	6.25043	1	4.67753	1457	21.9153	1967	29.9435	1772	24.8712	1053	34.7891	1673	30.8058	358	14.3739	358	15.8145	65	7.91248	26	7.57182	1604	33.0212
AFAP1L1	2671	202	3.46344	478	8.92221	166	2.7168	216	3.24904	192	3.428	33	3.95728	170	3.5183	72	1.7164	0	0	0	0	53	0.746174	394	5.614	227	2.98219	9	0.278314	356	6.1357	53	1.9918	47	1.94333	0	0	0	0	285	5.49175
AFP	2016	0	0	0	0	0	0	0	0	0	0	0	0	0	0	0	0	0	0	0	0	0	0	0	0	0	0	0	0	0	0	1	0.0497852	0	0	0	0	0	0	0	0
AGER	1464	0	0	0	0	6	0.179102	10	0.274347	4	0.130256	5	1.09358	7	0.264229	2	0.086959	0	0	0	0	3	0.0770343	1	0.0259881	0	0	8	0.451213	6	0.18861	17	1.16524	5	0.377067	0	0	0	0	2	0.0702902
AGK	2475	399	7.38269	349	7.03001	318	5.61646	372	6.03851	335	6.45462	9	1.16469	195	4.35517	193	4.96511	0	0	0	0	419	6.36596	586	9.01071	420	5.9545	141	4.70541	478	8.89054	104	4.21783	46	2.05255	27	3.31991	20	5.88329	329	6.84144
AGPAT1	883	120	6.21901	147	8.29366	133	6.57939	163	7.41093	238	12.844	31	11.2365	194	12.1359	97	6.98943	1	17.6836	1	13.2336	119	5.06402	186	8.01075	181	7.18741	316	29.5368	1290	67.2029	91	10.337	38	4.74917	29	9.98755	6	4.94356	823	47.9347
AGPAT2	900	197	10.0169	377	20.8688	160	7.76572	408	18.2001	380	20.1203	21	7.46817	168	10.3111	92	6.50407	1	17.35	0	0	269	11.2313	299	12.6345	314	12.2335	71	6.51122	434	22.1828	39	4.34656	34	4.16908	23	7.7717	15	12.1257	326	18.6292
AGPAT4	1319	260	9.02385	177	6.68776	240	7.95103	320	9.74347	346	12.5049	1	0.242742	229	9.59362	91	4.39126	0	0	0	0	257	7.3242	265	7.64336	317	8.43008	73	4.5696	326	11.3735	31	2.35827	23	1.92504	0	0	6	3.31069	360	14.0421
AGPAT5	1172	460	17.966	177	7.52587	350	13.0484	258	8.84014	235	9.55755	31	8.46805	184	8.67442	211	11.4579	0	0	0	0	418	13.4054	344	11.1654	413	12.3594	105	7.3964	166	6.5172	76	6.50611	81	7.6291	11	2.85501	5	3.10465	138	6.05736
AGPAT6	1560	793	23.2736	1091	34.858	881	24.6808	1111	28.6054	1166	35.6346	9	1.84739	779	27.5966	434	17.7096	3	30.0429	1	7.49424	1159	27.9307	1165	28.4142	1249	28.087	695	36.7884	1341	39.5619	111	7.14046	121	8.56384	18	3.51061	37	17.2639	1259	41.5265
AGPHD1	1314	86	2.99616	15	0.568914	157	5.22108	70	2.13949	62	2.24928	27	6.57897	72	3.0278	195	9.44563	0	0	1	8.8962	153	4.3769	65	1.88191	51	1.36142	56	3.51877	59	2.06622	17	1.29816	11	0.924173	6	1.38912	2	1.10776	189	7.40011
AGR2	611	1	0.0748585	0	0	1	0.0714554	0	0	1	0.0779516	0	0	4	0.361434	0	0	0	0	0	0	10	0.61468	0	0	0	0	3	0.405041	1	0.0752488	0	0	1	0.180524	0	0	0	0	2	0.16826
AGRP	405	0	0	0	0	0	0	0	0	0	0	0	0	1	0.136206	0	0	0	0	0	0	0	0	2	0.18755	0	0	0	0	0	0	0	0	1	0.27212	0	0	0	0	0	0
AGXT2	2185	0	0	36	0.82136	0	0	0	0	2	0.0436472	0	0	0	0	0	0	0	0	0	0	0	0	2	0.0348331	2	0.0321163	0	0	0	0	0	0	0	0	0	0	0	0	0	0
AHCY	2308	257	5.0992	341	7.36566	273	5.17041	191	3.32466	223	4.60742	237	32.8885	209	5.00545	137	3.77936	1	6.77017	2	10.133	281	4.57808	508	8.3763	331	5.03211	291	10.4135	1280	25.5292	333	14.4819	222	10.6222	118	15.5586	89	28.0742	539	12.019
AIF1	636	28	2.01378	6	0.469778	23	1.57897	7	0.441668	22	1.64763	14	7.0422	1	0.0868123	11	1.09996	1	24.5405	0	0	7	0.413389	21	1.25514	16	0.881712	3	0.389144	6	0.433773	5	0.7882	21	3.64222	0	0	0	0	0	0
AIMP1	1036	2000	88.3576	484	23.2781	1426	60.135	1207	46.7806	1018	46.8323	500	154.494	818	43.621	1032	63.3903	8	120.597	12	135.373	1597	57.9331	1586	58.2286	1418	48.0003	243	19.3623	913	40.5455	454	43.9626	364	38.7801	154	45.2121	172	120.807	781	38.777
AIMP2	1213	384	14.4912	230	9.4491	407	14.6609	529	17.5136	375	14.7363	10	2.63937	163	7.42489	185	9.70678	2	25.7534	1	9.63633	308	9.54405	746	23.3955	819	23.6816	191	13	701	26.5919	65	5.37651	40	3.64022	20	5.01562	3	1.79988	572	24.2594
AK3L1	1890	521	12.6223	498	13.1347	549	12.696	546	11.6048	336	8.47665	144	24.4	893	26.1144	223	7.51165	0	0	0	0	662	13.1694	356	7.16755	416	7.72233	194	8.47694	440	10.7155	91	4.83232	57	3.33019	53	8.53292	14	5.39234	122	3.32178
AKAP2	6625	7602	52.5616	2591	19.5028	6881	45.4137	6639	40.2706	4394	31.6363	1828	88.3984	2007	16.7501	2962	28.4745	11	25.9516	8	14.1244	10187	57.8357	5040	28.9595	3171	16.7993	5643	70.37	6695	46.5318	961	14.5639	898	14.9731	1705	78.3405	751	82.5523	2852	22.1616
AKAP3	2565	28	0.499912	21	0.408173	30	0.511271	36	0.563876	35	0.650711	0	0	37	0.797381	13	0.322707	0	0	0	0	25	0.366509	14	0.207723	47	0.642965	27	0.869433	49	0.879407	4	0.156534	21	0.904167	0	0	0	0	49	0.9832
AKAP9	12441	5012	18.455	1722	6.90278	3759	13.212	2388	7.71403	2439	9.35187	196	5.04761	2786	12.3826	2257	11.5548	9	11.3077	8	7.52195	4499	13.6027	1061	3.24666	892	2.51664	816	5.41912	718	2.65757	755	6.09344	654	5.80729	128	3.13208	21	1.22933	1584	6.55492
AKR1B1	967	527	24.9418	548	28.2349	709	32.03	541	22.4626	2234	110.099	131	43.3626	4337	247.762	331	21.7808	4	64.5964	4	48.3409	1476	57.3603	2613	102.772	848	30.7515	686	58.5568	2008	95.5298	780	80.9143	448	51.1315	175	55.0397	78	58.6895	1341	71.3273
AKR1C1	3936	56	0.651651	0	0	136	1.51064	48	0.490019	441	5.3438	14	1.13942	17	0.238784	40	0.647168	0	0	0	0	50	0.477755	5	0.0483523	1	0.00891622	21	0.44074	11	0.12867	0	0	0	0	5	0.38665	0	0	31	0.405414
AKR1C4	3678	0	0	0	0	8	0.0950925	1	0.0109247	10	0.129672	0	0	0	0	2	0.0346276	0	0	0	0	1	0.0102252	1	0.0103486	1	0.0095415	0	0	2	0.0250352	0	0	0	0	0	0	0	0	3	0.041985
AKR1CL1	2756	0	0	0	0	8	0.126894	1	0.0145781	6	0.103822	0	0	0	0	2	0.0462078	0	0	0	0	1	0.0136447	1	0.0138094	1	0.0127324	0	0	2	0.0334075	0	0	0	0	0	0	0	0	3	0.0560256
AKR1E2	2680	0	0	0	0	0	0	0	0	1	0.0177943	0	0	0	0	0	0	0	0	0	0	0	0	0	0	0	0	0	0	0	0	0	0	0	0	0	0	0	0	0	0
AKR7A2	1398	204	6.68044	235	8.37783	281	8.78365	349	10.0264	286	9.7527	30	6.87105	283	11.1864	177	8.05894	0	0	0	0	361	9.70712	355	9.66102	227	5.6958	130	7.67811	570	18.7632	71	5.0962	63	4.97518	51	11.0985	6	3.12374	587	21.6034
AKT2	1505	973	29.5992	2342	77.561	986	28.6311	1578	42.1133	1235	39.1218	169	35.9568	923	33.892	548	23.1781	3	31.1401	0	0	1213	30.2996	1485	37.5417	1754	40.8838	630	34.5656	1883	57.5806	462	30.8051	416	30.5179	137	27.6955	51	24.6653	1379	47.1457
AKT3	1493	431	13.2166	439	14.6553	363	10.6253	349	9.38885	514	16.413	100	21.4471	729	26.9835	312	13.3023	1	10.4634	0	0	581	14.6294	374	9.53089	528	12.4059	143	7.90887	260	8.01445	148	9.94757	118	8.72605	103	20.9894	48	23.4008	196	6.75473
ALAS1	1977	636	14.7307	710	17.9025	714	15.7855	682	13.8578	736	17.7512	22	3.56382	535	14.9571	284	9.14564	0	0	1	5.91431	621	11.8104	1534	29.5265	1354	24.0292	294	12.2815	810	18.8586	92	4.67054	81	4.52423	53	8.15761	10	3.68226	622	16.1907
ALB	2051	0	0	1	0.0243055	0	0	0	0	0	0	0	0	2	0.0538981	0	0	0	0	0	0	0	0	0	0	0	0	0	0	0	0	0	0	0	0	7	1.03857	0	0	40	1.00366
ALDH2	2047	777	17.3814	661	16.0973	1564	33.3959	1890	37.0911	2111	49.1739	15	2.34683	1448	39.0984	1838	57.166	5	38.1649	6	34.273	903	16.5866	1394	25.9146	1169	20.0369	365	14.7262	767	17.2471	199	9.75729	155	8.36157	34	5.05431	27	9.60229	3268	82.1589
ALDH4A1	2849	567	9.11445	976	17.0799	571	8.76148	892	12.5793	1258	21.0578	59	6.63326	488	9.46882	217	4.84995	0	0	0	0	1121	14.7966	794	10.6069	417	5.13615	318	9.21958	1851	29.9097	101	3.55863	87	3.37257	54	5.76849	33	8.43354	1338	24.1721
ALDH5A1	1753	97	2.53358	31	0.881482	68	1.69537	109	2.49767	68	1.84951	5	0.913398	13	0.409859	9	0.32684	0	0	0	0	93	1.99459	45	0.976776	22	0.440291	34	1.60169	155	4.06961	4	0.229	6	0.377927	0	0	2	0.830503	39	1.14482
ALDOC	1632	69	1.93578	737	22.5093	156	4.17758	155	3.8149	125	3.65175	0	0	494	16.7287	47	1.8333	0	0	0	0	159	3.66279	82	1.91179	39	0.838349	65	3.28894	159	4.48396	100	6.14922	52	3.51806	18	3.35583	12	5.35224	81	2.55388
ALG10	3782	914	11.0688	232	3.05867	988	11.4211	639	6.78894	629	7.93215	19	1.6093	401	5.86177	548	9.22712	1	4.13226	0	0	950	9.44687	963	9.69175	1055	9.78954	201	4.39024	479	5.83109	143	3.79582	103	3.00806	3	0.241434	0	0	304	4.13752
ALG2	2000	865	19.8044	482	12.0138	809	17.6802	757	15.205	578	13.7803	23	3.68299	437	12.0769	442	14.0701	0	0	2	11.6927	708	13.3103	799	15.2024	813	14.2623	222	9.16716	430	9.89628	104	5.21906	84	4.63787	6	0.912888	1	0.363994	498	12.814
ALG5	1035	648	28.6555	232	11.1689	597	25.2	541	20.9882	485	22.3336	6	1.85571	511	27.2761	412	25.3314	0	0	1	11.292	803	29.1579	653	23.9975	549	18.602	142	11.3255	369	16.4028	120	11.6313	53	5.652	9	2.64482	1	0.703042	513	25.4953
ALG9	2024	440	9.95452	438	10.7877	520	11.2296	629	12.4843	366	8.62249	38	6.01282	301	8.21982	235	7.39205	0	0	0	0	685	12.7252	674	12.6721	679	11.7704	122	4.9781	382	8.68738	59	2.92572	45	2.45513	8	1.20276	7	2.51776	199	5.05977
ALOX12	2883	19	0.301822	175	3.02638	19	0.288101	15	0.209042	42	0.694753	0	0	11	0.21092	6	0.132519	0	0	0	0	25	0.326096	11	0.145214	13	0.158232	17	0.48706	11	0.17565	9	0.313367	12	0.459698	0	0	0	0	18	0.321351
ALOX5AP	841	37	2.01318	60	3.55402	26	1.35035	42	2.00482	5	0.283292	0	0	3	0.197029	7	0.529551	0	0	0	0	42	1.87645	5	0.226084	15	0.625353	11	1.07947	43	2.35184	0	0	3	0.393636	6	2.16946	0	0	9	0.550342
AMBN	1908	0	0	3	0.0783784	5	0.114538	2	0.0421077	2	0.0499805	0	0	1	0.0289678	1	0.0333669	0	0	0	0	1	0.0197058	4	0.0797749	0	0	0	0	0	0	0	0	0	0	0	0	0	0	0	0
AMBP	1498	3	0.0916879	14	0.465809	5	0.145866	2	0.0536248	8	0.254604	0	0	1	0.0368909	1	0.0424933	0	0	0	0	10	0.250957	10	0.253986	5	0.117089	2	0.110245	10	0.30722	64	4.2873	45	3.31663	0	0	0	0	19	0.652611
AMCF-II	1489	21732	668.199	284	9.50634	35043	1028.49	18120	488.775	123483	3953.64	982	211.176	27441	1018.44	13585	580.758	54	566.541	66	518.189	29747	751.031	73249	1871.66	14861	350.113	5001	277.332	55397	1712.19	5495	370.329	4083	302.747	482	98.4859	236	115.363	42780	1478.28
AMEL	778	1	0.0588105	0	0	6	0.336822	3	0.154782	6	0.367443	0	0	17	1.20679	3	0.245305	0	0	0	0	10	0.482907	0	0	0	0	2	0.212139	5	0.295586	0	0	0	0	0	0	0	0	13	0.859228
AMH	480	0	0	0	0	1	0.0909162	0	0	5	0.495909	0	0	2	0.229935	0	0	0	0	0	0	0	0	1	0.079153	2	0.145959	5	0.858922	4	0.382971	3	0.6263	4	0.918758	0	0	0	0	360	38.5354
AMHR2	1733	8	0.211365	1	0.0287629	8	0.201756	8	0.185429	14	0.385173	0	0	21	0.669717	5	0.183672	0	0	0	0	4	0.0867784	7	0.153696	9	0.182196	9	0.428867	9	0.239025	6	0.347463	12	0.764572	0	0	0	0	14	0.415701
AMICA1	1677	4	0.10921	0	0	9	0.234551	6	0.143713	18	0.511749	0	0	32	1.05458	1	0.0379604	0	0	0	0	7	0.15693	6	0.136136	1	0.0209196	0	0	10	0.274447	0	0	2	0.131681	0	0	0	0	8	0.245471
AMPD1	2244	11	0.224475	4	0.0888638	15	0.292187	4	0.0716112	4	0.0850003	0	0	8	0.197058	4	0.113492	0	0	0	0	10	0.167565	13	0.220465	4	0.0625446	5	0.184027	8	0.164106	37	1.65497	34	1.6732	0	0	5	1.62216	17	0.389884
AMPH	2289	88	1.76051	0	0	98	1.87144	128	2.24653	206	4.29149	23	3.21819	13	0.313927	37	1.02917	0	0	0	0	8	0.131418	13	0.216133	15	0.229933	16	0.577316	33	0.663635	14	0.613901	12	0.578938	0	0	0	0	9	0.202353
AMY2	4702	2	0.0194826	0	0	3	0.0278954	0	0	2	0.0202876	0	0	1	0.0117583	3	0.040632	0	0	0	0	0	0	2	0.0161908	0	0	0	0	0	0	0	0	0	0	0	0	0	0	0	0
AMZ1	1500	6	0.183132	37	1.22943	2	0.0582687	11	0.294543	27	0.858143	2	0.426942	13	0.478943	4	0.169747	0	0	0	0	4	0.100249	12	0.304378	10	0.233865	4	0.220195	7	0.214767	4	0.267599	1	0.0736047	0	0	0	0	6	0.205813
AMZ2	1403	341	11.127	345	12.2556	381	11.8671	312	8.93151	303	10.2956	73	16.66	349	13.7461	168	7.62192	0	0	3	24.9968	577	15.46	564	15.2941	634	15.8514	185	10.8876	685	22.4685	117	8.36806	105	8.26244	70	15.179	36	18.6757	412	15.1089
ANAPC13	267	634	108.379	213	39.6393	438	71.4703	429	64.3369	331	58.921	40	47.8239	258	53.236	323	76.7697	0	0	1	43.6511	438	61.4809	670	95.1814	830	108.715	131	40.3892	320	54.9877	116	43.4639	92	37.9262	34	38.624	14	38.0482	298	57.2511
ANAPC16	1250	1067	39.0751	541	21.5686	774	27.0564	852	27.3728	760	28.9823	148	37.9074	493	21.7927	504	25.6623	0	0	1	9.35132	1041	31.3036	949	28.8816	1287	36.1133	243	16.0501	1051	38.6898	214	17.1776	163	14.3952	64	15.5753	38	22.1242	708	29.1392
ANGPT1	2009	2552	58.1671	39	0.96772	2571	55.9361	1736	34.7129	1796	42.6272	82	13.0719	1290	35.4907	1946	61.6693	11	85.5501	5	29.1008	4496	84.1455	331	6.26966	77	1.34475	975	40.0809	1576	36.1086	37	1.84847	43	2.36352	50	7.57333	20	7.24728	1960	50.2068
ANGPT2	2305	72	1.43043	6	0.12977	71	1.34643	68	1.18519	23	0.475823	0	0	87	2.08632	12	0.33147	0	0	0	0	59	0.962484	5	0.0825511	7	0.106558	3	0.107496	44	0.878707	2	0.0870917	4	0.19164	0	0	0	0	6	0.133966
ANGPTL1	1856	393	9.69557	2	0.0537155	350	8.24219	255	5.51907	237	6.08854	5	0.862736	114	3.3948	340	11.6624	1	8.41805	1	6.29968	440	8.91336	110	2.25524	97	1.83361	83	3.69313	168	4.16628	88	4.75857	26	1.54685	6	0.983677	0	0	261	7.23654
ANGPTL2	1992	3378	77.6506	1807	45.2202	4643	101.877	7165	144.493	5521	132.156	143	22.9905	7256	201.331	3206	102.466	2	15.6872	9	52.8282	5980	112.874	3019	57.6724	2231	39.2951	7646	316.998	9716	224.508	363	18.2896	349	19.3466	130	19.8586	50	18.2727	11453	295.879
ANGPTL3	1440	18	0.57227	0	0	9	0.273127	16	0.446266	16	0.529703	0	0	58	2.22579	10	0.442037	0	0	0	0	53	1.38361	13	0.343472	14	0.341044	0	0	1	0.0319585	3	0.209056	10	0.766694	0	0	0	0	1	0.0357304
ANGPTL4	1818	2358	59.3887	715	19.6044	3691	88.7355	2568	56.7414	8463	221.957	193	33.9973	4207	127.897	3649	127.78	11	94.533	7	45.019	2090	43.2229	10828	226.635	8379	161.698	1437	65.2759	8029	203.273	412	22.7442	444	26.9672	81	13.5571	22	8.80909	10464	296.188
ANGPTL7	1186	4	0.154384	0	0	6	0.221048	1	0.03386	5	0.200954	0	0	5	0.232938	0	0	0	0	0	0	8	0.253536	5	0.160373	2	0.059146	6	0.417666	2	0.0775943	0	0	0	0	0	0	0	0	2	0.0867524
ANKHD1	8149	2991	16.8132	1471	9.00194	2860	15.346	2668	13.1573	2340	13.6973	149	5.85799	2143	14.5407	1724	13.4742	4	7.67231	2	2.8708	2370	10.9393	2293	10.7117	2223	9.57477	1204	12.2067	1306	7.37966	638	7.86084	635	8.608	97	3.62349	33	2.94915	1248	7.88423
ANKRD17	8046	3588	20.4273	2452	15.1973	3513	19.0911	2915	14.5593	2750	16.3033	272	10.8307	2417	16.6098	2283	18.0715	7	13.5984	11	15.9915	3645	17.0398	2680	12.6798	2522	11.0016	1363	13.9956	1818	10.4042	332	4.14295	450	6.17824	139	5.25889	64	5.79278	1724	11.0308
ANKRD28	6351	3173	22.8851	229	1.79807	2276	15.6692	2054	12.9965	802	6.02338	120	6.05328	1425	12.4058	895	8.97501	1	2.46101	7	12.8919	3220	19.0698	1774	10.633	1701	9.40027	601	7.81795	929	6.73528	232	3.66761	258	4.48741	73	3.49885	44	5.04525	628	5.0904
ANKRD46	1217	170	6.39432	126	5.15946	239	8.58098	193	6.36865	160	6.26685	37	9.73362	163	7.4005	156	8.1583	1	12.8344	1	9.60468	226	6.9801	242	7.5645	270	7.78149	61	4.1382	170	6.42765	106	8.73906	45	4.0818	5	1.24979	2	1.19598	139	5.87584
ANKS1A	3458	218	2.88734	498	7.18059	196	2.47795	314	3.64852	275	3.79279	3	0.277901	249	3.98079	82	1.51003	2	9.03864	0	0	292	3.17565	341	3.75332	339	3.44029	158	3.77429	277	3.68791	120	3.48367	99	3.16207	25	2.2004	17	3.57964	238	3.54265
ANPEP	3378	753	10.2094	97	1.43174	1007	13.0325	965	11.4783	521	7.35574	28	2.65515	2019	33.0422	714	13.4596	1	4.62632	0	0	363	4.04128	959	10.8054	337	3.50097	491	12.0067	2209	30.1064	331	9.83662	286	9.35113	30	2.703	8	1.72442	550	8.38063
ANXA1	1516	11119	335.794	4232	139.137	7391	213.061	6939	183.844	5558	174.787	1227	259.166	4652	169.58	2737	114.924	16	164.876	16	123.386	9250	229.381	13332	334.597	10497	242.899	2571	140.038	6212	188.58	2365	156.549	2177	158.547	456	91.515	230	110.429	2406	81.6606
ANXA2	1365	25174	844.295	18730	683.862	22755	728.471	33991	1000.12	17264	602.931	4218	989.408	10409	421.385	10037	468.032	31	354.76	49	419.639	22029	606.659	37586	1047.58	40584	1042.92	7572	458.025	25263	851.697	6939	510.096	5209	421.298	1594	355.264	863	460.152	13108	494.07
ANXA4	958	1175	56.1322	963	50.0828	1454	66.3028	1176	49.2863	397	19.7492	83	27.7319	367	21.1626	982	65.2251	0	0	5	60.9933	1735	68.0584	577	22.9071	793	29.0269	475	40.9264	786	37.7446	148	15.497	146	16.8198	45	14.2859	13	9.87337	635	34.0924
ANXA8	1930	492	11.6728	16857	435.391	447	10.1231	312	6.49396	73	1.8035	224	37.1694	956	27.3777	276	9.10435	0	0	2	12.1165	497	9.68222	11293	222.659	20006	363.684	393	16.8166	862	20.5578	1381	71.8154	1374	78.6123	88	13.8744	26	9.8069	410	10.9321
ANXA9	1543	26	0.771469	13	0.41993	35	0.991304	44	1.14536	40	1.23592	1	0.207526	16	0.573051	11	0.453803	0	0	0	0	39	0.950207	17	0.419193	12	0.272823	24	1.28438	25	0.745664	16	1.04059	18	1.28799	0	0	0	0	11	0.366816
AP1M1	2223	853	17.5714	1218	27.3145	867	17.0479	1186	21.4332	926	19.8634	183	26.3655	663	16.4854	509	14.5782	2	14.0578	2	10.5202	955	16.1536	1247	21.3473	1073	16.936	497	18.465	1789	37.0447	366	16.5254	244	12.1211	131	17.9329	54	17.6848	1356	31.3926
AP2B1	2547	4515	81.1803	5555	108.734	4789	82.1924	4579	72.2285	4100	76.7646	536	67.4039	2959	64.2194	3012	75.297	3	18.4054	12	55.095	4871	71.915	5217	77.9532	4768	65.6876	1552	50.3293	3214	58.0894	833	32.8285	781	33.864	351	41.9393	167	47.7373	2243	45.3244
AP2M1	1957	4153	97.1721	5074	129.247	4572	102.113	5736	117.743	4523	110.202	445	72.8227	3381	95.489	3116	101.369	7	55.8868	12	71.6967	5177	99.4641	6341	123.298	5606	100.505	2407	101.576	6505	152.998	1081	55.4394	849	47.905	551	85.6746	220	81.8372	6317	166.112
AP2S1	879	721	37.5357	700	39.6731	761	37.8171	782	35.7159	703	38.1109	104	37.8678	485	30.4775	483	34.9612	3	53.292	4	53.175	760	32.4887	1217	52.6526	1016	40.5282	307	28.826	1087	56.885	361	41.1937	337	42.3091	75	25.9473	33	27.3132	885	51.7801
AP3B1	3236	2885	40.8315	1438	22.1563	2331	31.491	1695	21.0457	1634	24.0816	234	23.1629	1244	21.2519	1486	29.2414	2	9.65853	5	18.07	2647	30.7618	2447	28.7808	2505	27.1651	647	16.5155	1412	20.0883	463	14.363	392	13.3792	152	14.296	44	9.90036	1145	18.2123
AP3M1	3307	1805	24.9979	512	7.71944	1539	20.3451	1079	13.1097	1299	18.7336	201	19.4693	1185	19.8095	1083	20.8538	6	28.3537	5	17.6821	1612	18.3316	1788	20.5785	1718	18.2307	363	9.06713	1156	16.0932	406	12.3244	339	11.3219	47	4.32559	41	9.02733	1143	17.7903
AP3S2	2207	384	7.96755	333	7.52188	409	8.10048	489	8.90117	484	10.4574	40	5.80471	332	8.31495	268	7.7314	2	14.1597	2	10.5965	425	7.24087	778	13.4151	797	12.6708	211	7.89609	455	9.48993	130	5.91221	118	5.90431	114	15.7188	8	2.63895	444	10.3535
AP4S1	1319	106	3.67895	50	1.8892	104	3.44545	94	2.86214	83	2.99972	1	0.242742	87	3.64474	86	4.14999	1	11.8427	0	0	138	3.93284	203	5.8551	151	4.01559	49	3.06726	38	1.32575	42	3.19508	21	1.75765	12	2.76771	1	0.551781	44	1.71625
APC	8628	2991	15.8799	1542	8.91261	2384	12.0818	1714	7.9834	1191	6.58458	992	36.8359	1833	11.7469	1515	11.1834	7	12.6812	12	16.2686	2107	9.18554	1594	7.03299	1197	4.86945	805	7.7084	684	3.65045	724	8.42527	678	8.68071	326	11.5019	212	17.8944	834	4.97632
APC10	595	78	5.99571	31	2.59416	45	3.30181	43	2.89974	43	3.4419	0	0	46	4.26808	52	5.5575	1	26.2287	0	0	58	3.66085	43	2.74685	61	3.59277	11	1.52502	50	3.86344	39	6.57089	20	3.7074	0	0	0	0	37	3.19638
APC2	7041	98	0.637562	50	0.354124	84	0.521638	108	0.616404	133	0.901016	9	0.409512	105	0.824545	27	0.244225	0	0	0	0	189	1.00964	88	0.475772	91	0.453619	73	0.856556	144	0.94171	63	0.89836	95	1.49044	3	0.1297	2	0.206859	123	0.899314
APCS	348	0	0	0	0	0	0	0	0	0	0	0	0	0	0	0	0	0	0	0	0	0	0	0	0	0	0	0	0	0	0	0	0	0	0	0	0	0	0	0	0
APEH	2363	560	10.8526	459	9.68381	698	12.912	943	16.0325	639	12.8953	43	5.82828	487	11.3921	448	12.0713	1	6.61266	3	14.8458	792	12.6031	727	11.7084	724	10.7507	328	11.4645	1012	19.7144	146	6.20171	140	6.54285	44	5.66655	27	8.31873	870	18.9485
APEX1	1365	1706	57.2164	922	33.6637	1670	53.4628	1584	46.606	1806	63.073	182	42.6914	1097	44.4096	956	44.5789	5	57.2194	5	42.8203	1530	42.1349	2241	62.4602	1605	41.2449	538	32.5432	1602	54.0086	335	24.6263	225	18.1978	120	26.7451	69	36.7908	1335	50.3191
APITD1	737	39	2.42103	3	0.202743	53	3.14055	24	1.30705	6	0.387857	0	0	40	2.99726	26	2.24408	0	0	0	0	78	3.97593	69	3.55963	38	1.80748	16	1.7914	119	7.42577	136	18.505	61	9.13187	7	2.88772	5	4.93463	53	3.69762
APLP2	1989	1253	28.8463	623	15.6141	1178	25.8868	1180	23.8323	1409	33.778	110	17.7117	1599	44.4341	801	25.639	6	47.1326	4	23.5146	1547	29.2441	2299	43.9843	2300	40.5715	310	12.8717	567	13.1214	200	10.0921	203	11.2701	23	3.51875	11	4.02606	807	20.8796
APOA1	874	1	0.0523582	1	0.0569998	5	0.24989	7	0.321534	6	0.32713	0	0	5	0.315997	5	0.363986	0	0	0	0	19	0.816858	2	0.087023	1	0.0401179	0	0	17	0.894729	9	1.03286	4	0.505054	0	0	0	0	10	0.588429
APOA1BP	920	474	23.5782	611	33.0874	476	22.6013	586	25.5726	437	22.6359	28	9.74133	328	19.6941	264	18.2586	1	16.9732	0	0	539	22.0156	834	34.4761	842	32.0921	149	13.3677	963	48.1523	109	11.8843	72	8.63692	19	6.28069	15	11.8624	624	34.8841
APOA2	474	0	0	0	0	1	0.0920646	1	0.0846143	11	1.10478	0	0	8	0.931359	0	0	0	0	0	0	1	0.0791967	7	0.56107	1	0.0739014	0	0	2	0.193904	2	0.422807	5	1.16295	0	0	0	0	9	0.975554
APOA4	1389	0	0	0	0	0	0	0	0	0	0	0	0	0	0	0	0	0	0	0	0	0	0	0	0	0	0	0	0	0	0	4	0.288969	3	0.238447	0	0	0	0	0	0
APOA5	1874	0	0	0	0	1	0.023323	2	0.0428712	0	0	0	0	0	0	0	0	0	0	0	0	0	0	1	0.0203054	0	0	0	0	0	0	0	0	3	0.176769	0	0	0	0	1	0.02746
APOBEC3F	861	96	5.10219	91	5.26521	71	3.60195	100	4.66262	112	6.19851	2	0.743434	68	4.36237	58	4.28591	0	0	0	0	88	3.8404	117	5.16762	90	3.66506	35	3.35498	184	9.83018	10	1.16493	14	1.79435	1	0.353188	3	2.53487	128	7.64549
APOC2	485	0	0	2	0.205246	1	0.0899808	0	0	0	0	0	0	0	0	0	0	0	0	0	0	0	0	13	1.0184	2	0.144457	0	0	0	0	0	0	1	0.227326	0	0	0	0	0	0
APOC3	291	0	0	0	0	0	0	0	0	0	0	0	0	0	0	0	0	0	0	0	0	0	0	0	0	0	0	0	0	0	0	0	0	0	0	0	0	0	0	0	0
APOC4	462	0	0	0	0	0	0	0	0	0	0	0	0	0	0	0	0	0	0	0	0	0	0	27	2.22022	1	0.0758168	0	0	0	0	0	0	3	0.715857	0	0	0	0	0	0
APOE	1117	159	6.5155	1969	87.8385	756	29.571	700	25.1648	205	8.7476	17	4.87222	618	30.568	1858	105.859	5	69.912	3	31.3913	260	8.74847	470	16.0055	305	9.57645	212	15.6683	262	10.7922	101	9.07163	58	5.73155	9	2.45083	9	5.86329	991	45.6388
APOM	740	5	0.309132	8	0.538459	9	0.531142	10	0.542399	9	0.57943	0	0	10	0.746281	3	0.257884	0	0	0	0	10	0.507671	21	1.07898	8	0.378982	7	0.780564	11	0.683636	13	1.7617	4	0.596387	0	0	0	0	3	0.208452
APON	942	6	0.291496	5	0.264448	19	0.881106	6	0.255727	3	0.15177	0	0	1	0.0586421	9	0.607929	0	0	0	0	37	1.47602	12	0.484487	5	0.186125	10	0.876228	37	1.80693	25	2.66216	17	1.9917	0	0	0	0	12	0.655197
APP	3030	7496	113.302	18499	304.399	9787	141.205	12592	166.973	7695	121.115	238	25.16	5118	93.376	5886	123.696	9	46.4173	21	81.052	9353	116.082	12539	157.503	13758	159.337	5604	152.771	6228	94.6266	2850	94.4202	2598	94.6977	237	23.8054	91	21.8674	5643	95.8576
APTX	1952	214	5.02	127	3.24327	144	3.22438	166	3.4162	177	4.32362	4	0.656262	127	3.59602	98	3.19629	1	8.00426	0	0	171	3.29378	248	4.83461	273	4.90689	63	2.66543	145	3.41914	49	2.51942	72	4.07302	5	0.779437	10	3.7294	128	3.37451
AQN-1	707	0	0	0	0	0	0	0	0	0	0	0	0	0	0	0	0	0	0	0	0	15	0.797001	5	0.268874	4	0.198323	0	0	0	0	0	0	1	0.156046	0	0	0	0	0	0
AQP10	906	3	0.151533	1	0.0549888	1	0.0482146	3	0.132939	0	0	0	0	1	0.0609696	2	0.140457	0	0	0	0	4	0.165903	6	0.251858	4	0.15481	3	0.273302	0	0	11	1.21784	3	0.365427	0	0	0	0	1	0.0567669
AQP2	821	0	0	0	0	0	0	0	0	0	0	0	0	0	0	0	0	0	0	0	0	0	0	0	0	1	0.0427046	0	0	0	0	0	0	0	0	0	0	0	0	0	0
AQP3	892	0	0	0	0	0	0	0	0	1	0.0534226	0	0	1	0.0619255	2	0.14266	0	0	0	0	6	0.252755	43	1.83328	8	0.314474	2	0.185058	2	0.103141	0	0	7	0.86603	0	0	0	0	2	0.115314
AQP4	930	0	0	0	0	0	0	0	0	0	0	0	0	0	0	0	0	0	0	0	0	0	0	0	0	0	0	0	0	0	0	0	0	0	0	0	0	0	0	0	0
AQP5	877	2	0.104359	20	1.1361	13	0.647493	12	0.549318	10	0.543353	0	0	2	0.125967	3	0.217645	0	0	0	0	3	0.128537	21	0.91062	27	1.07948	1	0.0941097	10	0.524513	1	0.11437	0	0	5	1.73376	0	0	12	0.703702
AQP6	849	0	0	0	0	0	0	0	0	0	0	0	0	0	0	0	0	0	0	0	0	0	0	0	0	0	0	0	0	0	0	1	0.118137	0	0	0	0	0	0	0	0
AQP7	1111	1	0.0411991	0	0	1	0.0393262	0	0	4	0.171606	0	0	3	0.149189	0	0	0	0	0	0	3	0.101489	8	0.273903	1	0.0315676	0	0	0	0	0	0	4	0.397412	0	0	0	0	0	0
AQP9	904	0	0	0	0	0	0	0	0	0	0	0	0	0	0	0	0	0	0	0	0	0	0	0	0	0	0	0	0	0	0	0	0	0	0	0	0	0	0	0	0
AR	2798	150	2.45517	124	2.20953	195	3.04662	229	3.28829	84	1.4317	2	0.228953	19	0.37538	70	1.59301	0	0	0	0	132	1.77407	117	1.59146	251	3.14787	57	1.68268	21	0.345515	29	1.0404	19	0.749958	6	0.652622	4	1.04087	9	0.165555
ARAF	2368	678	13.1116	1042	21.9373	559	10.3189	894	15.1674	794	15.9894	79	10.6852	371	8.66024	314	8.44281	2	13.1974	1	4.93816	818	12.9894	1125	18.0801	1194	17.6924	418	14.5794	1608	31.2588	196	8.30801	145	6.76222	25	3.21283	31	9.53098	1209	26.2763
AREG	1208	2196	83.2144	124	5.11536	2491	90.1019	1025	34.0749	4588	181.04	86	22.7925	1121	51.2743	903	47.5755	5	64.6498	4	38.7047	3330	103.614	9656	304.077	8810	255.797	1071	73.1968	7382	281.189	1085	90.1175	831	75.9383	51	12.8427	30	18.0732	5042	214.723
ARF1	617	2509	185.996	3030	244.532	2623	185.608	2760	179.497	2926	225.872	380	197.022	2419	216.455	1649	169.963	4	101.18	4	75.7185	3433	208.971	4113	253.386	3708	210.619	1219	162.984	3331	248.22	578	93.9172	461	82.4135	212	104.438	103	121.392	2522	210.116
ARF3	550	330	27.4382	155	14.0301	304	24.1273	369	26.9161	341	29.5243	42	24.424	224	22.4811	180	20.8086	0	0	1	21.2314	272	18.5703	415	28.6754	441	28.0953	195	29.2423	778	65.0248	49	8.92998	69	13.8351	31	17.1287	4	5.28749	421	39.3399
ARF4	1606	8545	243.606	4690	145.559	9832	267.555	7979	199.558	6299	186.996	822	163.899	5380	185.134	6590	261.211	19	184.825	28	203.832	9874	231.142	10643	252.151	9685	211.558	1817	93.426	7397	211.978	2370	148.094	1760	120.999	413	78.2433	227	102.885	7059	226.167
ARF4	296	219	33.7816	117	19.6477	191	28.1231	225	30.4483	134	21.5241	12	12.9463	115	21.4122	126	27.0232	0	0	0	0	315	39.8983	225	28.8429	164	19.3836	49	13.6323	102	15.8159	54	18.2576	28	10.4157	12	12.3009	3	7.35708	64	11.095
ARF5	772	276	16.3577	221	14.2592	275	15.5575	478	24.8534	329	20.3045	23	9.53384	236	16.8831	284	23.4024	0	0	1	15.1339	285	13.8697	283	13.9386	305	13.8505	84	8.97901	447	26.6305	49	6.36535	35	5.00236	21	8.2709	16	15.0758	363	24.1785
ARF6	528	921	79.7621	773	72.8794	919	75.9707	1007	76.5088	803	72.4163	121	73.2908	799	83.5241	556	66.9486	1	29.5507	3	66.3431	1161	82.5615	1423	102.415	1774	117.718	521	81.3787	921	80.1779	181	34.3581	136	28.4033	116	66.7599	46	63.3349	918	89.3489
ARFGAP2	2788	983	16.1472	878	15.701	890	13.9549	1214	17.4947	1278	21.8604	46	5.28481	754	14.9501	426	9.72934	0	0	1	4.19452	1076	14.5132	1141	15.5758	1164	14.6504	436	12.9172	1446	23.8765	115	4.14052	95	3.76323	52	5.67633	23	6.00648	1218	22.4854
ARFIP1	2736	2060	34.4814	684	12.4641	1554	24.8292	1342	19.7068	1010	17.6045	141	16.5068	901	18.2042	1086	25.2742	4	22.8459	2	8.54842	1943	26.7054	1355	18.8485	1484	19.0329	291	8.78511	976	16.422	171	6.27375	158	6.37776	96	10.6785	30	7.98339	803	15.1058
ARG1	1403	22	0.717874	2	0.0710467	48	1.49507	84	2.40464	1181	40.1291	23	5.24905	3592	141.478	62	2.81285	6	66.8048	4	33.3291	11	0.294731	685	18.5753	64	1.60014	10	0.588521	11	0.360808	271	19.3824	224	17.6265	22	4.77055	6	3.11261	45	1.65024
ARHGAP8	1749	2	0.0523582	105	2.99249	0	0	0	0	1	0.0272608	0	0	0	0	0	0	0	0	0	0	1	0.0214963	5	0.108779	1	0.020059	0	0	0	0	6	0.344286	0	0	0	0	0	0	0	0
ARHGDIB	1241	1	0.0368868	3	0.120471	2	0.0704198	0	0	0	0	0	0	0	0	0	0	0	0	0	0	2	0.0605772	17	0.521122	17	0.480478	2	0.133057	1	0.0370791	1	0.0808508	2	0.177908	0	0	0	0	0	0
ARHGEF2	4100	3261	36.4295	7614	92.5986	2249	23.982	4752	46.5719	4351	50.6146	127	9.92279	3113	41.9769	1098	17.0543	5	19.0592	4	11.4104	2228	20.4374	8951	83.0987	10554	90.3387	1055	21.2565	2413	27.0968	383	9.3781	559	15.0594	137	10.1705	45	7.99215	2740	34.4004
ARID4A	5759	1034	8.22414	259	2.24263	671	5.09432	534	3.72611	511	4.23229	35	1.947	569	5.46274	507	5.6067	4	10.8558	1	2.03099	721	4.70884	363	2.39937	297	1.81001	165	2.36696	238	1.90285	138	2.40582	92	1.76462	5	0.264278	2	0.2529	222	1.98442
ARL1	543	1257	105.859	650	59.5931	1243	99.9214	951	70.2618	705	61.8254	164	96.5972	934	94.9443	923	108.075	4	114.944	3	64.5138	1715	118.595	1033	72.2959	947	61.1079	392	59.541	957	81.0147	245	45.2244	200	40.6179	38	21.2666	60	80.3329	871	82.4369
ARL3	555	440	36.2552	239	21.439	660	51.9105	365	26.3849	348	29.8594	38	21.8992	205	20.3892	370	42.3886	0	0	1	21.0405	278	18.8092	687	47.0429	532	33.5879	100	14.8612	402	33.2968	138	24.9236	52	10.3327	35	19.1649	25	32.7496	326	30.1888
ARL4C	7450	53	0.325877	86	0.575659	52	0.305193	60	0.323649	28	0.179275	0	0	85	0.630849	60	0.512931	0	0	0	0	62	0.313024	54	0.275925	39	0.183737	29	0.321597	67	0.414105	1	0.0134769	7	0.103793	12	0.49032	0	0	99	0.684105
ARL6IP4	1440	409	13.0032	357	12.3562	301	9.13458	339	9.45525	395	13.077	48	10.6733	223	8.55779	109	4.8182	0	0	0	0	384	10.0246	365	9.64364	321	7.81965	222	12.7297	534	17.0659	134	9.33785	89	6.82358	39	8.23975	21	10.6144	375	13.3989
ARL6IP5	1354	2431	82.1936	1320	48.5865	3310	106.826	2253	66.8281	1931	67.986	47	11.1142	1614	65.8696	2268	106.617	5	57.6839	6	51.8015	1828	50.7502	1754	49.2836	2237	57.9526	969	59.0899	2365	80.379	220	16.3038	216	17.6117	4	0.89874	14	7.5254	2574	97.8074
ARL8B	3017	1856	28.1742	545	9.00655	1720	24.9227	1256	16.7266	1218	19.2533	227	24.1005	2067	37.8741	1125	23.7441	7	36.2579	4	15.505	1676	20.8908	1715	21.635	1544	17.9587	346	9.47296	1355	20.6762	448	14.9061	293	10.7259	52	5.24563	31	7.48141	1374	23.4407
ARMC1	3028	1432	21.6589	392	6.45458	1368	19.7503	793	10.5223	810	12.7574	242	25.5998	1050	19.1695	957	20.125	4	20.6435	2	7.72434	1496	18.5795	1068	13.4241	1075	12.4582	315	8.59291	676	10.2778	173	5.73525	234	8.53498	86	8.64395	39	9.37791	780	13.2586
ARMC10	3812	22	0.264331	12	0.156962	37	0.424347	17	0.179192	16	0.200184	9	0.756302	20	0.290057	13	0.217169	0	0	2	6.13612	25	0.246646	18	0.179729	19	0.174917	6	0.130021	32	0.386486	12	0.316024	11	0.318722	0	0	0	0	34	0.459108
ARMC6	2301	218	4.33854	114	2.46991	169	3.21046	249	4.34742	163	3.37799	20	2.78384	130	3.12291	71	1.9646	0	0	0	0	243	3.97102	535	8.84832	425	6.48082	86	3.0869	395	7.9021	22	0.959673	39	1.87174	58	7.67071	6	1.8984	245	5.47978
ARMC7	2054	87	1.93955	59	1.43193	78	1.65985	94	1.83846	151	3.50543	0	0	84	2.26042	41	1.27085	0	0	0	0	92	1.68413	111	2.05647	107	1.82776	94	3.77959	177	3.96654	54	2.63869	55	2.9569	0	0	7	2.481	227	5.68743
ARNTL	2078	466	10.2689	205	4.91791	357	7.50931	293	5.66436	167	3.83212	21	3.23657	308	8.19251	293	8.97708	1	7.51916	1	5.62699	572	10.35	179	3.27801	259	4.37312	90	3.57698	382	8.46174	61	2.94633	43	2.28507	0	0	2	0.700675	302	7.47919
ARPC1A	1113	1317	54.1618	1966	88.0196	1284	50.4041	1719	62.0195	1738	74.4288	333	95.7809	1241	61.6038	772	44.1422	6	84.1957	7	73.5095	1817	61.3579	3125	106.801	2606	82.1175	593	43.9844	1969	81.3975	414	37.3182	376	37.2897	259	70.7828	136	88.919	1406	64.9834
ARPC1B	852	2032	109.136	1662	97.1769	3043	156.005	4695	221.22	2587	144.685	336	126.215	3177	205.963	1940	144.869	5	91.6315	10	137.145	3448	152.061	4660	207.993	4097	168.602	1547	149.855	4628	249.859	826	97.2382	663	85.8718	697	248.769	206	175.897	4219	254.661
ARPC2	1602	5534	158.161	6246	194.334	4619	126.009	5420	135.895	3905	116.216	726	145.119	3022	104.251	2670	106.096	11	107.271	14	102.17	4115	96.5689	6465	153.549	8283	181.385	1926	99.2777	6875	197.51	1777	111.317	1290	88.9083	421	79.958	158	71.7901	4715	151.443
ARPC3	532	1771	152.224	1314	122.956	1759	144.319	1414	106.625	1755	157.082	223	134.059	1358	140.894	1225	146.397	6	175.974	5	109.742	2196	154.991	1235	88.2169	1027	67.6378	499	77.3575	2145	185.332	434	81.7652	274	56.7949	94	53.6925	41	56.027	1811	174.942
ARPC4	2199	3817	79.4862	3184	72.1824	3786	75.2565	3892	71.1029	3397	73.663	504	73.4053	2351	59.095	1860	53.8533	1	7.1056	10	53.175	3668	62.7202	4267	73.8435	3428	54.6971	1065	39.9996	3407	71.3182	1219	55.64	1092	54.8386	283	39.1631	147	48.6671	2575	60.2639
ARPC5	456	1876	188.066	1632	178.109	1381	132.149	1611	141.683	1495	156.064	80	56.091	984	119.069	875	121.959	4	136.826	2	51.197	2340	192.62	2526	210.441	2895	222.371	819	148.08	2149	216.556	644	141.506	483	116.766	114	75.9455	68	108.376	1352	152.322
ARPP-19	339	622	83.8116	431	63.2237	507	65.2102	409	48.3484	332	46.5839	67	63.1416	291	47.3298	327	61.262	0	0	0	0	470	52.002	663	74.2415	577	59.5721	92	22.3582	403	54.5854	227	67.0429	199	64.6637	12	10.7452	8	17.1377	367	55.5763
ARR3	1391	3	0.0987358	0	0	7	0.21991	5	0.144367	5	0.171359	0	0	2	0.0794532	0	0	0	0	0	0	1	0.0270247	2	0.054702	6	0.151307	6	0.356156	2	0.066167	0	0	5	0.396841	0	0	0	0	0	0
ART3	1689	26	0.704822	4	0.118047	19	0.491647	9	0.214039	5	0.141143	0	0	27	0.883482	12	0.45229	0	0	0	0	26	0.578745	4	0.0901126	4	0.0830844	0	0	6	0.163499	0	0	5	0.326866	0	0	2	0.861954	6	0.182796
ART4	1948	56	1.31634	34	0.870058	57	1.27894	71	1.46414	68	1.66446	52	8.54892	90	2.55359	43	1.40533	0	0	1	6.00231	115	2.21966	205	4.00456	105	1.89114	80	3.39162	31	0.732488	242	12.4684	204	11.5639	0	0	3	1.12112	25	0.660436
ARV1	1464	287	8.97505	165	5.6173	297	8.86554	219	6.00819	195	6.35	0	0	185	6.98321	210	9.1307	0	0	1	7.98533	362	9.29548	428	11.1229	467	11.1899	48	2.70728	229	7.19861	105	7.1971	53	3.99691	15	3.11722	0	0	273	9.59461
ASB11	1671	2	0.0548007	0	0	0	0	3	0.0721145	0	0	0	0	2	0.0661477	4	0.152386	0	0	0	0	0	0	2	0.0455414	0	0	6	0.296513	0	0	3	0.180173	0	0	0	0	0	0	1	0.030794
ASB3	2667	298	5.11709	100	1.86937	293	4.80251	281	4.23309	251	4.48812	26	3.12253	275	5.69991	215	5.13304	3	17.5776	1	4.38475	412	5.80914	218	3.11088	197	2.59195	87	2.6944	131	2.26119	86	3.23682	47	1.94625	5	0.570555	5	1.36498	125	2.41227
ASB6	1445	296	9.37812	378	13.0378	371	11.22	526	14.6203	390	12.8669	17	3.76704	250	9.56076	193	8.50181	0	0	2	16.1805	377	9.80785	437	11.506	413	10.026	237	13.5428	658	20.956	74	5.13889	59	4.50785	7	1.47381	7	3.5259	483	17.1981
ASB9	1139	1	0.0401872	0	0	3	0.115081	2	0.0705119	1	0.0418477	0	0	0	0	10	0.55875	0	0	0	0	7	0.23099	45	1.50286	9	0.27713	5	0.362405	2	0.0807934	6	0.528509	0	0	0	0	0	0	7	0.316152
ASCC1	1681	800	21.79	432	12.8097	600	15.5995	620	14.815	589	16.7057	78	14.859	391	12.855	378	14.3149	2	18.5878	1	6.95512	685	15.3202	886	20.0549	924	19.2838	212	10.4145	729	19.9596	124	7.4029	141	9.26146	56	10.1362	20	8.66054	553	16.9278
ASF1B	1699	8	0.215592	1	0.0293381	60	1.54344	2	0.0472845	5	0.140313	65	12.2514	8	0.260233	19	0.711913	0	0	0	0	117	2.58903	84	1.88123	21	0.433627	61	2.9649	286	7.74761	34	2.00833	37	2.40458	20	3.58174	10	4.28442	64	1.93836
ASGR1	1338	0	0	0	0	0	0	1	0.0300163	0	0	0	0	0	0	0	0	0	0	0	0	3	0.0842833	0	0	1	0.026216	0	0	0	0	3	0.224981	8	0.660078	0	0	0	0	2	0.0769045
ASH2L	2429	200	3.77065	103	2.11404	213	3.83318	195	3.22527	182	3.57307	6	0.791161	98	2.23018	137	3.59117	3	19.2992	0	0	230	3.56059	249	3.90126	199	2.8747	155	5.27053	479	9.07779	88	3.63649	65	2.95524	11	1.37816	6	1.7984	264	5.59371
ASIP	1052	3	0.130523	0	0	4	0.166118	4	0.152675	7	0.317137	0	0	1	0.0525161	1	0.0604914	0	0	0	0	7	0.250075	3	0.108469	2	0.0666727	0	0	6	0.262406	15	1.43044	4	0.41968	0	0	0	0	0	0
ASNS	1686	4909	133.312	1418	41.922	2570	66.62	5278	125.745	2263	63.995	330	62.6785	589	19.3073	914	34.5107	7	64.8644	7	48.5415	839	18.7089	13130	296.321	11162	232.259	275	13.4693	1502	41.0021	1027	61.131	803	52.588	104	18.7686	33	14.2475	570	17.3965
ASPA	942	70	3.40078	0	0	86	3.98816	43	1.83271	23	1.16357	0	0	14	0.820989	53	3.58003	0	0	0	0	28	1.11698	15	0.605608	1	0.037225	39	3.41729	41	2.00227	7	0.745405	1	0.117159	0	0	0	0	15	0.818996
ASPDH	1051	0	0	0	0	0	0	0	0	0	0	0	0	0	0	0	0	0	0	0	0	0	0	0	0	0	0	0	0	1	0.0437759	1	0.0954531	6	0.630118	0	0	0	0	0	0
ASPN	2603	46087	810.83	827	15.8397	28867	484.783	34268	528.914	34302	628.427	617	75.9213	21576	458.195	24962	610.605	67	402.214	75	336.939	24929	360.134	16246	237.53	14172	191.045	4471	141.871	9738	172.218	2706	104.35	2426	102.929	127	14.8483	42	11.7476	21298	421.115
ATAT1	903	133	6.74025	130	7.17226	128	6.19196	126	5.60195	164	8.6547	8	2.83558	60	3.67032	61	4.29817	0	0	0	0	163	6.78297	89	3.7483	84	3.2618	71	6.48961	203	10.3414	18	1.99945	31	3.78861	9	3.03101	2	1.6114	169	9.62544
ATF4	1400	8352	273.115	5842	207.972	4329	135.125	8712	249.929	5976	203.493	716	163.755	4413	174.187	1714	77.9282	14	156.212	9	75.151	6467	173.646	11488	312.19	12628	316.405	2703	159.418	10172	334.364	1280	91.744	1253	98.8096	450	97.7884	223	115.933	5269	193.639
0610007P14RIK	133	34	11.6243	80	29.776	51	16.6438	70	20.9957	38	13.5287	0	0	25	10.3171	24	11.4085	0	0	0	0	86	24.1432	108	30.6854	86	22.5289	15	9.24944	119	40.8971	32	23.9801	20	16.4896	0	0	2	10.8709	40	15.3694
A	125	8	2.90879	3	1.1875	1	0.347069	4	1.27593	3	1.13587	0	0	5	2.19442	1	0.505535	0	0	0	0	6	1.79135	18	5.43894	9	2.50737	10	6.5578	5	1.82747	0	0	0	0	0	0	0	0	7	2.86042
ATF6B	2600	1308	23.0388	1224	23.4705	1150	19.335	1623	25.0793	1609	29.5116	77	9.48572	1012	21.516	625	15.306	4	24.0405	0	0	1434	20.74	1652	24.1814	1353	18.2601	792	25.1602	2339	41.4134	175	6.75622	169	7.17848	160	18.7281	57	15.9616	2226	44.0643
ATG10	1094	52	2.17561	16	0.728764	46	1.83709	40	1.46819	58	2.52691	0	0	19	0.959534	24	1.39611	0	0	0	0	47	1.61467	43	1.49509	60	1.92346	16	1.20735	21	0.883194	10	0.917047	28	2.82508	3	0.834104	0	0	35	1.64572
ATG12	719	528	33.5965	239	16.5557	456	27.6961	419	23.3894	385	25.5097	22	9.79061	318	24.4239	246	21.7633	0	0	2	32.4959	457	23.8773	584	30.8811	535	26.0836	129	14.8042	336	21.491	128	17.8519	84	12.8894	32	13.531	8	8.09279	321	22.9549
ATG16L1	1758	466	12.137	605	17.1542	510	12.6792	466	10.6477	609	16.5169	25	4.55401	405	12.7324	234	8.47368	0	0	2	13.3013	651	13.9225	716	15.4974	654	13.0514	343	16.1123	665	17.4103	218	12.445	189	11.8709	28	4.84624	14	5.797	583	17.065
ATG2A	5992	404	3.08837	590	4.91008	457	3.33471	800	5.36517	1031	8.20712	58	3.10101	1009	9.31039	309	3.28425	1	2.60843	1	1.95203	730	4.58226	823	5.22839	693	4.05915	552	7.61068	1249	9.59774	151	2.53011	159	2.93116	41	2.08282	13	1.57994	1654	14.21
ATG2B	6234	1452	10.669	759	6.07137	1378	9.66494	1177	7.58713	1330	10.1763	77	3.95707	1264	11.2107	843	8.61218	2	5.01438	5	9.38132	1266	7.63832	948	5.78874	976	5.4949	386	5.1154	722	5.33275	167	2.68959	124	2.19721	16	0.781262	15	1.75225	699	5.77222
ATG4C	2499	431	7.89823	64	1.2768	366	6.40217	223	3.58511	248	4.73247	53	6.79291	302	6.68017	282	7.18507	0	0	0	0	395	5.94371	272	4.1423	331	4.64766	67	2.21444	181	3.33418	79	3.17317	76	3.35861	14	1.70491	6	1.74804	243	5.00459
ATG4D	1759	161	4.19088	263	7.45288	114	2.83256	197	4.49874	275	7.45413	31	5.64376	192	6.03267	77	2.78676	1	8.882	1	6.64688	194	4.14658	257	5.55946	301	6.00344	65	3.05161	184	4.81455	15	0.855824	30	1.88319	22	3.8056	5	2.06918	288	8.42524
ATG5	1498	646	19.7435	174	5.78934	566	16.5121	469	12.575	450	14.3215	160	34.2009	799	29.4758	440	18.6971	2	20.857	0	0	771	19.3488	563	14.2994	589	13.793	133	7.33126	343	10.5376	132	8.84256	111	8.18102	43	8.73333	15	7.28837	404	13.8766
ATG7	2531	995	18.0033	527	10.3807	1215	20.9845	1285	20.3975	3019	56.8822	127	16.0716	1921	41.9551	870	21.8866	1	6.17391	2	9.24053	1441	21.4092	1016	15.2771	775	10.7445	487	15.8926	1233	22.4259	181	7.17829	112	4.88698	129	15.511	26	7.47912	1615	32.8406
ATG9A	2616	655	11.4665	833	15.8753	628	10.494	997	15.3119	696	12.6877	7	0.857066	300	6.33926	356	8.665	0	0	1	4.4702	645	9.27164	849	12.3514	1041	13.9635	465	14.6818	1383	24.3371	135	5.18007	170	7.17681	27	3.14104	1	0.278315	1198	23.5698
ATG9B	2801	0	0	0	0	2	0.0312139	1	0.014344	2	0.0340517	0	0	1	0.0197357	0	0	0	0	0	0	2	0.0268511	0	0	4	0.0501116	3	0.0884671	6	0.0986129	12	0.43005	6	0.236575	0	0	0	0	4	0.0735012
ATIC	1850	860	21.2855	324	8.73011	870	20.5541	805	17.4794	630	16.2372	118	20.4266	393	11.7411	516	17.7568	0	0	2	12.6402	623	12.6614	911	18.738	622	11.7959	247	11.026	641	15.9479	130	7.0525	91	5.43152	37	6.08567	14	5.50887	439	12.2113
ATM	12574	4285	15.6112	1299	5.15208	3989	13.8721	2767	8.84379	2158	8.18691	299	7.61874	2764	12.1549	3242	16.422	6	7.45876	8	7.44239	4578	13.6952	2767	8.37748	1963	5.47972	1083	7.11622	705	2.58186	1565	12.4972	1360	11.9486	110	2.66316	41	2.37474	1313	5.376
ATP1A1	3380	5737	77.7378	9131	134.696	8307	107.445	8097	96.2535	8048	113.558	244	23.1241	4975	81.3708	4573	86.1545	14	64.7301	11	38.0608	6074	67.5819	8589	96.7185	6495	67.4342	5296	129.429	16098	219.269	1932	57.381	1632	53.3287	162	14.5876	24	5.17019	16592	252.671
ATP1A2	3082	6	0.08916	2	0.0323547	4	0.0567378	8	0.104293	9	0.139266	0	0	1	0.0179369	1	0.0206609	0	0	0	0	7	0.0854133	7	0.0864444	1	0.011386	5	0.134006	8	0.1195	11	0.358282	20	0.716709	0	0	0	0	5	0.0835024
ATP1A3	3066	1	0.0149375	0	0	0	0	0	0	0	0	0	0	0	0	0	0	0	0	0	0	0	0	1	0.0124136	0	0	0	0	1	0.0150154	12	0.392892	20	0.720448	0	0	0	0	0	0
ATP1B1	1240	209	7.71555	473	19.0095	504	17.7601	179	5.7972	515	19.7976	0	0	375	16.7101	166	8.52037	1	12.5966	1	9.42668	550	16.6722	180	5.52221	209	5.91181	187	12.4508	951	35.2906	113	9.1435	78	6.94399	0	0	0	0	707	29.3326
ATP1B4	1166	0	0	0	0	0	0	0	0	0	0	0	0	0	0	0	0	0	0	0	0	0	0	1	0.0326243	0	0	0	0	0	0	20	1.72094	0	0	0	0	0	0	0	0
ATP2A1	3494	14	0.183516	3	0.042811	18	0.225222	10	0.114998	10	0.136499	0	0	15	0.237337	1	0.0182253	0	0	0	0	16	0.172216	20	0.217869	13	0.13057	4	0.0945674	17	0.224002	25	0.718288	38	1.20122	0	0	0	0	17	0.25044
ATP2A2	3638	8123	102.265	2894	39.6641	7981	95.9095	8394	92.7095	9212	120.767	129	11.3587	4313	65.5418	3692	64.6252	7	30.0704	7	22.5033	10366	107.159	8456	88.4698	7057	68.0745	4212	95.639	7956	100.685	897	24.7523	895	27.1723	58	4.85243	39	7.80591	6185	87.5105
ATP2B1	5050	2056	18.6483	771	7.61304	2076	17.9736	1173	9.33379	1841	17.3881	33	2.09342	2939	32.1768	1637	20.644	7	21.6643	3	6.94823	3065	22.8273	986	7.4321	694	4.82312	1360	22.248	1256	11.4515	257	5.1093	213	4.65895	23	1.38632	20	2.88399	1423	14.5054
ATP4A	4144	5	0.0552634	4	0.0481301	4	0.0422009	4	0.0387858	16	0.18415	0	0	16	0.21346	4	0.0614692	0	0	0	0	8	0.072605	22	0.202074	4	0.0338752	8	0.159476	3	0.0333309	6	0.145356	8	0.213232	0	0	0	0	0	0
ATP4B	1042	2	0.0878493	0	0	0	0	3	0.115604	0	0	0	0	0	0	0	0	0	0	0	0	3	0.108203	1	0.0365029	0	0	4	0.316887	0	0	0	0	0	0	0	0	0	0	0	0
ATP5A1	1736	6714	177.082	4935	141.7	7443	187.385	6854	158.592	6766	185.827	1236	228.002	4839	154.055	4659	170.85	5	44.9981	22	148.168	7832	169.619	12390	271.571	7965	160.965	2212	105.224	7779	206.241	1916	110.765	1388	88.2827	681	119.36	319	133.762	5905	175.034
ATP5E	2056	1239	27.5949	659	15.9784	1291	27.4459	1166	22.7825	1328	30.7993	175	27.2599	754	20.2702	1108	34.3105	3	22.7987	4	22.7487	1309	23.939	1434	26.5416	1596	27.2361	561	22.535	1416	31.7015	838	40.9087	545	29.2717	158	23.3849	48	16.996	1233	30.8625
ATP5G1	604	628	47.5551	328	27.0396	693	50.0915	724	48.0973	507	39.9788	70	37.0734	258	23.5822	429	45.1673	0	0	3	58.0091	610	37.9293	1352	85.0812	994	57.6736	115	15.7062	1052	80.0776	220	36.5152	164	29.9485	70	35.2254	54	65.0099	695	59.1469
ATP5G3	697	2162	141.903	1499	107.109	2162	135.452	1912	110.096	1691	115.575	453	207.952	1318	104.419	1459	133.144	3	67.1877	3	50.2801	2104	113.394	4068	221.89	2708	136.188	366	43.3266	3310	218.385	1018	146.453	690	109.214	162	70.6599	94	98.0874	2106	155.348
ATP5H	230	546	108.286	193	41.6703	643	121.727	549	95.5208	512	105.739	101	140.097	309	73.972	425	117.192	2	135.345	4	202.572	526	85.6593	769	126.744	636	96.6477	85	30.4044	548	109.249	191	83.0285	150	71.7407	51	67.2158	23	72.5198	539	120.138
ATP5H	562	856	69.6559	493	43.6737	947	73.5577	626	44.6893	674	57.1121	65	36.9934	444	43.6109	567	64.15	0	0	3	62.3366	768	51.3161	939	63.4994	609	37.9713	178	26.124	481	39.3448	128	22.8301	108	21.1934	33	17.8451	5	6.46848	431	39.4159
ATP5I	282	375	60.7068	238	41.9442	397	61.3466	337	47.8609	353	59.5066	27	30.5701	321	62.7248	273	61.4467	1	55.2379	1	41.3375	444	59.0197	564	75.8761	454	56.3139	176	51.3872	540	87.8735	287	101.836	177	69.0992	11	11.8337	16	41.1789	409	74.4114
ATP5J2	385	153	18.1592	111	14.3422	169	19.1463	130	13.5361	154	19.0331	2	1.66021	119	17.0483	112	18.4822	1	40.4983	1	30.307	152	14.8135	142	14.006	182	16.5512	18	3.85313	171	20.4014	98	25.4944	93	26.6184	20	15.7745	1	1.88692	142	18.941
ATP5L	2728	1424	23.9056	737	13.4693	1733	27.7703	1226	18.0561	1521	26.589	195	22.8955	1350	27.3559	1324	30.9034	3	17.1847	4	17.1469	1830	25.226	1762	24.5819	1466	18.8572	405	12.2625	1580	26.6627	562	20.6794	414	16.7603	68	7.5861	101	26.9562	1195	22.5459
ATP6V1A	2078	1327	29.2421	580	13.9141	1688	35.5062	1296	25.0546	1363	31.2765	161	24.8137	1549	41.202	1146	35.1117	2	15.0383	6	33.7619	1536	27.7931	1613	29.5388	1267	21.3928	592	23.5286	1130	25.0308	316	15.263	294	15.6235	85	12.4474	30	10.5101	941	23.3044
ATP6V1C1	1719	589	15.6884	335	9.71399	474	12.0514	319	7.45418	431	11.9543	12	2.23549	718	23.0843	435	16.1095	1	9.08856	0	0	532	11.6355	674	14.9191	625	12.7555	103	4.94809	505	13.5212	229	13.3694	154	9.89187	21	3.7171	3	1.27038	604	18.0805
ATP6V1G1	903	1680	85.1399	475	26.2063	1885	91.1862	1601	71.1804	1678	88.5524	257	91.0929	1591	97.3246	1567	110.414	3	51.8772	1	12.9408	2038	84.8079	1899	79.9777	1572	61.0422	817	74.6762	1424	72.5425	1090	121.078	619	75.6499	139	46.8123	45	36.2564	1342	76.434
ATP6V1G2	357	6	0.767822	8	1.11452	1	0.122153	9	1.01041	3	0.399774	0	0	1	0.154468	2	0.355852	0	0	0	0	2	0.210159	8	0.850784	7	0.686375	10	2.30805	50	6.43188	13	3.64642	12	3.70326	0	0	0	0	20	2.8764
ATP6V1H	1948	1083	25.4571	869	22.2377	1089	24.4344	1066	21.9828	1395	34.1459	58	9.53533	1018	28.884	667	21.799	2	16.0414	3	18.0069	1335	25.7674	1879	36.7052	1569	28.259	500	21.1976	1589	37.5459	323	16.6417	241	13.6613	45	7.02933	29	10.8374	1349	35.6371
ATP9A	7818	898	5.2616	1333	8.50276	792	4.42956	1265	6.50245	947	5.77797	45	1.84409	578	4.08787	491	3.99993	1	1.99927	1	1.49616	1439	6.92326	513	2.49792	581	2.60838	525	5.54801	752	4.42912	141	1.81081	84	1.1869	35	1.36279	8	0.745212	630	4.14851
ATPIF1	475	746	71.8	549	57.5237	819	75.2425	806	68.0559	698	69.956	157	105.685	424	49.2583	599	80.1571	3	98.5231	2	49.1534	760	60.0631	1181	94.4616	923	68.0677	377	65.443	1155	111.744	551	116.239	388	90.0556	118	75.4724	30	45.9045	921	99.6219
ATXN3	1062	1218	52.4936	489	22.9433	552	22.7087	765	28.9245	478	21.4522	75	22.6072	519	26.9995	330	19.7744	5	73.5293	2	22.0104	707	25.02	1000	35.8162	1358	44.8449	108	8.39497	227	9.8343	288	27.206	278	28.8933	4	1.14562	26	17.8148	182	8.81537
AURKA	1209	43	1.62808	61	2.51435	88	3.18041	25	0.830409	29	1.14338	94	24.8921	24	1.09685	40	2.1057	1	12.9193	0	0	160	4.97434	73	2.29694	40	1.16044	82	5.5996	349	13.2828	25	2.07472	11	1.00437	19	4.78059	11	6.62137	94	3.99986
AURKB	1196	19	0.727197	2	0.083333	72	2.63042	12	0.402925	4	0.15942	60	16.0612	14	0.646777	37	1.96893	0	0	0	0	83	2.60846	72	2.29008	12	0.351911	32	2.20894	252	9.69521	70	5.87232	26	2.39975	21	5.34119	7	4.25936	81	3.48412
AUTS2	3535	84	1.08833	200	2.82097	72	0.890444	94	1.06845	73	0.984889	5	0.453083	95	1.4857	46	0.828644	0	0	0	0	149	1.58517	83	0.893672	130	1.29056	383	8.94984	320	4.16762	47	1.33472	55	1.71845	10	0.860996	3	0.617945	420	6.1156
AVP	567	0	0	0	0	0	0	0	0	0	0	0	0	0	0	0	0	0	0	0	0	0	0	0	0	0	0	0	0	0	0	0	0	0	0	0	0	0	0	0	0
AVPR2	1494	0	0	0	0	0	0	0	0	0	0	4	0.857311	0	0	0	0	0	0	0	0	0	0	0	0	0	0	0	0	0	0	0	0	0	0	0	0	0	0	0	0
AWN	554	425	35.0823	56	5.03241	792	62.4049	447	32.3707	351	30.1711	29	16.7427	248	24.7104	741	85.0447	2	56.3327	1	21.0784	1343	91.0298	88	6.03673	10	0.632489	203	30.2226	900	74.6793	12	2.17117	18	3.58316	20	10.9711	22	28.8716	878	81.4524
AXL	3102	3276	48.3676	5844	93.9312	2713	38.2344	5266	68.2082	2776	42.679	172	17.761	1859	33.1298	1166	23.9353	6	30.2269	9	33.9306	3132	37.97	7959	97.6538	11488	129.96	1869	49.7687	3966	58.8602	1474	47.7004	1248	44.4344	132	12.9511	21	4.92922	1977	32.804
AZIN1	1505	1502	45.6917	627	20.7646	1488	43.208	1050	28.0222	1016	32.1844	206	43.829	856	31.4318	835	35.317	0	0	2	15.5359	1574	39.317	1872	47.3253	2343	54.6127	282	15.4722	570	17.4301	481	32.072	332	24.3556	58	11.7251	26	12.5745	609	20.8207
B2M	1004	346	15.7726	416	20.6447	360	15.6647	550	21.9955	721	34.2252	17	5.42004	437	24.0456	448	28.3945	0	0	1	11.6403	789	29.5333	787	29.814	437	15.2638	98	8.05729	889	40.7368	88	8.79271	49	5.38662	13	3.93813	4	2.89891	933	47.7989
B2R	1298	125	4.40853	25	0.959869	576	19.391	317	9.80816	3407	125.124	48	11.84	2759	117.453	658	32.2655	1	12.0341	5	45.0289	370	10.715	188	5.51012	31	0.83772	218	13.8668	949	33.644	43	3.32403	30	2.55152	9	2.10934	7	3.92491	1546	61.2777
B3GALNT1	1828	153	3.83239	6	0.163613	156	3.7299	89	1.95575	73	1.90408	11	1.92708	73	2.20714	135	4.70156	0	0	1	6.39612	172	3.53766	135	2.81017	94	1.8041	28	1.26495	74	1.86324	39	2.1412	24	1.44972	0	0	1	0.398224	80	2.25205
B3GNT5	3024	242	3.66507	61	1.00574	226	3.26715	181	2.40486	110	1.73478	9	0.953316	150	2.74212	166	3.49546	0	0	0	0	193	2.40012	206	2.59271	132	1.53177	36	0.983345	92	1.4006	34	1.12865	37	1.35133	0	0	0	0	70	1.19145
B4GALNT2	1987	118	2.71931	734	18.4145	128	2.81566	297	6.00451	177	4.2475	12	1.93413	36	1.0014	37	1.18552	1	7.86334	0	0	55	1.04075	62	1.18737	33	0.582698	32	1.33003	103	2.38601	6	0.303068	16	0.88918	0	0	0	0	46	1.19136
B4GALT7	1277	377	13.5146	555	21.6592	450	15.3981	603	18.9637	476	17.7686	23	5.76656	423	18.3033	292	14.5537	1	12.2319	0	0	567	16.6899	794	23.6539	703	19.3095	286	18.4912	893	32.1789	107	8.40734	107	9.24994	101	24.0604	59	33.625	1034	41.6574
BAALC	438	0	0	0	0	1	0.0996143	0	0	2	0.217341	0	0	0	0	0	0	0	0	0	0	0	0	0	0	0	0	0	0	0	0	0	0	2	0.503329	0	0	0	0	8	0.93827
BACE1	4164	823	9.05268	1113	13.3279	834	8.75664	985	9.50514	714	8.17824	10	0.769316	439	5.82868	512	7.83028	0	0	3	8.42629	761	6.87338	1104	10.0917	1210	10.198	624	12.3794	1068	11.8088	153	3.68878	129	3.42185	52	3.80103	15	2.62311	808	9.98846
BAG1	1899	872	21.0259	904	23.7299	1094	25.1797	1073	22.6978	1088	27.3182	158	26.6455	797	23.1967	619	20.752	1	8.22754	2	12.3142	1143	22.6305	1257	25.188	1082	19.9903	503	21.8748	832	20.166	285	15.0625	216	12.5599	118	18.9078	87	33.3508	831	22.519
BAG6	3753	1848	22.5528	2130	28.2987	2087	24.3117	2978	31.8836	3367	42.7883	273	23.3017	1887	27.797	1332	22.6012	4	16.6567	7	21.8139	2558	25.6334	3603	36.5412	2953	27.6131	1292	28.4379	4224	51.818	615	16.4508	465	13.685	145	11.7594	58	11.2532	3711	50.8978
BAMBI	1157	68	2.69025	595	25.6265	150	5.6646	147	5.10207	406	16.7261	1	0.276701	815	38.9197	159	8.74603	2	26.9988	1	10.1023	431	14.0013	29	0.953458	12	0.363763	177	12.6297	587	23.3443	12	1.04059	35	3.33922	2	0.525817	10	6.28973	1337	59.4464
BANP	1836	72	1.79563	141	3.82817	98	2.33294	101	2.20978	176	4.57067	8	1.39541	119	3.58227	57	1.97646	0	0	1	6.36827	100	2.04782	155	3.21244	127	2.42684	35	1.5743	217	5.44003	47	2.56918	22	1.32312	7	1.16012	3	1.18947	162	4.54055
BAT5	842	324	17.608	258	15.2642	333	17.2744	491	23.4095	487	27.5599	2	0.76019	207	13.5789	173	13.072	0	0	0	0	466	20.795	546	24.6591	438	18.2387	185	18.1331	611	33.3783	49	5.83679	10	1.31057	16	5.77837	6	5.18399	566	34.5694
BATF	919	0	0	0	0	0	0	0	0	0	0	0	0	0	0	0	0	0	0	0	0	0	0	1	0.0413832	0	0	0	0	0	0	0	0	0	0	2	0.661844	0	0	0	0
BAZ1A	5768	3639	28.8984	414	3.57916	2737	20.7473	1921	13.3833	1531	12.6605	385	21.3836	1974	18.922	2151	23.7499	7	18.968	13	26.3617	2025	13.2046	3758	24.801	2306	14.0315	523	7.49083	819	6.53784	633	11.0182	600	11.4904	146	7.70487	111	14.014	1293	11.5399
BBS4	2473	874	16.1847	241	4.85846	743	13.1333	728	11.8268	528	10.1815	87	11.2678	624	13.9478	540	13.9032	0	0	2	9.45716	680	10.3397	448	6.89431	505	7.16536	189	6.31235	544	10.1263	126	5.11419	80	3.57253	37	4.55318	10	2.94402	712	14.8178
BCAS1	1692	0	0	0	0	0	0	0	0	0	0	0	0	1	0.0326636	0	0	0	0	0	0	0	0	13	0.292347	1	0.0207343	0	0	1	0.0272016	22	1.30488	20	1.30515	11	1.9781	0	0	0	0
BCAS2	946	765	37.0087	182	9.58523	594	27.4298	474	20.1171	489	24.634	22	7.44376	434	25.3432	450	30.2681	3	49.5216	2	24.7065	615	24.4301	519	20.8655	353	13.0849	136	11.8664	393	19.1114	113	11.9821	95	11.0831	11	3.53635	2	1.53823	487	26.4778
BCAS4	1029	133	5.91571	418	20.2405	146	6.19872	229	8.93585	210	9.72655	50	15.5544	72	3.86559	61	3.77237	0	0	0	0	217	7.92544	268	9.90626	346	11.7919	55	4.41219	323	14.4416	49	4.7771	42	4.50504	27	7.98068	13	9.19278	100	4.99879
BCKDHA	1344	29	0.987798	26	0.964123	20	0.65027	34	1.016	57	2.02176	7	1.66761	18	0.740067	15	0.710381	0	0	0	0	26	0.727197	42	1.18888	29	0.756871	3	0.184301	47	1.60926	10	0.746592	4	0.328567	0	0	0	0	61	2.33512
BCKDHB	1197	251	9.59863	235	9.78346	231	8.43221	296	9.93053	352	14.0172	45	12.0358	64	2.95423	107	5.68917	0	0	0	0	312	9.79712	301	9.56581	269	7.8821	78	5.37981	158	6.07367	47	3.93955	37	3.41217	3	0.762391	3	1.82392	103	4.42673
BCL10	1668	3	0.0823488	10	0.29883	5	0.131009	4	0.0963254	5	0.142919	2	0.383967	7	0.231933	2	0.0763301	0	0	0	0	11	0.247935	7	0.159681	9	0.189292	9	0.445569	7	0.193149	5	0.300829	3	0.198587	0	0	0	0	14	0.431891
BCL2A1	620	0	0	6	0.481882	1	0.0704198	3	0.194163	0	0	0	0	0	0	0	0	0	0	0	0	5	0.302886	3	0.183925	8	0.452215	0	0	1	0.0741582	0	0	0	0	0	0	0	0	1	0.0829107
BCL2L1	608	187	14.0675	579	47.4179	160	11.4892	236	15.5751	201	15.7455	13	6.83984	118	10.7148	56	5.85724	1	25.6688	1	19.2094	241	14.8868	238	14.8789	328	18.9061	111	15.0603	502	37.961	41	6.7604	15	2.7212	12	5.99898	6	7.17587	163	13.7807
BCLAF1	5361	5896	50.3759	2002	18.6217	4207	34.3109	3201	23.9936	2795	24.8675	545	32.5679	3392	34.9824	2935	34.8661	9	26.2385	5	10.9087	4734	33.2126	4167	29.5875	2298	15.0442	1268	19.5399	1753	15.0559	968	18.1282	735	15.1442	138	7.83548	45	6.11261	2743	26.3391
BCS1L	91	15	7.46958	9	4.87906	13	6.17934	11	4.80554	9	4.66693	5	17.4141	7	4.20757	8	5.53891	0	0	1	127.158	7	2.86227	15	6.20749	23	8.77579	0	0	15	7.50852	0	0	1	1.20088	0	0	3	23.7506	16	8.95436
BD114	813	0	0	0	0	0	0	0	0	0	0	0	0	0	0	0	0	0	0	0	0	0	0	0	0	0	0	0	0	0	0	0	0	0	0	0	0	0	0	0	0
BD125	781	0	0	0	0	0	0	0	0	0	0	0	0	0	0	0	0	0	0	0	0	0	0	0	0	0	0	0	0	0	0	0	0	0	0	0	0	0	0	0	0
BD129	670	0	0	0	0	0	0	0	0	0	0	0	0	0	0	1	0.0949292	0	0	0	0	0	0	0	0	0	0	0	0	0	0	0	0	0	0	0	0	0	0	0	0
BDKRB1	1062	909	39.1763	1326	62.2145	1136	46.7338	1153	43.5947	626	28.0943	30	9.0429	285	14.8263	1078	64.5963	3	44.1176	0	0	1406	49.7568	2325	83.2726	1396	46.0997	825	64.1283	1372	59.439	40	3.77861	115	11.9523	22	6.3009	6	4.11111	997	48.2908
BDNF	1183	53	2.05077	10	0.42124	16	0.590955	25	0.848644	12	0.483511	0	0	5	0.233528	7	0.37659	0	0	0	0	220	6.98991	23	0.739586	36	1.06733	39	2.72171	83	3.22832	3	0.254434	1	0.0933113	1	0.257135	6	3.69097	24	1.04367
BECN1	1604	1455	41.5318	1037	32.2244	1334	36.3469	1122	28.0967	1185	35.2225	267	53.3035	817	28.1493	747	29.6461	1	9.73977	7	51.0215	1718	40.267	1556	36.9102	1487	32.5224	627	32.2791	1561	44.7897	457	28.5922	275	18.9297	221	41.9209	102	46.2877	1307	41.9279
BEX1	823	14	0.778383	17	1.02897	3	0.159214	6	0.292659	10	0.578961	0	0	7	0.469777	5	0.386514	0	0	0	0	8	0.365228	26	1.20132	31	1.32063	6	0.601662	10	0.558886	4	0.48746	10	1.34078	5	1.84738	0	0	9	0.562364
BFAR	1746	426	11.1714	624	17.8145	512	12.8163	600	13.8037	604	16.4938	2	0.366823	710	22.4743	326	11.8863	0	0	1	6.69634	706	15.2024	639	13.9258	723	14.5275	257	12.1554	630	16.6073	61	3.50625	77	4.8695	24	4.18246	13	5.4199	599	17.6537
BGLAP	478	12	1.14773	6	0.624737	15	1.36944	11	0.922985	14	1.39434	0	0	12	1.38537	0	0	0	0	0	0	17	1.3351	6	0.476901	13	0.952696	7	1.20751	16	1.53828	3	0.628915	11	2.53713	0	0	0	0	11	1.18239
BHLHE40	2233	1275	26.1469	724	16.1635	2116	41.4208	1336	24.0359	442	9.43878	129	18.5023	1995	49.3834	1808	51.551	2	13.9949	6	31.4194	631	10.6254	2075	35.3628	1923	30.2164	1344	49.7101	1139	23.4796	155	6.96714	141	6.97304	29	3.9521	16	5.21648	1466	33.7873
BHMT	2442	0	0	0	0	0	0	2	0.0329036	0	0	0	0	0	0	0	0	0	0	0	0	0	0	0	0	0	0	0	0	1	0.0188507	0	0	0	0	0	0	0	0	0	0
BHMT2	2002	4	0.0914896	0	0	12	0.261991	11	0.220724	8	0.19054	0	0	1	0.0276083	1	0.031801	0	0	0	0	0	0	0	0	3	0.0525759	0	0	0	0	0	0	0	0	0	0	0	0	1	0.0257052
BID	566	220	17.7759	389	34.2175	178	13.7285	245	17.3668	254	21.3711	25	14.1279	151	14.727	132	14.829	0	0	0	0	220	14.5962	261	17.5255	341	21.1114	100	14.5729	421	34.194	35	6.19856	40	7.79405	21	11.2759	5	6.42285	307	27.8777
BIN1	1330	397	13.6649	192	7.19456	535	17.5777	729	22.0134	482	17.2761	97	23.3514	507	21.0645	309	14.7878	0	0	0	0	531	15.0078	715	20.4522	573	15.112	272	16.8857	829	28.6832	137	10.3359	112	9.29664	34	7.77703	20	10.9444	627	24.2545
BLM	4320	57	0.604342	17	0.196221	91	0.920966	45	0.418568	51	0.56307	66	4.89417	89	1.13901	91	1.34146	2	7.23551	0	0	226	1.96755	167	1.47145	86	0.698651	54	1.03261	101	1.07644	67	1.55703	43	1.09944	3	0.211373	0	0	79	0.941337
BLOC1S5	608	130	9.77954	76	6.22411	98	7.03712	104	6.86362	104	8.14691	20	10.5228	74	6.71947	50	5.22968	0	0	1	19.2094	86	5.31229	69	4.31364	95	5.47586	25	3.39197	72	5.4446	20	3.29776	16	2.90261	3	1.49974	0	0	63	5.3263
BMI1	2936	2009	31.3378	613	10.4097	1798	26.7715	1236	16.9142	1260	20.4665	234	25.5289	1218	22.9332	1262	27.3702	1	5.32255	6	23.8989	1851	23.7085	1187	15.3872	1544	18.454	392	11.0284	610	9.56482	338	11.5563	266	10.0061	35	3.62808	25	6.19979	892	15.6374
BMP15	1191	0	0	0	0	0	0	0	0	0	0	0	0	0	0	0	0	0	0	0	0	0	0	4	0.12776	0	0	0	0	0	0	0	0	0	0	0	0	0	0	0	0
BMP2	3484	5	0.0657294	0	0	19	0.238417	2	0.0230656	10	0.136891	0	0	8	0.126943	16	0.292442	0	0	0	0	11	0.118738	2	0.0218494	3	0.0302179	0	0	2	0.0264288	0	0	0	0	0	0	0	0	22	0.325029
BMP3	2040	50	1.12233	299	7.3065	57	1.22129	40	0.787688	165	3.85672	0	0	34	0.921206	18	0.561761	0	0	0	0	22	0.40549	0	0	0	0	9	0.364358	26	0.586653	3	0.147599	0	0	0	0	0	0	13	0.327946
BMP4	1655	269	7.44191	473	14.2456	241	6.36419	361	8.76162	609	17.5442	82	15.8662	244	8.14799	43	1.65398	0	0	0	0	821	18.6502	68	1.56337	52	1.10227	103	5.13932	1104	30.7015	13	0.788295	22	1.46774	8	1.47076	4	1.7593	317	9.85601
BMP5	1996	1	0.0229411	0	0	0	0	0	0	5	0.119445	0	0	4	0.110765	0	0	0	0	0	0	19	0.357912	0	0	0	0	14	0.579267	2	0.0461214	0	0	0	0	0	0	0	0	7	0.180477
BMP6	1643	6	0.167202	16	0.4854	5	0.133001	15	0.366713	21	0.609388	0	0	2	0.0672743	3	0.116236	0	0	0	0	33	0.755115	10	0.231585	22	0.46975	34	1.70886	13	0.36416	9	0.549726	4	0.268809	0	0	0	0	6	0.187911
BMP7	1098	16	0.666983	29	1.31608	66	2.62623	51	1.86513	56	2.4309	0	0	13	0.654134	102	5.91187	0	0	0	0	9	0.308067	6	0.207858	3	0.095823	6	0.45111	71	2.97517	1	0.091371	5	0.502642	5	1.38511	0	0	73	3.42001
BMPR1A	1672	1332	36.4755	358	10.6726	1042	27.2369	802	19.2671	693	19.7612	107	20.4931	863	28.5257	835	31.7916	0	0	4	27.9701	1494	33.5935	730	16.6127	706	14.8134	243	12.0016	300	8.25802	155	9.3034	155	10.2358	19	3.45757	8	3.48285	364	11.2023
BMPR1B	3311	258	3.5688	500	7.52941	369	4.87217	186	2.25715	230	3.31294	10	0.967452	510	8.51531	518	9.96235	2	9.43981	0	0	330	3.74821	456	5.24188	756	8.01268	133	3.31811	263	3.65693	116	3.51701	81	2.70197	20	1.83845	0	0	680	10.5711
BMPR2	3134	2612	38.1705	1436	22.8454	2302	32.111	2134	27.3586	1703	25.9152	47	4.80375	1563	27.5704	1507	30.6195	7	34.9047	5	18.6579	2117	25.4029	1342	16.2977	1466	16.4151	978	25.7769	622	9.137	305	9.76941	291	10.2551	41	3.98162	5	1.16164	603	9.90335
BNP	670	0	0	8	0.594633	0	0	0	0	0	0	0	0	0	0	0	0	0	0	0	0	0	0	7	0.39718	9	0.470832	0	0	0	0	2	0.299305	0	0	0	0	0	0	0	0
BOLA1	816	298	16.7104	275	16.7877	323	17.2889	341	16.7753	295	17.2257	24	9.41259	201	13.6049	200	15.593	0	0	1	14.3189	303	13.9515	454	21.1566	475	20.4088	74	7.48408	442	24.9144	89	10.9389	51	6.89659	12	4.4717	23	20.5044	287	18.0868
BPHL	1032	140	6.20898	199	9.60802	133	5.63038	223	8.67645	100	4.61824	1	0.310184	53	2.83724	65	4.00807	0	0	0	0	135	4.91625	164	6.04444	206	7.00024	66	5.27925	154	6.86548	40	3.88835	33	3.52939	7	2.06306	3	2.11525	67	3.33946
BPI	1866	0	0	4	0.106856	0	0	0	0	0	0	0	0	0	0	0	0	0	0	0	0	1	0.0201491	0	0	0	0	0	0	0	0	8	0.43028	4	0.236702	0	0	0	0	1	0.0275777
BPIFA1	759	0	0	0	0	0	0	0	0	0	0	0	0	0	0	0	0	0	0	0	0	0	0	0	0	0	0	0	0	0	0	3	0.396382	0	0	0	0	0	0	0	0
BPIFA2	898	0	0	0	0	0	0	0	0	0	0	0	0	0	0	0	0	0	0	0	0	0	0	0	0	0	0	0	0	0	0	1	0.111698	0	0	0	0	0	0	0	0
BPIFA3	997	0	0	0	0	0	0	0	0	0	0	0	0	0	0	0	0	0	0	0	0	0	0	0	0	0	0	0	0	0	0	0	0	0	0	0	0	0	0	0	0
BPIFB1	1617	0	0	12	0.3699	3	0.0810829	0	0	0	0	0	0	1	0.0341777	1	0.039368	0	0	0	0	1	0.02325	3	0.0705919	1	0.0216954	0	0	2	0.0569249	0	0	3	0.204847	0	0	0	0	0	0
BPIFB2	1650	0	0	0	0	0	0	0	0	0	0	0	0	0	0	0	0	0	0	0	0	0	0	0	0	1	0.0212618	0	0	0	0	16	0.973148	13	0.869926	0	0	0	0	0	0
BPIFB5	1656	1	0.0276484	0	0	1	0.0263915	3	0.0727673	1	0.0287908	0	0	1	0.0333732	0	0	0	0	0	0	3	0.0681082	2	0.0459536	1	0.0211848	1	0.0498662	0	0	4	0.242406	6	0.400051	0	0	0	0	0	0
BRCC36	2269	280	5.65099	87	1.9115	317	6.10688	247	4.37329	319	6.70412	48	6.7754	305	7.4301	189	5.30345	0	0	0	0	327	5.41904	198	3.32087	214	3.30929	115	4.18602	262	5.31528	31	1.37133	32	1.55744	23	3.08472	17	5.45461	332	7.53034
BRD2	4708	4592	44.6751	4029	42.6727	4602	42.737	5611	47.8905	6333	64.159	212	14.4254	3766	44.2255	2449	33.127	8	26.5574	6	14.9057	4891	39.0724	5562	44.9691	5227	38.9646	2590	45.4464	5892	57.6215	610	13.0079	557	13.0681	174	11.2495	54	8.3523	7114	77.7835
BRD4	4572	473	4.73863	480	5.23506	647	6.18713	624	5.48429	857	8.94039	178	12.4721	822	9.94012	473	6.58843	5	17.092	1	2.55817	428	3.52082	593	4.93703	379	2.90927	1430	25.8383	2410	24.2698	237	5.20419	185	4.46948	84	5.59231	20	3.18544	2128	23.9592
BRIX1	1278	621	22.244	111	4.32846	440	15.0442	214	6.72482	283	10.5558	78	19.5409	325	14.0519	257	12.7993	0	0	1	9.1466	428	12.5885	395	11.7581	342	9.38646	187	12.0809	317	11.414	149	11.6983	102	8.81081	7	1.66625	5	2.84735	429	17.2699
BRP44L	893	636	32.5921	634	35.3698	658	32.1866	690	31.0205	780	41.623	120	43.0094	477	29.5054	361	25.7212	1	17.4858	3	39.2567	734	30.8858	1202	51.1893	1097	43.074	158	14.6032	785	40.4374	246	27.6314	149	18.4134	77	26.222	59	48.0679	582	33.5188
BSCL2	1407	330	10.7375	253	8.96188	377	11.7091	598	17.0701	609	20.6344	34	7.73742	303	11.9004	252	11.4004	3	33.3075	0	0	229	6.11834	487	13.1686	349	8.701	358	21.0092	1231	40.263	97	6.91791	69	5.41418	7	1.51359	7	3.62106	1481	54.157
BSP1	589	0	0	0	0	0	0	0	0	0	0	0	0	0	0	0	0	0	0	0	0	0	0	0	0	0	0	0	0	0	0	0	0	0	0	0	0	0	0	0	0
BST2	115	3	1.18483	5	2.14978	8	3.01591	28	9.70147	26	10.6928	0	0	121	57.6831	6	3.2947	0	0	0	0	28	9.08031	247	81.0683	109	32.9849	8	5.6985	224	88.9285	16	13.8506	7	6.66693	0	0	0	0	293	130.05
BTBD9	1843	365	9.06827	302	8.16822	319	7.56512	300	6.5388	332	8.58922	4	0.695054	207	6.20769	155	5.35418	0	0	0	0	375	7.65017	325	6.71019	360	6.85311	163	7.30391	313	7.81689	38	2.06932	51	3.05559	11	1.81612	6	2.36991	223	6.22653
BTF3	862	5697	302.432	2413	139.453	5063	256.557	3810	177.44	3617	199.947	629	233.539	2017	129.246	2961	218.549	17	307.937	14	189.779	3641	158.712	5579	246.126	5510	224.123	1293	123.799	3843	205.074	1407	163.715	936	119.826	305	107.598	161	135.88	2666	159.057
BTG1	1782	5608	144.095	2376	66.4624	8019	196.678	4425	99.7469	12484	334.025	426	76.5558	6235	193.378	6792	242.643	22	192.883	29	190.273	4922	103.846	4434	94.6796	5966	117.457	1077	49.9106	8166	210.916	479	26.9768	485	30.0522	149	25.4418	63	25.7353	12025	347.245
BTG2	2681	2041	34.864	3703	68.8615	2584	42.1328	1772	26.5548	1892	33.6542	23	2.74782	919	18.9486	1273	30.2337	1	5.82861	2	8.72372	1777	24.9247	3673	52.1404	3436	44.9718	689	21.227	832	14.2862	340	12.7299	386	15.9006	14	1.58921	8	2.17256	1647	31.6182
BTG3	1409	1362	44.2538	1075	38.0251	1354	41.9939	768	21.8917	1436	48.5861	130	29.5423	1058	41.4942	634	28.6413	2	22.1735	0	0	2110	56.2943	1582	42.7169	1348	33.5596	418	24.4955	1289	42.1002	260	18.5166	187	14.6524	42	9.06866	33	17.0465	1244	45.4259
BVES	2309	81	1.60644	91	1.96477	102	1.93097	73	1.27013	69	1.425	46	6.38066	76	1.81938	59	1.62691	1	6.76724	0	0	132	2.14963	145	2.38984	133	2.02109	59	2.11042	36	0.717697	108	4.69481	70	3.3479	0	0	0	0	36	0.802404
BYS1	1209	299	11.3208	116	4.78139	310	11.2037	413	13.7184	465	18.3335	8	2.11848	238	10.8771	187	9.84415	0	0	1	9.66819	350	10.8814	752	23.6616	525	15.2307	253	17.2768	983	37.4127	46	3.81749	61	5.56968	24	6.03864	12	7.22332	640	27.2331
BZW1	1881	5704	138.852	1882	49.8748	5671	131.773	3488	74.4894	2987	75.7168	1003	170.766	4498	132.166	4280	144.859	15	124.593	12	74.592	6353	126.987	6245	126.335	4795	89.4366	1210	53.1245	2888	70.6689	1755	93.6404	1249	73.3211	406	65.6779	204	78.9499	3340	91.3754
BZW2	1615	2422	68.6634	732	22.5918	2263	61.2392	2189	54.443	1522	44.9314	331	65.6306	841	28.779	1404	55.3411	3	29.0204	3	21.7175	2577	59.9893	1755	41.3474	1310	28.4562	750	38.3485	1457	41.5211	263	16.3426	296	20.2366	102	19.2164	99	44.6205	1271	40.4955
C10orf120	666	0	0	0	0	0	0	0	0	0	0	0	0	0	0	0	0	0	0	0	0	0	0	0	0	0	0	0	0	0	0	0	0	0	0	0	0	0	0	0	0
C10orf120	666	0	0	0	0	0	0	0	0	0	0	0	0	0	0	0	0	0	0	0	0	0	0	0	0	0	0	0	0	0	0	0	0	0	0	0	0	0	0	0	0
C11H13orf30	855	0	0	0	0	23	1.17501	1	0.046953	16	0.891708	0	0	43	2.77789	29	2.15797	0	0	0	0	1	0.0439468	0	0	0	0	1	0.0965284	1	0.0537993	0	0	0	0	0	0	0	0	98	5.8946
C12H17orf56	2803	266	4.34606	467	8.30654	236	3.68061	562	8.05556	446	7.58811	94	10.7416	229	4.51625	137	3.11218	2	11.15	2	8.34416	470	6.30552	647	8.78493	593	7.42374	264	7.77956	868	14.2558	53	1.89803	49	1.93065	29	3.14871	14	3.63656	781	14.3409
C12H17orf75	3330	805	11.0717	266	3.9828	558	7.32564	567	6.84141	645	9.23765	30	2.8858	453	7.52046	269	5.14399	0	0	1	3.51201	930	10.5029	717	8.19515	659	6.94476	175	4.34102	564	7.7975	96	2.89403	78	2.58706	1	0.0913984	4	0.874634	571	8.826
C14H10orf116	412	2	0.221857	101	12.197	4	0.423542	2	0.194633	0	0	0	0	0	0	0	0	0	0	0	0	1	0.0910858	0	0	5	0.424978	0	0	0	0	5	1.2157	1	0.267508	0	0	0	0	0	0
C14H10orf128	1580	10	0.289775	0	0	7	0.193621	15	0.381326	6	0.181049	0	0	19	0.664573	3	0.120868	0	0	0	0	10	0.237941	1	0.0240813	5	0.111016	0	0	5	0.145643	8	0.508117	5	0.349401	0	0	0	0	4	0.130266
C14H10orf32	1464	622	19.4511	241	8.20466	605	18.0594	356	9.76674	412	13.4164	174	38.0567	384	14.4949	402	17.4788	0	0	2	15.9707	894	22.9562	700	18.1917	537	12.8672	276	15.5668	324	10.1849	269	18.4383	305	23.0011	30	6.23443	28	13.9207	268	9.41889
C14H10orf58	1627	14002	394.029	1871	57.3193	17556	471.582	14454	356.838	45513	1333.7	1476	290.504	23326	792.331	9218	360.665	54	518.517	50	359.291	15794	364.954	17439	407.83	5432	117.126	4520	229.41	21052	595.511	2299	141.805	1593	108.105	646	120.807	515	230.406	19873	628.509
C14H10orf84	2581	2106	37.3676	377	7.28226	1874	31.7395	1057	16.4534	975	18.0146	391	48.5222	971	20.7962	1286	31.7254	1	6.05435	7	31.7155	2038	29.6926	1726	25.4505	1531	20.8145	564	18.0489	1290	23.0083	532	20.69	535	22.892	39	4.59856	59	16.6432	1244	24.8066
C14H10orf99	1199	2	0.0763557	2	0.0831247	0	0	1	0.0334932	0	0	0	0	0	0	1	0.0530812	0	0	0	0	0	0	1	0.0317271	4	0.117011	0	0	0	0	0	0	3	0.276202	0	0	0	0	0	0
C14H12orf24	1231	76	2.82615	35	1.4169	67	2.37821	46	1.50067	41	1.58763	0	0	33	1.48124	52	2.68853	0	0	0	0	96	2.93131	53	1.63786	64	1.82354	19	1.2743	63	2.35494	21	1.71165	12	1.07611	0	0	6	3.54717	69	2.88364
C14H1orf124	1993	332	7.62791	149	3.72685	302	6.6232	275	5.543	301	7.20142	26	4.178	243	6.7391	158	5.04724	0	0	1	5.86685	313	5.905	296	5.6517	285	5.01725	92	3.81234	172	3.97241	113	5.69061	75	4.15549	19	2.90096	6	2.19163	142	3.66662
C14H22orf13	887	410	21.1526	306	17.1866	703	34.6201	858	38.834	804	43.1936	97	35.0008	446	27.7743	418	29.9837	1	17.604	1	13.174	687	29.1035	480	20.5798	418	16.5238	218	20.2849	695	36.0431	71	8.02881	55	6.84283	69	23.6564	37	30.348	858	49.7481
C15H2orf62	1093	2	0.0837539	0	0	4	0.159893	2	0.0734768	4	0.174429	0	0	21	1.06151	4	0.232898	0	0	0	0	1	0.0343861	1	0.0348013	2	0.064174	1	0.0755286	7	0.294667	0	0	4	0.403951	0	0	0	0	15	0.705954
C15H2orf82	513	0	0	0	0	0	0	0	0	0	0	0	0	0	0	0	0	0	0	0	0	0	0	0	0	1	0.0682941	0	0	0	0	0	0	4	0.859771	0	0	0	0	0	0
C15H4orf47	1338	17	0.581649	6	0.223487	16	0.522547	13	0.390212	7	0.249399	0	0	14	0.578187	4	0.190284	0	0	0	0	21	0.589983	14	0.39807	10	0.26216	2	0.123418	14	0.481502	8	0.59995	5	0.412549	0	0	0	0	12	0.461427
C16H5orf44	1716	535	14.275	128	3.7181	418	10.6461	256	5.99249	291	8.08536	44	8.21111	385	12.3997	280	10.3875	1	9.10444	1	6.81334	631	13.8248	394	8.73651	385	7.87112	166	7.98853	244	6.54441	98	5.73141	106	6.82059	15	2.65971	6	2.5452	333	9.98565
C17H20orf106	915	3	0.150044	2	0.108897	3	0.143223	0	0	0	0	0	0	0	0	0	0	0	0	0	0	0	0	1	0.0415639	2	0.0766445	1	0.0902056	0	0	0	0	0	0	0	0	0	0	0	0
C17H20orf108	2960	366	5.66285	345	5.81115	437	6.45401	483	6.55611	378	6.09018	6	0.649281	186	3.47372	164	3.52799	0	0	0	0	522	6.63182	168	2.16015	156	1.84941	105	2.93008	298	4.63477	41	1.39044	19	0.708927	5	0.514097	7	1.72187	208	3.61682
C17H20orf174	4947	0	0	0	0	0	0	0	0	2	0.0192831	0	0	0	0	1	0.0128734	0	0	0	0	1	0.00760276	0	0	0	0	3	0.050098	2	0.0186145	6	0.121766	0	0	0	0	1	0.147201	0	0
C17H20orf30	1486	1503	46.3063	560	18.7827	1629	47.9067	1349	36.4618	1352	43.3753	223	48.0522	847	31.4987	976	41.8082	6	63.076	12	94.4062	1384	35.0127	2252	57.6593	1850	43.6724	214	11.8914	1028	31.8371	293	19.7862	277	20.5805	40	8.18959	44	21.5518	1168	40.4421
C17H20orf85	797	0	0	0	0	0	0	0	0	0	0	0	0	0	0	0	0	0	0	0	0	0	0	0	0	0	0	0	0	0	0	0	0	0	0	0	0	0	0	0	0
C17H20orf86	896	0	0	0	0	0	0	0	0	0	0	0	0	0	0	0	0	0	0	0	0	0	0	0	0	0	0	0	0	0	0	0	0	2	0.246334	0	0	0	0	0	0
C17H8orf40	1909	740	17.7497	360	9.40049	639	14.6303	547	11.5104	553	13.8124	60	10.0656	478	13.8393	435	14.507	1	8.18446	0	0	850	16.7412	599	11.94	610	11.211	221	9.56066	566	13.6469	220	11.5663	80	4.62746	29	4.62251	14	5.3387	429	11.5645
C18H7orf41	1872	547	13.3796	1694	45.1083	390	9.1057	552	11.8451	683	17.3964	144	24.6345	742	21.9072	277	9.42029	1	8.34614	2	12.4917	544	10.926	703	14.2899	1829	34.2785	116	5.1174	329	8.08926	119	6.37992	173	10.2046	127	20.6433	28	10.8883	218	5.99268
C1H14orf166	997	3056	140.286	816	40.7794	3091	135.442	2213	89.1227	2210	105.642	536	172.089	941	52.1411	2054	131.097	14	219.291	7	82.0537	2090	78.7801	2528	96.4404	2960	104.114	342	28.3155	2047	94.4578	467	46.9886	441	48.8196	119	36.3019	105	76.6301	1562	80.5847
C1H14orf37	3113	413	6.07609	80	1.28131	480	6.74076	525	6.77607	703	10.7699	25	2.57242	572	10.1578	432	8.83664	3	15.06	1	3.75675	627	7.57443	222	2.71423	145	1.63454	358	9.49934	339	5.01339	48	1.54785	41	1.45463	59	5.76828	8	1.87117	687	11.359
C1H6orf162	664	56	3.85797	55	4.12498	41	2.69618	27	1.63185	15	1.07608	0	0	31	2.57787	47	4.50193	0	0	0	0	53	2.99816	88	5.03818	114	6.01769	10	1.24253	17	1.17728	11	1.66103	10	1.66136	0	0	8	8.76212	30	2.32275
C1H6orf211	2368	509	9.8434	101	2.12636	338	6.23933	270	4.58074	255	5.13513	20	2.70511	287	6.69943	229	6.15733	0	0	0	0	466	7.39983	281	4.516	272	4.03042	122	4.25524	417	8.10628	52	2.20417	52	2.42507	20	2.57027	19	5.84157	368	7.99807
C1H6orf35	943	135	6.5517	74	3.90968	138	6.39283	105	4.47049	96	4.8515	16	5.43085	74	4.33491	83	5.60052	0	0	0	0	130	5.18051	135	5.4447	174	6.47029	30	2.6259	97	4.73206	32	3.40396	27	3.15993	15	4.83763	0	0	111	6.05415
C1H9orf100	1081	33	1.39727	33	1.52114	34	1.37416	39	1.44869	25	1.10227	15	4.44205	15	0.766628	25	1.47175	0	0	0	0	84	2.92047	25	0.879681	27	0.875957	34	2.59645	126	5.36283	11	1.02087	9	0.91897	9	2.53238	5	3.36576	56	2.66479
C1H9orf156	1560	184	5.40017	176	5.6233	151	4.23019	180	4.63454	224	6.84576	51	10.4686	222	7.8645	87	3.55008	0	0	0	0	217	5.22947	267	6.51209	218	4.9023	80	4.23463	186	5.48733	109	7.0118	86	6.0867	0	0	3	1.39978	145	4.78264
C1H9orf46	799	281	16.092	93	5.79795	273	14.9231	186	9.34459	199	11.867	35	14.0184	121	8.36404	166	13.2172	0	0	0	0	258	12.1319	334	15.8953	299	13.1198	50	5.16427	282	16.2334	115	14.4349	41	5.66213	16	6.08896	25	22.761	162	10.4262
C1H9orf80	2163	598	12.6601	220	5.07045	616	12.4483	544	10.1037	415	9.14887	95	14.0665	266	6.79744	398	11.7152	1	7.22381	2	10.8119	509	8.84833	733	12.8961	979	15.8808	133	5.07836	302	6.42688	45	2.08815	64	3.26745	15	2.11031	9	3.02919	272	6.47163
C1QA	846	0	0	0	0	0	0	0	0	0	0	0	0	0	0	0	0	0	0	0	0	0	0	0	0	0	0	2	0.195108	0	0	0	0	3	0.391313	0	0	0	0	5	0.303941
C1QB	1036	0	0	0	0	0	0	0	0	0	0	0	0	0	0	0	0	0	0	0	0	0	0	0	0	0	0	0	0	0	0	1	0.0968338	0	0	0	0	0	0	0	0
C1QC	1158	0	0	0	0	0	0	0	0	0	0	0	0	0	0	0	0	0	0	0	0	0	0	0	0	0	0	0	0	0	0	5	0.433204	1	0.0953241	0	0	0	0	1	0.0444241
C1QTNF2	929	426	20.9855	210	11.2621	575	27.0378	972	42.0069	853	43.7565	15	5.16807	249	14.806	333	22.8078	2	33.6179	2	25.1581	820	33.1689	257	10.5211	283	10.6819	621	55.1744	774	38.3273	26	2.80735	43	5.10824	14	4.58309	17	13.3139	763	42.2419
C1QTNF3	3116	1186	17.4317	6035	96.5654	1393	19.5434	1008	12.9975	111	1.69888	32	3.28952	181	3.21116	883	18.0446	4	20.0607	2	7.50626	2271	27.4082	2401	29.327	4206	47.3673	794	21.0481	518	7.65321	266	8.56941	453	16.0564	9	0.879061	2	0.467341	672	11.1003
C1QTNF6	1049	455	19.8525	198	9.40496	1071	44.6053	989	37.8568	473	21.4906	161	49.1311	611	32.179	1222	74.1317	3	44.6638	3	33.4243	664	23.7892	523	18.9638	313	10.4641	1135	89.3173	3118	136.753	203	19.4139	164	17.256	86	24.9357	29	20.1164	4497	220.514
C1QTNF7	1295	13	0.459548	3	0.115451	8	0.269943	8	0.248097	30	1.10431	0	0	11	0.469363	7	0.344045	0	0	0	0	20	0.580531	15	0.440655	3	0.0812573	4	0.255026	31	1.10156	2	0.154964	0	0	0	0	0	0	18	0.715105
C2	2574	224	3.98532	334	6.4692	348	5.91001	372	5.80635	100	1.85268	12	1.49322	35	0.751643	130	3.21579	0	0	0	0	805	11.7603	954	14.1053	301	4.10332	497	15.9481	710	12.6979	27	1.05291	35	1.50168	1	0.118232	1	0.282855	324	6.47844
C22orf41	304	0	0	0	0	0	0	0	0	0	0	0	0	0	0	0	0	0	0	0	0	0	0	0	0	0	0	0	0	0	0	0	0	0	0	0	0	0	0	0	0
C2H11orf49	1180	161	6.24552	112	4.72987	109	4.03611	151	5.13883	111	4.48384	3	0.813938	62	2.9031	49	2.64282	0	0	0	0	93	2.96233	156	5.02906	178	5.29074	24	1.67915	105	4.0944	23	1.95562	17	1.59032	18	4.64019	0	0	72	3.13895
C2H11orf58	989	1281	59.2798	420	21.159	1147	50.6658	687	27.8907	790	38.0687	78	25.2452	908	50.7191	696	44.7813	1	15.7902	5	59.0834	1120	42.5582	1054	40.5338	850	30.1391	286	23.8704	927	43.1216	378	38.3409	239	26.6716	81	24.9094	26	19.1284	1076	55.9602
C2H19orf42	1338	1229	42.0498	813	30.2825	1097	35.8272	1007	30.2264	1250	44.5355	86	20.5796	956	39.4819	902	42.909	3	35.0239	0	0	1535	43.1249	949	26.9835	1251	32.7962	417	25.7326	1231	42.3378	153	11.4741	155	12.789	29	6.59372	20	10.879	1027	39.4905
C2H19orf66	1241	17	0.627075	20	0.803137	25	0.880247	11	0.355966	8	0.307288	0	0	25	1.11311	8	0.41029	0	0	0	0	13	0.393752	122	3.73982	40	1.13054	8	0.532227	49	1.81688	12	0.97021	21	1.86803	0	0	0	0	34	1.40948
C2H1orf35	903	441	22.3492	186	10.2619	401	19.3982	387	17.206	566	29.8693	32	11.3423	283	17.3117	198	13.9514	0	0	1	12.9408	356	14.8143	404	17.0147	279	10.8338	384	35.0988	667	33.9788	120	13.3296	93	11.3658	30	10.1034	0	0	920	52.3989
C2H2orf81	1961	8	0.186803	11	0.279624	14	0.312044	30	0.614553	20	0.486304	0	0	9	0.253667	5	0.162328	0	0	0	0	14	0.268429	37	0.717984	36	0.644095	13	0.547486	35	0.821523	0	0	1	0.0563102	0	0	1	0.371229	25	0.65606
C3	4058	1815	20.4857	1326	16.2932	4973	53.5779	14111	139.726	25805	303.292	29	2.28928	12286	167.383	2493	39.1224	6	23.1077	3	8.64635	7414	68.7123	982	9.21096	99	0.856175	2583	52.5817	2122	24.0756	133	3.29032	125	3.40234	63	4.72536	25	4.48603	6610	83.8465
C3H16orf5	2031	242	5.45612	412	10.1124	250	5.38025	352	6.96236	320	7.51282	29	4.57292	246	6.69472	158	4.95285	1	7.69307	0	0	264	4.88744	489	9.16215	498	8.60304	139	5.65223	672	15.2299	39	1.92729	63	3.42533	44	6.59238	16	5.73505	702	17.7875
C3H2orf40	740	5	0.309132	0	0	3	0.177047	3	0.16272	1	0.0643811	0	0	0	0	0	0	0	0	0	0	1	0.0507671	0	0	0	0	0	0	0	0	0	0	0	0	0	0	0	0	0	0
C3H2orf42	2500	318	5.82513	196	3.90862	339	5.92751	315	5.06214	293	5.58895	42	5.38091	247	5.4614	240	6.11251	1	6.25043	2	9.35506	320	4.81323	315	4.79523	383	5.37565	103	3.40293	165	3.03823	49	1.96738	40	1.76698	13	1.5825	2	0.582448	200	4.11736
C3H9orf89	669	184	12.5816	153	11.3893	148	9.65991	200	11.9976	130	9.25647	11	5.26063	128	10.5647	101	9.60216	1	23.3318	3	52.3814	155	8.70277	256	14.5471	311	16.2942	97	11.9626	180	12.3722	32	4.79602	29	4.782	0	0	2	2.17418	212	16.2916
C4	5384	86	0.731653	32	0.296378	624	5.0674	249	1.85845	33	0.292351	18	1.07104	89	0.913956	1230	14.5493	2	5.80588	1	2.17242	819	5.72136	58	0.410067	45	0.293341	680	10.434	120	1.02623	46	0.857784	50	1.02582	6	0.339218	0	0	725	6.93194
C4BPA	723	0	0	0	0	0	0	0	0	0	0	0	0	0	0	0	0	0	0	0	0	0	0	0	0	2	0.0969701	0	0	0	0	0	0	0	0	0	0	0	0	1	0.0711154
C4H1orf114	1864	1	0.0245648	6	0.160455	2	0.0468962	2	0.0431011	2	0.0511597	0	0	7	0.207558	1	0.0341541	0	0	0	0	5	0.100854	0	0	3	0.0564662	8	0.354438	0	0	9	0.484585	0	0	0	0	0	0	2	0.0552145
C4H1orf162	1334	0	0	0	0	0	0	0	0	1	0.0357351	0	0	0	0	1	0.0477135	0	0	0	0	0	0	2	0.0570376	1	0.0262945	0	0	1	0.0344961	6	0.451311	7	0.579299	0	0	0	0	1	0.0385675
C4H1orf43	1758	1038	27.0349	866	24.5546	1191	29.6096	1237	28.2645	1143	30.9997	126	22.9522	779	24.4902	757	27.4127	4	35.5482	4	26.6026	1264	27.0322	1169	25.3024	1193	23.8079	310	14.5621	1180	30.8935	123	7.02175	129	8.10233	60	10.3848	40	16.5628	1084	31.7297
C5	5424	9	0.0760038	0	0	8	0.0644876	22	0.16299	5	0.043969	0	0	4	0.0407738	9	0.105673	0	0	0	0	8	0.0554742	7	0.0491259	0	0	0	0	11	0.0933778	8	0.14808	0	0	0	0	0	0	11	0.104399
C5AR1	2516	30	0.546048	27	0.53501	42	0.729713	68	1.08583	129	2.44502	0	0	4	0.0878815	13	0.32899	0	0	0	0	31	0.463318	91	1.37648	23	0.320768	4	0.131312	82	1.50031	24	0.957489	21	0.921769	0	0	0	0	39	0.797781
C5H12orf11	2147	759	16.1883	560	13.0027	561	11.4213	483	9.03754	400	8.88387	45	6.71271	412	10.6068	383	11.3576	1	7.27762	3	16.3387	566	9.91249	547	9.69539	445	7.2723	165	6.34715	356	7.63249	150	7.01234	91	4.68051	47	6.66157	17	5.76442	412	9.87564
C5H12orf29	1375	363	12.0859	87	3.15342	269	8.54909	181	5.28686	176	6.10198	13	3.02722	159	6.38998	201	9.30464	0	0	0	0	347	9.48663	308	8.52206	296	7.55126	87	5.22432	121	4.04965	57	4.1597	61	4.89776	0	0	3	1.58798	147	5.50049
C5H12orf35	6057	1986	15.0191	329	2.70862	3214	23.2008	1112	7.37756	5547	43.6823	100	5.28921	4718	43.0675	3577	37.6107	10	25.8044	11	21.2419	2306	14.3196	574	3.6074	249	1.44283	735	10.0251	1332	10.1257	393	6.51432	234	4.26749	62	3.11584	44	5.2901	4508	38.314
C5H12orf4	2108	635	13.794	202	4.77701	487	10.0981	298	5.67907	268	6.06226	48	7.29263	337	8.83638	262	7.9131	0	0	1	5.54694	591	10.5417	441	7.96112	480	7.98934	219	8.58018	266	5.80839	203	9.66552	132	6.91486	38	5.48555	15	5.18031	275	6.71365
C5H12orf41	2106	921	20.0257	608	14.392	905	18.7832	871	16.6146	909	20.5815	68	10.341	622	16.3248	378	11.4275	5	37.0962	1	5.55221	1061	18.9431	866	15.6482	1018	16.9601	294	11.5295	620	13.5512	105	5.00415	96	5.03376	34	4.91278	22	7.605	711	17.3743
C5H12orf45	1413	428	13.8671	165	5.8199	364	11.2574	315	8.95362	260	8.77204	87	19.7147	306	11.9672	197	8.8744	1	11.0554	1	8.27334	562	14.9516	997	26.8447	1484	36.8409	165	9.64192	175	5.69953	170	12.0727	194	15.1579	19	4.09089	9	4.6359	160	5.82603
C5H12orf57	765	524	31.3397	181	11.785	561	32.0273	822	43.1301	798	49.6994	59	24.6799	480	34.6524	474	39.4159	2	40.8155	1	15.2722	730	35.8505	655	32.5555	561	25.7087	350	37.7544	733	44.0683	106	13.8958	78	11.25	57	22.6547	37	35.1815	1124	75.5509
C6	3293	0	0	0	0	1	0.0132759	1	0.0122015	1	0.0144828	0	0	0	0	0	0	0	0	0	0	3	0.0342609	0	0	0	0	0	0	0	0	0	0	0	0	0	0	0	0	0	0
C6H16orf57	1470	174	5.41912	247	8.37463	131	3.89444	206	5.62849	248	8.04296	1	0.217825	110	4.13524	84	3.63738	0	0	0	0	198	5.06353	217	5.61642	309	7.37381	87	4.88692	352	11.02	43	2.93536	52	3.9055	21	4.3463	12	5.94168	255	8.92544
C6H16orf80	1228	286	10.6612	170	6.89887	253	9.00233	234	7.65247	249	9.6655	15	3.91074	202	9.08909	137	7.10053	0	0	1	9.51872	379	11.6008	397	12.2985	313	8.94003	55	3.69777	189	7.08208	147	12.0108	87	7.82084	12	2.97264	3	1.77791	245	10.264
C6H1orf174	1273	157	5.64576	169	6.61605	163	5.59506	292	9.21193	215	8.05092	4	1.00603	153	6.64114	123	6.14976	1	12.2703	0	0	200	5.90556	192	5.73778	221	6.08932	84	5.44802	187	6.75963	21	1.65522	25	2.16799	4	0.955881	12	6.86045	178	7.19371
C7	2528	5	0.0905761	0	0	116	2.00584	30	0.476771	2	0.0377275	0	0	0	0	172	4.33213	0	0	1	4.62574	20	0.297497	0	0	1	0.0138803	5	0.163362	0	0	0	0	0	0	0	0	0	0	4	0.0814355
C7H14orf118	1692	695	18.807	200	5.89189	610	15.7565	639	15.1699	525	14.7938	32	6.05637	482	15.7438	449	16.8932	3	27.7005	1	6.90993	667	14.8207	604	13.5829	552	11.4453	222	10.8349	154	4.18904	169	10.0239	110	7.1783	18	3.2369	3	1.29064	194	5.89993
C7H14orf129	2430	730	13.7572	172	3.52878	774	13.9233	639	10.5646	537	10.5382	85	11.2035	438	9.96346	476	12.4722	2	12.8608	2	9.62444	754	11.6678	475	7.43911	441	6.36795	213	7.23975	698	13.2227	177	7.31129	123	5.58993	24	3.00566	10	2.9961	443	9.38256
C7H14orf142	600	253	19.2858	207	17.1782	229	16.6628	157	10.4994	174	13.8118	1	0.533145	99	9.10923	96	10.1746	0	0	1	19.4651	186	11.6423	207	13.1132	232	13.5506	77	10.5863	229	17.5474	97	16.207	41	7.53695	10	5.06569	9	10.9071	183	15.6776
C7H15orf17	1340	259	8.84837	152	5.65322	223	7.27214	285	8.54188	228	8.11116	21	5.01776	129	5.31963	97	4.6075	0	0	2	17.4474	242	6.78871	337	9.56783	276	7.22481	72	4.43642	241	8.27635	29	2.17158	37	3.04831	14	3.17843	3	1.62942	187	7.17985
C7H15orf24	1141	1377	55.2408	707	30.877	1293	49.5129	1065	37.4818	1017	42.4846	37	10.3814	645	31.2331	743	41.4424	1	13.6886	1	10.2439	1666	54.8794	1282	42.74	1437	44.171	414	29.9546	1039	41.8987	240	21.1033	219	21.1867	29	7.73117	2	1.27557	1178	53.1106
C7H15orf26	1722	0	0	0	0	3	0.0761416	2	0.0466533	0	0	0	0	1	0.0320949	2	0.0739379	0	0	0	0	0	0	5	0.110483	0	0	0	0	1	0.0267279	21	1.22388	9	0.57709	0	0	0	0	0	0
C7H15orf29	2587	1215	21.5082	275	5.29968	885	14.9543	608	9.44228	608	11.2077	51	6.31431	604	12.9061	649	15.9736	0	0	4	18.0812	1829	26.5858	772	11.357	718	9.73882	245	7.82223	346	6.15691	209	8.10938	175	7.47068	27	3.17624	15	4.22151	308	6.12758
C7H15orf38	1728	611	16.1897	958	27.6345	590	14.9226	790	18.3641	600	16.5551	75	13.8991	433	13.8489	280	10.3154	0	0	1	6.76605	607	13.2067	781	17.1976	1047	21.2568	278	13.2855	897	23.8918	119	6.91127	101	6.45376	69	12.1497	41	17.2715	558	16.6166
C7H6orf106	4028	1964	22.3325	2386	29.5362	2043	22.1747	2234	22.2855	2548	30.1702	227	18.053	1979	27.1625	1182	18.6871	5	19.3998	5	14.5179	2297	21.4469	2121	20.0427	2288	19.9345	1017	20.857	2867	32.7704	383	9.54569	221	6.06012	191	14.4328	75	13.5583	2347	29.9929
C7H6orf125	477	349	33.4495	222	23.1636	319	29.1843	309	25.9817	305	30.4403	66	44.2421	248	28.6909	247	32.9148	2	65.4072	0	0	366	28.8041	502	39.9842	486	35.6907	142	24.5465	409	39.4045	147	30.8813	98	22.6508	24	15.2861	12	18.285	306	32.9607
C7H6orf136	1229	63	2.34654	33	1.3381	42	1.49324	54	1.76452	57	2.21078	15	3.90756	27	1.21389	33	1.70896	0	0	0	0	52	1.59037	71	2.19769	77	2.19752	24	1.61226	188	7.03888	15	1.22459	16	1.43715	0	0	0	0	126	5.27434
C7H6orf15	719	0	0	0	0	0	0	0	0	0	0	0	0	0	0	0	0	0	0	0	0	0	0	0	0	0	0	0	0	0	0	0	0	0	0	0	0	0	0	0	0
C7H6orf153	3023	745	11.2867	324	5.34373	893	12.9139	830	11.0315	958	15.1133	100	10.5959	545	9.96634	615	12.9543	3	15.5083	5	19.3428	905	11.2582	890	11.2052	848	9.84374	360	9.8367	1079	16.432	116	3.85196	79	2.88623	80	8.05418	21	5.05799	1040	17.7074
C7H6orf47	1435	216	6.89115	180	6.25172	236	7.18694	277	7.75287	258	8.57121	21	4.68581	215	8.27951	123	5.45598	1	10.886	0	0	268	7.02071	295	7.82132	291	7.11352	118	6.78979	294	9.42852	10	0.699281	23	1.76954	21	4.45223	2	1.01442	294	10.5413
C8A	1901	0	0	0	0	0	0	0	0	0	0	0	0	0	0	0	0	0	0	0	0	0	0	0	0	0	0	0	0	0	0	1	0.0527953	4	0.232346	0	0	1	0.38294	0	0
C8B	2505	0	0	0	0	1	0.0174504	0	0	0	0	0	0	4	0.0882673	0	0	0	0	0	0	2	0.0300227	1	0.0151926	0	0	0	0	0	0	1	0.0400705	3	0.132259	0	0	0	0	0	0
C9H11orf54	2220	745	15.3674	269	6.04067	524	10.3174	534	9.6634	493	10.5895	87	12.5513	434	10.8059	381	10.9269	1	7.03842	1	5.26722	617	10.4505	408	6.99397	565	8.92989	89	3.31108	367	7.60971	87	3.93348	79	3.92975	5	0.685385	2	0.655877	374	8.67013
CA11	1116	2	0.0820294	8	0.357205	3	0.11745	0	0	1	0.0427094	0	0	2	0.0990142	1	0.0570255	0	0	0	0	13	0.437815	1	0.0340847	1	0.0314263	10	0.739734	2	0.082457	1	0.0898986	2	0.197817	6	1.63535	0	0	9	0.414851
CA3	1679	0	0	0	0	0	0	0	0	0	0	0	0	0	0	0	0	0	0	0	0	0	0	2	0.0453245	1	0.0208947	0	0	0	0	4	0.239087	1	0.0657623	0	0	0	0	0	0
CA4	1150	2	0.0796063	0	0	37	1.40576	2	0.069838	0	0	0	0	0	0	60	3.32046	0	0	0	0	7	0.228783	2	0.0661556	1	0.030498	3	0.215365	0	0	0	0	0	0	0	0	0	0	0	0
CA6	1320	4	0.138723	1	0.0377553	5	0.165521	4	0.121701	24	0.866732	0	0	4	0.167447	2	0.0964383	0	0	0	0	0	0	4	0.115284	6	0.159439	0	0	4	0.139447	7	0.53211	0	0	0	0	0	0	6	0.233857
CABYR	1575	24	0.697666	16	0.506343	15	0.416218	16	0.408039	20	0.605411	0	0	54	1.89478	13	0.525423	0	0	1	7.42291	22	0.525131	24	0.579785	16	0.356377	21	1.10101	7	0.204547	75	4.77871	49	3.43499	5	0.965888	3	1.38646	13	0.424707
CACNA2D1	3835	2501	29.8695	1253	16.2912	2108	24.0314	1546	16.1983	2126	26.44	22	1.83765	1829	26.3667	1207	20.0425	2	8.15033	1	3.04966	3231	31.6854	1377	13.6668	1358	12.427	631	13.5919	519	6.23074	452	11.8322	291	8.38109	9	0.714294	7	1.32911	610	8.18754
CACNB4	156	0	0	0	0	0	0	0	0	0	0	0	0	0	0	0	0	0	0	0	0	0	0	0	0	0	0	0	0	0	0	0	0	0	0	0	0	0	0	0	0
CACNG1	1129	2	0.0810857	0	0	3	0.116099	0	0	2	0.0844361	0	0	7	0.342563	3	0.169108	0	0	0	0	2	0.0665813	5	0.168463	6	0.186388	1	0.0731224	3	0.122263	6	0.533186	0	0	0	0	0	0	2	0.0911284
CALB1	863	5	0.265124	0	0	13	0.657985	3	0.139555	5	0.276079	0	0	10	0.64004	6	0.442344	0	0	0	0	7	0.304779	3	0.132196	2	0.0812573	0	0	1	0.0533012	0	0	0	0	0	0	0	0	0	0
CALB2	1305	3	0.105238	0	0	3	0.100453	0	0	0	0	0	0	0	0	6	0.292638	0	0	0	0	0	0	5	0.14576	0	0	1	0.0632682	14	0.493669	6	0.461332	4	0.338379	0	0	0	0	2	0.0788477
CALCB	1580	4	0.11591	0	0	3	0.0829804	6	0.152531	5	0.150874	0	0	16	0.55964	1	0.0402894	0	0	0	0	10	0.237941	12	0.288976	1	0.0222031	3	0.15679	7	0.2039	3	0.190544	0	0	0	0	0	0	2	0.0651329
CALCR	2024	0	0	0	0	0	0	0	0	0	0	0	0	0	0	0	0	0	0	0	0	0	0	0	0	0	0	0	0	0	0	1	0.0495885	4	0.218233	0	0	0	0	0	0
CALCRL	1702	14	0.376622	29	0.849307	49	1.25825	26	0.613615	22	0.616289	0	0	48	1.55865	102	3.81512	0	0	0	0	9	0.198806	123	2.74981	48	0.989402	2	0.0970385	1	0.0270418	42	2.47651	21	1.36236	0	0	0	0	3	0.0907004
CALM1	4469	13122	134.488	13605	151.8	13513	132.2	12256	110.199	6986	74.5586	1626	116.555	4907	60.7057	8796	125.343	21	73.4405	40	104.685	14851	124.982	25879	220.421	25665	201.549	3330	61.5553	9084	93.588	3980	89.409	3067	75.8041	856	58.3015	418	68.1098	4362	50.2436
CALM3	2248	1225	24.9539	3404	75.4886	1429	27.7862	1406	25.1266	979	20.7668	137	19.5187	686	16.8677	667	18.8912	3	20.8524	2	10.4033	1653	27.6493	2497	42.2709	2654	41.4245	673	24.726	2106	43.1241	705	31.4779	514	25.2499	136	18.4104	45	14.5735	1391	31.8449
CALR	1919	13837	330.167	23000	597.459	21742	495.204	18600	389.358	19209	477.288	1265	211.11	14214	409.389	12543	416.124	33	268.681	49	298.556	24220	474.541	23970	475.312	17702	323.644	9886	425.45	18986	455.389	5918	309.514	4053	233.218	983	155.871	334	126.703	20824	558.426
CAMK1	1449	334	10.5529	409	14.0681	232	6.99691	354	9.81234	301	9.90319	19	4.19861	225	8.58095	155	6.80904	1	10.7809	1	8.06794	381	9.88457	286	7.50949	448	10.8457	111	6.32534	546	17.341	48	3.32414	47	3.5811	31	6.50889	9	4.5208	416	14.7716
CAMK1D	1422	212	6.82533	129	4.52133	152	4.67116	329	9.29241	134	4.49238	21	4.72862	67	2.6037	65	2.90958	0	0	0	0	231	6.10672	132	3.53168	278	6.85782	52	3.01945	85	2.75084	57	4.02231	47	3.64904	4	0.855792	6	3.07105	34	1.2302
CAMK1G	1688	0	0	1	0.0295292	0	0	0	0	1	0.0282454	0	0	3	0.0982228	0	0	0	0	0	0	0	0	0	0	1	0.0207834	0	0	1	0.027266	0	0	3	0.196236	0	0	0	0	4	0.121936
CAMK2D	2287	1606	32.1575	802	17.4823	1074	20.5274	1152	20.2364	897	18.7031	54	7.56236	565	13.6557	708	19.7106	1	6.83231	4	20.4519	2237	36.7799	1554	25.8587	2061	31.6205	490	17.6957	840	16.9073	289	12.6838	289	13.9549	32	4.25801	56	17.8268	633	14.2446
CAMK2G	1926	802	19.0671	1471	38.0726	534	12.1184	1042	21.7332	466	11.5367	33	5.48721	234	6.71514	132	4.36329	0	0	0	0	527	10.288	686	13.5536	1097	19.9835	138	5.91734	512	12.236	86	4.48149	101	5.79063	37	5.84565	11	4.15769	228	6.09194
CAMLG	1417	363	11.728	138	4.85382	282	8.69679	257	7.28441	270	9.08373	42	9.49058	193	7.52665	228	10.2419	0	0	0	0	337	8.94035	324	8.69923	310	7.67418	82	4.77822	222	7.20987	30	2.12447	40	3.11652	13	2.79113	0	0	240	8.7144
CANX	4289	14440	154.206	5614	65.2674	17410	177.471	13296	124.566	10626	118.165	668	49.8929	12170	156.875	10697	158.828	21	76.5219	33	89.9885	15072	132.164	13094	116.206	13035	106.66	5229	100.714	8050	86.415	2698	63.1525	2128	54.8025	243	17.245	133	22.5806	7222	86.6767
CAPN1	3526	3406	44.2417	4418	62.4743	3074	38.114	5465	62.2762	3902	52.7787	261	23.7113	2413	37.8332	1768	31.93	3	13.2966	2	6.63369	3995	42.6101	4013	43.3188	4851	48.2805	2215	51.8916	6419	83.8132	635	18.079	770	24.1197	401	34.614	149	30.7696	4393	64.1295
CAPN3	2504	6	0.109733	2	0.0398202	8	0.139659	14	0.224625	15	0.285667	0	0	4	0.0883025	4	0.101713	0	0	0	0	15	0.22526	2	0.0303973	1	0.0140132	15	0.49478	2	0.0367683	2	0.080173	4	0.176416	0	0	0	0	1	0.0205539
CAPN7	2504	976	17.8499	321	6.39114	943	16.4623	775	12.4346	546	10.3983	141	18.0356	543	11.9871	649	16.5029	0	0	2	9.34012	1060	15.9184	731	11.1102	729	10.2157	326	10.7532	527	9.68843	253	10.1419	196	8.64439	56	6.80602	22	6.3967	529	10.873
CAPNS1	1350	3197	108.413	4532	167.308	3024	97.8842	3881	115.458	2485	87.7501	280	66.4083	1420	58.1238	1603	75.5789	4	46.2837	8	69.2732	2774	77.2417	5189	146.231	6068	157.665	1504	91.9859	7870	268.269	787	58.4959	781	63.8678	304	68.5064	113	60.9206	5727	218.26
CAPS	1383	50	1.65511	21	0.756771	61	1.92744	58	1.68434	73	2.51631	0	0	43	1.71812	29	1.3347	1	11.295	0	0	70	1.90267	77	2.1182	55	1.395	10	0.597025	39	1.29771	19	1.37855	8	0.638616	0	0	0	0	57	2.12051
CAPZA2	861	234	12.4366	94	5.43878	189	9.58828	173	8.06633	141	7.80348	6	2.2303	166	10.6493	160	11.8232	0	0	0	0	282	12.3067	198	8.74521	198	8.06314	25	2.39641	153	8.174	64	7.45553	60	7.69007	34	12.0084	11	9.29451	135	8.0636
CAPZB	1670	1719	47.1294	2905	86.7064	1582	41.4015	2003	48.1772	1451	41.4255	208	39.8847	1186	39.249	904	34.4599	4	37.4203	2	14.0018	1838	41.378	2736	62.3379	2779	58.3792	994	49.1517	3831	105.581	537	32.2704	410	27.1078	99	18.0373	46	20.0504	2548	78.5101
CAR	1391	132	4.34437	95	3.40381	104	3.26724	120	3.46481	183	6.27175	0	0	124	4.9261	54	2.47102	0	0	0	0	189	5.10768	116	3.17271	123	3.10179	36	2.13694	189	6.25278	31	2.23629	23	1.82547	6	1.31228	10	5.23241	184	6.80583
CARKD	2170	1311	27.6653	1243	28.5557	1433	28.8651	2017	37.3408	1770	38.8947	54	7.96991	928	23.6379	673	19.7459	7	50.4036	0	0	2070	35.8683	1790	31.391	1824	29.4925	765	29.1159	2153	45.6704	245	11.3321	230	11.7045	102	14.3039	20	6.70982	2243	53.1951
CARP	1684	4	0.108756	9424	278.944	3	0.0778588	6	0.143116	10	0.283124	0	0	6	0.196912	3	0.113408	0	0	0	0	9	0.200929	1	0.022595	4	0.083331	5	0.245188	3	0.0819921	5	0.297972	2	0.131134	0	0	2	0.864512	2	0.0611128
CART	793	0	0	0	0	0	0	0	0	0	0	0	0	0	0	0	0	0	0	0	0	0	0	0	0	0	0	0	0	0	0	2	0.252939	0	0	0	0	0	0	0	0
CASP1	1200	0	0	0	0	0	0	2	0.0669305	0	0	0	0	0	0	0	0	0	0	0	0	0	0	34	1.07782	5	0.146141	0	0	1	0.0383449	0	0	0	0	0	0	0	0	0	0
CASP10	2197	349	7.27428	504	11.4363	247	4.91423	257	4.6994	124	2.69135	23	3.35289	96	2.41526	117	3.39063	0	0	0	0	735	12.5794	452	7.8293	363	5.79729	92	3.45851	96	2.01138	117	5.3452	80	4.02113	29	4.01683	2	0.66274	41	0.960414
CASP3	606	961	72.5316	129	10.5994	919	66.2084	451	29.8624	499	39.2183	95	50.1481	344	31.3394	627	65.7962	3	77.2603	2	38.5453	502	31.1111	902	56.5757	449	25.9659	203	27.6335	404	30.6509	150	24.8147	132	24.0254	12	6.01874	11	13.1991	434	36.8132
CASP8	4037	332	3.76673	145	1.79095	344	3.72545	249	2.47839	363	4.28861	1	0.0793512	306	4.1906	226	3.56504	1	3.8713	0	0	373	3.47491	258	2.43257	181	1.57347	70	1.43239	182	2.07566	30	0.746038	43	1.17649	2	0.150791	5	0.901871	168	2.14213
CASQ1	1638	5	0.13976	18	0.54774	9	0.240132	9	0.220699	1	0.029107	0	0	1	0.0337398	1	0.0388636	0	0	0	0	4	0.0918083	14	0.325208	9	0.192757	5	0.252069	28	0.786737	38	2.32815	29	1.95481	0	0	0	0	20	0.62828
CASR	3270	0	0	0	0	0	0	0	0	0	0	0	0	0	0	0	0	0	0	0	0	0	0	0	0	0	0	0	0	0	0	0	0	0	0	0	0	0	0	0	0
CASS4	2529	0	0	1	0.0197134	0	0	3	0.0476583	0	0	0	0	0	0	0	0	0	0	0	0	0	0	0	0	0	0	1	0.0326594	1	0.0182025	2	0.0793808	1	0.0436682	0	0	0	0	0	0
CAST	2346	6390	124.733	2965	63.0076	5279	98.3614	5417	92.7648	3334	67.7687	635	86.6923	2892	68.1406	2772	75.2319	5	33.3028	7	34.8912	4613	73.9386	2872	46.589	4118	61.5913	2831	99.668	3798	74.5234	684	29.265	657	30.927	167	21.6629	84	26.068	2045	44.8624
CAT	2353	2215	43.1082	886	18.7719	3365	62.5122	2080	35.5136	2677	54.2524	114	15.5174	2171	51.0005	1975	53.442	8	53.126	6	29.8178	4722	75.4606	2282	36.9081	1897	28.2883	2027	71.1502	3065	59.9618	375	15.9967	291	13.6575	187	24.1851	103	31.8692	2644	57.8306
CATSPER1	2392	4	0.076579	1	0.020842	2	0.0365488	3	0.0503867	5	0.0996791	0	0	7	0.161762	0	0	0	0	0	0	9	0.141482	4	0.0636399	0	0	7	0.241704	5	0.0962228	4	0.167851	1	0.0461683	0	0	0	0	10	0.215159
CATSPER2	2038	97	2.17945	92	2.25036	136	2.91681	109	2.14856	109	2.55027	9	1.41431	123	3.33587	88	2.74908	0	0	1	5.73737	167	3.08106	97	1.8112	126	2.1692	73	2.95825	208	4.69783	51	2.51165	28	1.51714	9	1.34381	1	0.35721	183	4.621
CATSPER4	1798	0	0	0	0	0	0	0	0	0	0	0	0	0	0	0	0	0	0	0	0	0	0	0	0	0	0	0	0	0	0	10	0.558181	1	0.0614122	0	0	0	0	0	0
CAV1	2449	31154	582.559	3787	77.0922	26743	477.343	29546	484.697	16512	321.522	2670	349.192	2846	64.2377	11660	303.148	29	185.036	50	238.745	25489	391.37	27492	427.221	12391	177.536	3484	117.501	16125	303.099	5453	223.499	3775	170.23	736	91.4587	369	109.699	4952	104.068
CAV2	3069	4896	73.0627	1094	17.773	3698	52.6762	2654	34.7456	2441	37.932	565	58.9698	638	11.4922	1804	37.43	7	35.6437	7	26.6741	5722	70.1149	3786	46.952	3280	37.5044	442	11.8963	2821	42.3171	1115	36.4706	613	22.0601	106	10.5119	119	28.2325	883	14.809
CAV3	344	0	0	0	0	0	0	0	0	0	0	0	0	0	0	0	0	0	0	0	0	0	0	0	0	0	0	0	0	0	0	0	0	1	0.320234	0	0	0	0	0	0
CBLN2	2640	0	0	0	0	0	0	0	0	0	0	0	0	0	0	0	0	0	0	0	0	0	0	3	0.0432479	0	0	1	0.0312868	1	0.0174374	0	0	0	0	0	0	0	0	1	0.0194955
CBLN3	1863	8	0.196624	6	0.160541	8	0.187685	5	0.107811	10	0.255936	0	0	14	0.415339	5	0.170862	0	0	0	0	7	0.141271	12	0.245102	5	0.0941609	6	0.265971	11	0.271767	1	0.0538716	12	0.711249	0	0	0	0	21	0.580064
CBLN4	3006	2115	32.2233	0	0	1731	25.1739	2107	28.1623	9615	152.543	40	4.26232	2386	43.8791	905	19.1707	5	25.9932	5	19.4521	1252	15.6629	37	0.468469	8	0.0933905	119	3.26996	1646	25.2085	81	2.70494	59	2.16773	12	1.21496	13	3.14884	4054	69.4149
CBR3	1032	118	5.23328	39	1.88298	121	5.12237	188	7.31467	122	5.63425	1	0.310184	87	4.65736	57	3.51477	0	0	0	0	128	4.66134	352	12.9734	202	6.86432	106	8.4788	176	7.84627	25	2.43022	27	2.88768	0	0	0	0	180	8.9717
CBX8	1462	128	4.00828	93	3.17044	81	2.42118	158	4.3406	200	6.52172	0	0	127	4.80043	49	2.13341	0	0	0	0	210	5.39978	123	3.20091	147	3.52711	134	7.56814	191	6.01229	6	0.411825	18	1.3593	15	3.12148	0	0	133	4.68069
CBY1	440	221	22.9586	153	17.3035	210	20.8241	267	24.3338	225	24.34	16	11.6252	185	23.1982	136	19.6437	1	35.4475	1	26.5272	218	18.596	148	12.7772	255	20.2977	102	19.1113	226	23.6005	56	12.7513	19	4.75994	10	6.90358	3	4.95477	168	19.6143
CC2D1A	3609	764	9.69569	697	9.62957	572	6.92907	953	10.6102	730	9.647	39	3.4616	373	5.71377	335	5.91098	6	25.9817	4	12.9623	1305	13.5989	864	9.11211	845	8.21667	1052	24.0789	1492	19.0332	231	6.42556	200	6.12081	39	3.28905	15	3.02639	1305	18.6125
CCBP2	1207	0	0	19	0.784455	2	0.0724018	4	0.133085	0	0	0	0	0	0	0	0	0	0	0	0	0	0	5	0.157585	10	0.290589	0	0	1	0.0381227	7	0.581885	16	1.46332	0	0	0	0	2	0.0852443
CCDC104	1267	344	12.4289	83	3.26468	420	14.4849	247	7.82916	243	9.14247	26	6.57013	221	9.63815	377	18.9384	1	12.3283	2	18.4519	325	9.64195	243	7.29624	198	5.48141	116	7.55906	294	10.6777	90	7.12737	52	4.53075	14	3.36141	5	2.87205	407	16.5264
CCDC113	1301	4	0.140748	10	0.383063	5	0.167937	1	0.0308693	3	0.109923	0	0	6	0.254836	1	0.0489228	0	0	0	0	1	0.0288928	4	0.116966	6	0.161766	0	0	4	0.141482	0	0	0	0	0	0	0	0	2	0.07909
CCDC167	1072	0	0	0	0	0	0	0	0	0	0	0	0	0	0	0	0	0	0	0	0	0	0	0	0	0	0	0	0	0	0	0	0	0	0	0	0	0	0	0	0
CCDC25	2256	696	14.1277	193	4.26488	720	13.9504	428	7.62166	458	9.68078	101	14.3387	495	12.1281	518	14.6191	3	20.7785	1	5.18321	612	10.2005	553	9.32837	529	8.22755	257	9.40872	632	12.8954	285	12.68	159	7.78308	56	7.55387	28	9.03581	714	16.288
CCDC28A	1252	276	10.0914	99	3.94063	227	7.92248	170	5.453	209	7.95741	0	0	128	5.64911	148	7.52372	0	0	1	9.3364	242	7.26549	210	6.38088	233	6.52756	80	5.27555	139	5.10875	55	4.40776	32	2.82153	11	2.67273	0	0	172	7.06773
CCDC42	1143	22	0.881027	54	2.35423	8	0.305809	18	0.632388	17	0.708924	0	0	12	0.580064	0	0	0	0	0	0	9	0.295949	16	0.532484	15	0.460269	0	0	6	0.241533	1	0.0877768	6	0.579444	0	0	0	0	3	0.13502
CCDC59	944	259	12.5563	45	2.37499	171	7.91317	117	4.97613	126	6.36085	0	0	99	5.79328	118	7.95376	0	0	0	0	177	7.04599	221	8.90375	182	6.76061	40	3.49749	143	6.96875	55	5.84436	16	1.87057	5	1.61084	0	0	148	8.06366
CCDC84	1176	386	15.0246	99	4.19508	330	12.2609	316	10.7907	284	11.5111	31	8.43927	184	8.64494	211	11.419	1	13.2815	1	9.93926	487	15.5651	454	14.6856	438	13.063	60	4.21215	226	8.84266	68	5.80147	78	7.32157	26	6.72527	24	14.8517	160	6.99916
CCDC91	1246	250	9.18472	94	3.75961	156	5.47072	104	3.352	74	2.83101	12	3.08343	147	6.51886	131	6.69155	1	12.5359	0	0	236	7.11945	319	9.7395	227	6.39007	73	4.8371	100	3.69304	41	3.30159	66	5.84741	13	3.17388	10	5.84083	135	5.57403
CCK	676	0	0	0	0	0	0	0	0	4	0.281869	0	0	1	0.0816831	0	0	0	0	0	0	1	0.0555664	0	0	0	0	0	0	0	0	0	0	0	0	0	0	0	0	1	0.0760525
CCL1	558	0	0	0	0	0	0	0	0	2	0.170685	0	0	1	0.0989257	0	0	0	0	0	0	0	0	3	0.204325	0	0	0	0	0	0	3	0.538909	3	0.592919	0	0	0	0	0	0
CCL11	569	106	8.51968	1	0.0874997	227	17.4156	576	40.6149	257	21.5097	0	0	39	3.78365	17	1.89975	0	0	0	0	1040	68.6372	79	5.27673	7	0.431092	566	82.0485	122	9.85679	11	1.93787	21	4.07034	4	2.13648	4	5.11124	22	1.98724
CCL14	565	0	0	0	0	0	0	0	0	0	0	0	0	0	0	0	0	0	0	0	0	0	0	0	0	0	0	0	0	0	0	0	0	0	0	0	0	0	0	0	0
CCL17	373	0	0	0	0	0	0	0	0	0	0	0	0	0	0	0	0	0	0	0	0	0	0	0	0	0	0	0	0	0	0	0	0	2	0.590806	0	0	0	0	0	0
CCL19	303	10	1.50702	4	0.656247	17	2.44547	24	3.17304	6	0.941574	0	0	3	0.545718	14	2.93344	0	0	0	0	55	6.80597	107	13.4005	27	3.11772	31	8.42591	0	0	0	0	5	1.81712	5	5.00737	0	0	6	1.0162
CCL2	739	7552	467.544	3683	248.228	12086	714.228	8418	457.209	14340	924.473	300	129.9	2944	220.002	2346	201.938	12	253.497	7	110.662	6771	344.209	21393	1100.66	7530	357.198	3053	340.898	13843	861.488	502	68.1205	711	106.151	73	30.0334	41	40.3546	8691	604.701
CCL20	397	16	1.84174	1	0.125314	97	10.658	13	1.3128	2391	286.598	1	0.805076	547	76.002	4	0.640176	0	0	1	29.3932	217	20.5106	2005	191.798	440	38.8075	92	19.1	337	38.994	167	42.1346	149	41.3608	6	4.58967	2	3.66006	560	72.4448
CCL21	439	0	0	0	0	4	0.397552	4	0.36538	1	0.108424	0	0	5	0.628403	3	0.434301	0	0	0	0	8	0.683972	3	0.259586	2	0.15956	10	1.87792	0	0	0	0	6	1.50655	0	0	0	0	1	0.117017
CCL22	682	0	0	0	0	0	0	0	0	0	0	0	0	6	0.485793	0	0	0	0	0	0	0	0	3	0.167229	0	0	0	0	0	0	0	0	0	0	0	0	0	0	4	0.301538
CCL25	448	0	0	1	0.11108	0	0	1	0.089514	2	0.212501	0	0	1	0.123161	0	0	0	0	0	0	0	0	6	0.508765	0	0	0	0	4	0.410265	4	0.894581	0	0	0	0	0	0	1	0.114672
CCL27	403	15	1.70099	11	1.35798	12	1.29893	22	2.18866	3	0.354255	0	0	6	0.821279	14	2.20734	0	0	0	0	48	4.46952	7	0.659673	14	1.21645	16	3.27241	4	0.455963	0	0	0	0	0	0	0	0	2	0.254889
CCL28	891	1	0.0513603	0	0	0	0	1	0.0450581	0	0	0	0	0	0	0	0	0	0	0	0	0	0	0	0	0	0	0	0	0	0	3	0.337724	0	0	0	0	0	0	0	0
CCL3L1	282	0	0	0	0	0	0	0	0	0	0	0	0	2	0.390809	0	0	0	0	0	0	0	0	0	0	0	0	0	0	0	0	2	0.709659	0	0	0	0	0	0	0	0
CCL4	299	0	0	0	0	0	0	0	0	2	0.318043	0	0	1	0.184332	0	0	0	0	0	0	0	0	4	0.507634	0	0	0	0	2	0.307015	19	6.35972	3	1.10481	0	0	0	0	1	0.171625
CCL5	730	1	0.0626722	11	0.75051	34	2.03399	16	0.879711	18	1.17471	0	0	34	2.57207	9	0.784237	0	0	0	0	13	0.669001	996	51.8745	184	8.83582	12	1.35642	143	9.00885	106	14.5611	64	9.67272	1	0.416482	1	0.996376	97	6.83214
CCL8	344	0	0	0	0	0	0	0	0	1	0.138279	0	0	0	0	0	0	0	0	0	0	0	0	1	0.110355	0	0	0	0	0	0	0	0	0	0	0	0	0	0	0	0
CCN2	1483	5774	178.252	39327	1321.72	2551	75.1732	6294	170.463	4076	131.032	489	105.583	380	14.1602	104	4.46397	0	0	2	15.7662	12179	308.73	14568	373.747	26178	619.226	2737	152.395	10107	313.646	401	27.1342	788	58.6649	80	16.4123	21	10.3069	666	23.107
CCNA2	1621	124	3.50238	30	0.922469	167	4.50248	41	1.01595	27	0.794126	109	21.5325	56	1.90923	58	2.27771	2	19.2754	1	7.2124	304	7.05056	133	3.12186	36	0.779108	64	3.2603	371	10.5335	83	5.13846	41	2.79267	12	2.25239	5	2.24523	207	6.57085
CCNB1	2045	124	2.77657	29	0.706925	285	6.09152	33	0.648255	12	0.279803	248	38.8388	111	3.00012	154	4.79443	0	0	2	11.4355	674	12.3924	93	1.73057	25	0.428924	157	6.34049	1182	26.605	128	6.28218	54	2.91591	77	11.4577	38	13.5275	513	12.9096
CCNB2	1190	26	1.00012	30	1.25629	80	2.93741	11	0.371209	10	0.400558	154	41.4313	26	1.20721	47	2.51367	1	13.1254	1	9.82242	190	6.00126	38	1.21474	19	0.56	64	4.44014	272	10.5174	62	5.2274	52	4.82367	25	6.3906	20	12.2309	92	3.97721
CCNC	2167	1319	27.8726	246	5.65923	1614	32.556	837	15.5169	774	17.0317	203	30.0024	813	20.7373	1061	31.173	2	14.421	7	37.7719	1335	23.1645	1212	21.2841	1087	17.6002	186	7.08896	741	15.7402	468	21.6767	276	14.0649	123	17.2727	64	21.5011	733	17.4079
CCND2	571	421	33.7193	365	31.8257	625	47.7827	742	52.1369	383	31.9433	124	69.4617	178	17.2086	371	41.3143	0	0	3	61.3558	431	28.3454	1202	80.0057	528	32.4029	661	95.4848	82	6.60189	110	19.3109	132	25.4955	75	39.9189	24	30.5602	123	11.0716
CCND3	738	417	25.8514	703	47.4452	349	20.6522	640	34.8075	358	23.1108	69	29.9174	139	10.4014	130	11.2052	1	21.1534	0	0	500	25.4523	831	42.8123	862	40.9458	322	36.0031	1218	75.9021	100	13.5882	89	13.3055	52	21.4226	36	35.4813	332	23.1311
CCNE2	2661	84	1.44565	11	0.206094	199	3.26912	44	0.664327	65	1.16488	55	6.62025	120	2.49284	102	2.4407	1	5.8724	0	0	258	3.64596	119	1.70197	31	0.40879	50	1.552	102	1.76459	132	4.97934	81	3.36173	0	0	2	0.547221	80	1.54733
CCNG1	2332	22891	449.513	5847	124.997	21308	399.406	14767	254.399	10007	204.628	4904	673.528	7043	166.941	14943	407.986	47	314.925	51	255.732	26030	419.721	20915	341.315	20515	308.676	4128	146.202	8030	158.508	3901	167.906	3298	156.179	2740	357.56	1517	473.6	7272	160.488
CCNH	972	533	25.0961	184	9.43162	447	20.09	318	13.1357	290	14.2188	8	2.63449	330	18.7552	281	18.3957	1	16.0661	0	0	624	24.1253	394	15.4168	326	11.7612	119	10.1056	237	11.2172	105	10.8363	86	9.76499	26	8.1353	6	4.49137	210	11.1124
CCPG1	3119	3317	48.7061	1419	22.6834	3013	42.2309	2065	26.6013	2437	37.263	922	94.6882	3290	58.3126	2437	49.7534	8	40.0829	15	56.2428	3779	45.5641	2371	28.9327	1780	20.0268	957	25.3446	927	13.6828	826	26.5847	813	28.7887	241	23.5167	148	34.55	1509	24.9022
CCR1	2926	0	0	0	0	5	0.0747022	1	0.0137314	0	0	0	0	145	2.73947	64	1.39277	0	0	1	3.99676	3	0.0385567	0	0	5	0.0599644	0	0	0	0	18	0.617527	3	0.113236	0	0	0	0	0	0
CCR10	1092	7	0.293407	1	0.0456311	8	0.320078	24	0.882528	15	0.654708	0	0	11	0.556536	9	0.524499	0	0	0	0	14	0.481846	8	0.278665	8	0.256931	2	0.151195	10	0.421338	10	0.918725	4	0.404321	0	0	0	0	20	0.942133
CCR2	2235	0	0	0	0	0	0	0	0	0	0	0	0	0	0	4	0.113949	0	0	1	5.23189	1	0.016824	0	0	0	0	2	0.0739073	0	0	0	0	0	0	0	0	0	0	0	0
CCR3	1838	0	0	0	0	0	0	0	0	2	0.051883	0	0	1	0.0300704	0	0	0	0	0	0	0	0	3	0.0621086	1	0.0190882	0	0	0	0	0	0	0	0	3	0.496653	0	0	0	0
CCR5	3037	12	0.180961	0	0	8	0.115157	5	0.0661484	2	0.0314065	0	0	22	0.400457	8	0.167735	0	0	1	3.85073	9	0.111444	40	0.501285	13	0.150211	1	0.0271983	6	0.0909524	51	1.68573	46	1.67285	0	0	0	0	10	0.169478
CCR7	2039	67	1.50466	1	0.0244484	129	2.76532	82	1.61555	259	6.05684	57	8.95291	734	19.897	146	4.55874	0	0	0	0	265	4.88671	204	3.80726	81	1.3938	433	17.5383	385	8.69123	45	2.21507	17	0.920672	35	5.22337	3	1.0711	903	22.7908
CCR9	1350	4	0.135643	0	0	1	0.0323691	1	0.0297497	1	0.0353119	0	0	2	0.0818645	2	0.0942968	0	0	0	0	3	0.0835347	0	0	3	0.0779493	3	0.183483	0	0	0	0	0	0	0	0	0	0	0	0
CCRL1	1442	232	7.3657	10	0.345633	133	4.03062	120	3.34235	61	2.01669	8	1.77641	208	7.97109	93	4.10524	0	0	0	0	118	3.07621	111	2.92866	47	1.14335	13	0.744399	144	4.59565	13	0.904655	22	1.68439	0	0	0	0	49	1.74837
CCRL2	1314	12	0.418069	10	0.379276	20	0.665105	21	0.641846	14	0.507901	0	0	9	0.378475	5	0.242196	0	0	0	0	12	0.343286	16	0.46324	6	0.160167	4	0.251341	7	0.245145	10	0.763625	0	0	0	0	0	0	5	0.19577
CCS	492	114	10.5938	170	17.1982	132	11.7088	229	18.6692	231	22.3533	11	7.14933	145	16.2645	97	12.5328	0	0	0	0	214	16.3293	218	16.8353	168	11.9621	133	22.2912	288	26.9027	63	12.8322	61	13.67	18	11.1157	12	17.7286	205	21.4096
CCT2	1606	5783	164.866	2305	71.5379	4681	127.382	3898	97.4907	3980	118.153	1092	217.734	2506	86.2355	3094	122.638	10	97.2765	15	109.196	5296	123.975	5262	124.666	4742	103.584	1199	61.6499	3428	98.2371	1223	76.4217	834	57.3372	293	55.5092	211	95.6329	2642	84.6485
CCT3	1907	6332	152.039	4052	105.919	5784	132.567	5857	123.377	5991	149.795	950	159.538	3744	108.512	3612	120.585	15	122.896	18	110.363	6719	132.473	7076	141.196	5564	102.366	1893	81.9787	6177	149.09	1189	62.5762	835	48.3498	412	65.7403	294	112.23	4381	118.222
CCT7	1627	3875	109.046	4764	145.948	3871	103.981	4167	102.874	4059	118.944	977	192.291	2033	69.0564	2208	86.3907	6	57.613	6	43.1149	4014	92.7521	8636	201.962	7678	165.554	1369	69.4829	5257	148.708	1199	73.9555	882	59.855	425	79.4781	209	93.5045	3437	108.699
CD14	1571	306	8.91788	68	2.15743	350	9.73648	678	17.3346	653	19.817	1	0.20383	1696	59.6615	306	12.3991	2	19.8885	1	7.4418	218	5.21681	390	9.44549	250	5.58256	133	6.99082	325	9.52098	113	7.21825	53	3.72486	0	0	2	0.926655	664	21.7479
CD151	1547	3996	118.262	9204	296.542	3717	105.004	8737	226.845	3888	119.821	288	59.613	1460	52.1558	1322	54.398	6	60.5904	11	83.1289	6645	161.482	5676	139.599	9483	215.041	2332	124.476	9316	277.146	1156	74.9882	933	66.5881	291	57.2315	134	63.0485	3394	112.887
CD163L1	3579	0	0	4	0.055726	0	0	0	0	1	0.0133258	0	0	0	0	0	0	0	0	0	0	0	0	1	0.0106348	0	0	0	0	0	0	1	0.0280494	9	0.277745	14	1.19058	0	0	0	0
CD180	2601	4	0.070428	23	0.440861	3	0.0504197	2	0.030893	3	0.0550035	0	0	15	0.31879	1	0.0244802	0	0	0	0	12	0.17349	4	0.0585282	0	0	0	0	0	0	0	0	4	0.16984	0	0	0	0	1	0.0197877
CD19	1913	4	0.0957438	2	0.0521158	0	0	0	0	2	0.0498499	0	0	1	0.0288921	2	0.0665595	0	0	0	0	2	0.0393087	0	0	0	0	0	0	9	0.216547	0	0	6	0.346334	0	0	0	0	12	0.322806
CD1D	1968	0	0	0	0	0	0	0	0	1	0.0242287	0	0	0	0	1	0.0323502	0	0	0	0	0	0	0	0	1	0.0178279	0	0	2	0.0467773	0	0	0	0	0	0	0	0	2	0.0522982
CD2	1023	0	0	0	0	0	0	0	0	0	0	0	0	0	0	0	0	0	0	0	0	0	0	0	0	0	0	0	0	0	0	2	0.196126	0	0	0	0	0	0	0	0
CD200R1	2759	0	0	6	0.108423	0	0	0	0	0	0	0	0	0	0	0	0	0	0	0	0	1	0.0136299	4	0.0551776	5	0.0635927	0	0	0	0	7	0.25468	0	0	0	0	0	0	0	0
CD200R1L	1383	0	0	3	0.10811	0	0	0	0	0	0	0	0	0	0	0	0	0	0	0	0	1	0.027181	3	0.0825273	2	0.0507271	0	0	0	0	5	0.362777	0	0	0	0	0	0	0	0
CD209	824	0	0	0	0	0	0	0	0	0	0	0	0	0	0	0	0	0	0	0	0	0	0	0	0	0	0	0	0	0	0	0	0	1	0.133916	0	0	0	0	0	0
CD247	1546	16	0.47383	72	2.32126	18	0.508825	38	0.987258	42	1.2952	2	0.414247	122	4.36104	22	0.905846	0	0	0	0	16	0.389072	78	1.91963	24	0.544587	9	0.480708	24	0.71445	18	1.16839	4	0.285664	6	1.18079	1	0.470815	28	0.931902
CD27	750	3	0.18301	0	0	1	0.0582299	3	0.160553	4	0.254095	0	0	1	0.0736344	0	0	0	0	0	0	3	0.150273	4	0.202783	0	0	3	0.330073	1	0.0613212	0	0	4	0.588445	0	0	0	0	2	0.137117
CD274	864	3	0.15889	7	0.403611	4	0.202223	3	0.139394	4	0.220608	0	0	4	0.25572	7	0.515471	0	0	0	0	27	1.17422	19	0.836276	41	1.66385	3	0.286572	10	0.532396	1	0.116089	0	0	0	0	0	0	6	0.357139
CD28	1059	0	0	0	0	0	0	0	0	0	0	0	0	0	0	0	0	0	0	0	0	0	0	0	0	0	0	0	0	0	0	0	0	1	0.104227	0	0	0	0	0	0
CD300C	1232	0	0	0	0	0	0	0	0	0	0	0	0	5	0.224248	0	0	0	0	0	0	0	0	1	0.030878	0	0	0	0	0	0	1	0.0814409	1	0.0896031	0	0	0	0	0	0
CD302	723	81	5.12553	12	0.826654	109	6.58376	82	4.55211	45	2.96518	0	0	76	5.80492	112	9.85375	0	0	0	0	167	8.67718	18	0.946556	12	0.58182	83	9.47258	93	5.91555	0	0	0	0	8	3.36407	0	0	113	8.03604
CD34	2681	7	0.119573	16	0.297538	12	0.195663	17	0.254758	3	0.0533629	0	0	3	0.0618562	10	0.2375	0	0	0	0	11	0.154289	6	0.0851735	20	0.261769	9	0.277276	16	0.274734	5	0.187205	5	0.205967	1	0.113515	0	0	20	0.383949
CD36	2361	0	0	1	0.0211155	2	0.0370285	0	0	0	0	0	0	11	0.257533	0	0	0	0	0	0	0	0	11	0.177307	17	0.252648	0	0	0	0	0	0	35	1.6371	0	0	0	0	0	0
CD38	2726	173	2.90639	405	7.40715	198	3.17517	211	3.10982	296	5.17825	155	18.2124	267	5.41436	103	2.40588	0	0	2	8.57976	269	3.7108	757	10.5687	304	3.91322	167	5.06011	140	2.36425	705	25.9603	625	25.321	0	0	8	2.13671	169	3.19083
CD3D	759	0	0	0	0	0	0	0	0	0	0	0	0	0	0	0	0	0	0	0	0	0	0	0	0	0	0	0	0	0	0	5	0.660636	0	0	0	0	0	0	0	0
CD3E	1231	0	0	0	0	0	0	0	0	0	0	0	0	0	0	0	0	0	0	0	0	0	0	0	0	0	0	0	0	0	0	0	0	3	0.269028	1	0.247117	0	0	0	0
CD3G	798	0	0	0	0	0	0	0	0	0	0	0	0	0	0	0	0	0	0	0	0	0	0	0	0	0	0	0	0	0	0	2	0.251356	0	0	0	0	0	0	0	0
CD4	2708	0	0	0	0	0	0	0	0	0	0	0	0	4	0.0816529	0	0	0	0	0	0	0	0	3	0.0421623	1	0.012958	0	0	0	0	2	0.0741356	0	0	0	0	0	0	0	0
CD40	1267	494	17.8484	332	13.0587	567	19.5547	552	17.4967	410	15.4256	17	4.29585	287	12.5165	362	18.1849	0	0	2	18.4519	318	9.43428	425	12.7609	122	3.37743	95	6.19061	511	18.5589	37	2.93014	34	2.96241	39	9.36394	8	4.59528	608	24.688
CD40LG	786	0	0	0	0	5	0.277832	1	0.0510696	2	0.121236	0	0	49	3.44304	3	0.242811	0	0	0	0	6	0.286799	0	0	0	0	0	0	1	0.0585162	1	0.127594	4	0.561528	0	0	0	0	60	3.92535
CD46	303	270	40.6895	78	12.7968	198	28.4825	227	30.0116	144	22.5978	0	0	77	14.0068	79	16.553	0	0	0	0	353	43.6819	73	9.14243	140	16.1659	36	9.78493	255	38.6293	13	4.29413	1	0.363423	0	0	0	0	105	17.7835
CD47	2738	3240	54.1933	1739	31.6657	4192	66.9292	2809	41.219	2601	45.3028	112	13.1022	1346	27.1753	2806	65.2556	5	28.5366	8	34.1687	2698	37.0553	4618	64.191	4733	60.6584	1649	49.7459	3546	59.6207	670	24.5634	702	28.316	57	6.33572	23	6.11613	2605	48.9686
CD48	2174	0	0	0	0	0	0	0	0	0	0	0	0	1	0.025425	0	0	0	0	0	0	0	0	2	0.0350093	3	0.0484182	1	0.03799	0	0	1	0.0461686	2	0.101591	8	1.11981	0	0	0	0
CD5	2022	0	0	0	0	0	0	1	0.0198674	0	0	0	0	0	0	0	0	0	0	0	0	0	0	0	0	0	0	0	0	0	0	0	0	0	0	0	0	0	0	0	0
CD55	1933	165	3.90859	25	0.644711	130	2.9395	121	2.51458	38	0.937354	8	1.32542	13	0.371713	103	3.39237	0	0	0	0	154	2.99547	157	3.09069	77	1.39759	45	1.92258	81	1.92876	18	0.934592	4	0.228502	0	0	0	0	77	2.04992
CD58	1210	129	4.88021	79	3.2536	238	8.59447	176	5.84125	182	7.16975	0	0	167	7.62594	169	8.88924	0	0	0	0	131	4.06938	129	4.05563	124	3.59438	49	3.34334	157	5.97044	29	2.40469	21	1.91585	1	0.251402	0	0	144	6.12239
CD59	772	1110	65.7864	1060	68.3924	1305	73.8274	912	47.419	514	31.722	109	45.1821	571	40.8486	1165	95.9994	7	141.561	4	60.5356	1206	58.6906	763	37.58	1094	49.6803	490	52.3776	1329	79.1765	175	22.7334	150	21.4387	25	9.84631	19	17.9026	1571	104.64
CD5L	2629	0	0	0	0	0	0	0	0	1	0.0181393	0	0	1	0.0210264	0	0	0	0	0	0	0	0	12	0.173715	1	0.0133472	0	0	0	0	6	0.229088	4	0.168031	0	0	0	0	0	0
CD69	667	0	0	0	0	0	0	0	0	0	0	0	0	0	0	0	0	0	0	0	0	0	0	0	0	0	0	0	0	0	0	0	0	0	0	0	0	0	0	0	0
CD70	573	83	6.62459	4	0.34756	179	13.6373	87	6.09179	69	5.73474	0	0	9	0.867065	52	5.7705	0	0	0	0	82	5.37406	199	13.1994	118	7.21633	33	4.75041	152	12.195	47	8.22227	16	3.0796	2	1.06079	1	1.2689	112	10.0464
CD72	1424	25	0.803744	15	0.524998	9	0.276194	26	0.733324	19	0.636085	0	0	9	0.34926	11	0.4917	0	0	0	0	14	0.369585	18	0.480917	14	0.344873	6	0.347909	8	0.258539	6	0.422807	0	0	0	0	0	0	6	0.21679
CD79A	672	9	0.612661	4	0.296433	4	0.259915	6	0.358322	13	0.92152	17	8.09382	1	0.0821686	3	0.283941	0	0	0	0	10	0.558966	45	2.54571	16	0.834548	2	0.245552	9	0.615855	173	25.8129	108	17.7294	5	2.26187	0	0	8	0.612036
CD79B	1245	0	0	0	0	0	0	0	0	0	0	0	0	0	0	0	0	0	0	0	0	0	0	0	0	0	0	0	0	0	0	16	1.28946	6	0.532009	0	0	0	0	0	0
CD80	2178	18	0.378449	10	0.228889	13	0.260899	8	0.147561	13	0.284618	20	2.94098	23	0.583702	15	0.438486	0	0	0	0	13	0.224433	4	0.06989	18	0.289976	3	0.113761	10	0.211346	11	0.506922	5	0.253512	15	2.09579	0	0	7	0.165403
CD82	2150	178	3.79116	274	6.35318	275	5.59086	324	6.05399	336	7.45205	41	6.1075	1408	36.1979	283	8.38047	2	14.5349	0	0	258	4.51211	220	3.89399	127	2.07257	198	7.60595	620	13.274	39	1.82067	19	0.975887	13	1.83999	0	0	817	19.5562
CD86	994	116	5.34106	1191	59.6994	38	1.67012	68	2.74678	23	1.10276	20	6.4406	27	1.50059	23	1.4724	0	0	0	0	142	5.36866	484	18.5197	509	17.9573	36	2.98957	60	2.77702	50	5.04606	80	8.88287	0	0	3	2.19603	23	1.19016
CD8A	2167	0	0	0	0	2	0.040342	1	0.0185387	0	0	0	0	0	0	0	0	0	0	0	0	1	0.0173517	0	0	0	0	0	0	1	0.0212418	0	0	2	0.101919	0	0	0	0	2	0.0474978
CD8B	1544	0	0	0	0	0	0	0	0	0	0	0	0	0	0	0	0	0	0	0	0	0	0	2	0.0492849	0	0	0	0	0	0	0	0	0	0	0	0	0	0	0	0
CD9	1202	200	7.61652	130	5.38963	571	20.7566	226	7.55058	115	4.56046	27	7.19147	854	39.2566	783	41.459	1	12.9945	0	0	327	10.2255	181	5.72829	133	3.8809	81	5.5635	511	19.5617	79	6.59428	35	3.21432	0	0	1	0.605446	613	26.236
CD96	2107	2036	44.2486	26	0.615154	2802	58.1278	2056	39.2003	2286	51.7347	139	21.1283	116	3.04304	1071	32.3624	2	14.8314	1	5.54958	943	16.8284	2095	37.8378	849	14.1379	382	14.9734	1320	28.8373	147	7.00249	106	5.55548	31	4.47718	30	10.3655	690	16.8531
CD97	2993	1959	29.9761	3088	51.4407	2182	31.8705	2754	36.97	1729	27.5499	57	6.10018	1186	21.9055	1477	31.4232	6	31.3273	3	11.722	2676	33.6229	1587	20.1808	2146	25.1608	1356	37.4228	2018	31.0399	160	5.36629	176	6.49452	13	1.32192	3	0.729811	2314	39.7937
CDA	501	7	0.638832	0	0	20	1.74226	6	0.48038	18	1.71059	13	8.29773	34	3.74538	11	1.39576	0	0	1	23.3038	4	0.299749	80	6.06734	16	1.11883	0	0	36	3.30255	41	8.20136	28	6.16227	0	0	2	2.9018	9	0.923084
CDC123	1537	280	8.34054	206	6.68024	315	8.95654	268	7.00351	270	8.37499	23	4.79172	194	6.97535	189	7.82758	0	0	0	0	220	5.38105	497	12.303	353	8.05684	295	15.8487	816	24.4334	136	8.8795	116	8.33274	17	3.36516	5	2.36785	590	19.7514
CDC20	1500	50	1.5261	36	1.1962	118	3.43786	28	0.749747	14	0.444963	137	29.2455	55	2.0263	45	1.90965	0	0	0	0	264	6.61643	78	1.97845	14	0.327411	145	7.98208	1228	37.6763	96	6.42239	46	3.38582	84	17.0377	32	15.5278	404	13.8581
CDC23	2891	283	4.48312	197	3.39742	241	3.64422	172	2.39038	176	2.90329	26	2.88068	137	2.61965	134	2.9514	0	0	1	4.04513	382	4.96896	378	4.97629	253	3.07092	133	3.79999	283	4.50649	78	2.70833	47	1.7955	10	1.05272	7	1.76295	239	4.25502
CDC25B	1831	161	4.02618	62	1.6879	289	6.89856	456	10.0041	320	8.333	19	3.32313	229	6.91243	82	2.85109	0	0	0	0	341	7.00212	142	2.95104	113	2.16521	430	19.3942	946	23.7802	114	6.24864	101	6.09091	38	6.31497	43	17.0956	594	16.6941
CDC25C	1509	33	1.00122	29	0.957861	62	1.79556	13	0.346022	5	0.157968	80	16.9759	16	0.585954	16	0.67494	0	0	0	0	118	2.93972	53	1.33632	21	0.48819	21	1.14914	104	3.17181	94	6.25111	67	4.90212	23	4.63729	4	1.92941	39	1.32981
CDC37	1646	1361	37.8579	1466	44.3937	1371	36.4024	1733	42.2905	1580	45.7657	91	17.7038	1035	34.751	771	29.8183	2	18.9828	3	21.3088	1727	39.4457	2972	68.7017	2155	45.9304	959	48.1121	2840	79.41	756	46.0929	533	35.7536	116	21.4426	50	22.1115	2360	73.777
CDC42	576	4033	320.217	3327	287.58	3656	277.087	3687	256.823	3218	266.064	279	154.934	2132	204.33	2332	257.439	1	27.0924	9	182.472	4308	280.867	4236	279.507	4551	276.871	1182	169.266	2490	198.735	814	141.662	580	111.055	214	112.915	150	189.346	1858	165.795
CDC42SE1	1231	875	32.5379	1203	48.7008	949	33.6854	859	28.0233	1318	51.0366	132	34.3307	1049	47.0853	546	28.2296	2	25.3772	0	0	1111	33.9238	1283	39.6486	865	24.6463	444	29.7784	1238	46.2765	112	9.12879	89	7.98115	28	6.91927	24	14.1887	1219	50.9443
CDH11	5933	30596	236.216	14677	123.359	32300	238.035	34871	236.186	13921	111.918	450	24.2988	14145	131.818	22849	245.269	37	97.4715	58	114.343	37928	240.444	8559	54.9146	9639	57.0205	10131	141.07	10815	83.9324	1677	28.3786	1563	29.1003	208	10.6716	64	7.85549	14868	129.005
CDH13	2033	1401	31.5558	123	3.01603	2931	63.016	3235	63.9235	1642	38.5122	5	0.78766	582	15.8231	1201	37.6109	1	7.68551	4	23.0059	2900	53.6349	740	13.8514	760	13.1162	1472	59.7979	1670	37.8108	125	6.17113	147	7.98459	30	4.49038	7	2.50662	688	17.4157
CDH24	3276	75	1.04852	52	0.791422	62	0.827373	154	1.88878	472	6.87135	27	2.64002	118	1.99125	11	0.213815	0	0	0	0	127	1.4579	77	0.894595	31	0.332071	60	1.51288	275	3.86462	54	1.65472	32	1.07885	10	0.929045	17	3.77845	625	9.81987
CDIPT	642	649	46.2409	609	47.2376	613	41.6904	1071	66.9447	761	56.4612	35	17.4412	367	31.5628	371	36.7523	0	0	1	18.1936	732	42.8253	745	44.1121	721	39.3614	133	17.0911	1002	71.7641	63	9.83865	81	13.9175	26	12.3105	23	26.053	617	49.4056
CDK1	1263	133	4.82056	38	1.4994	234	8.09571	84	2.67097	41	1.54744	82	20.7867	92	4.02496	132	6.65195	2	24.7347	0	0	473	14.0772	129	3.88557	16	0.444344	56	3.66075	498	18.144	99	7.86491	81	7.07985	32	7.70754	17	9.79586	208	8.47264
CDK10	1639	395	11.0343	432	13.1378	343	9.14611	584	14.3122	373	10.8503	50	9.7689	308	10.3855	152	5.90367	0	0	0	0	538	12.3407	650	15.0897	552	11.8152	264	13.3011	810	22.7453	159	9.73552	134	9.02708	15	2.78459	19	8.43822	797	25.0217
CDK20	1041	32	1.40694	44	2.10604	38	1.59479	49	1.89002	56	2.56388	0	0	35	1.85747	23	1.40599	0	0	0	0	42	1.51629	28	1.02306	46	1.54966	7	0.555085	37	1.63525	2	0.192738	5	0.530137	3	0.87653	4	2.79597	50	2.47061
CDK2AP1	1278	1927	69.0246	1413	55.1002	2588	88.4871	2207	69.3536	1477	55.0918	327	81.9213	1102	47.6466	1577	78.5386	6	73.3338	8	73.1728	1984	58.3542	2247	66.8875	2541	69.7398	586	37.8578	2410	86.7755	768	60.2971	489	42.2401	267	63.5556	121	68.9058	2172	87.4363
CDK5R1	1022	8	0.358267	6	0.292521	11	0.470222	7	0.275017	13	0.60624	0	0	14	0.756786	2	0.124531	0	0	0	0	3	0.110318	3	0.11165	6	0.205884	9	0.726935	3	0.135051	4	0.392636	0	0	0	0	0	0	9	0.45297
CDK7	1041	544	23.9179	210	10.0515	462	19.3892	402	15.5059	354	16.2074	61	18.7578	312	16.558	333	20.3563	2	30.0045	1	11.227	545	19.6757	440	16.0767	462	15.564	167	13.2427	168	7.42493	93	8.96233	102	10.8148	26	7.59659	7	4.89295	232	11.4636
CDK9	1119	877	35.8735	929	41.3694	829	32.3685	1019	36.5674	1158	49.325	90	25.748	890	43.9433	465	26.4458	2	27.9149	1	10.4451	1194	40.1039	1034	35.1491	841	26.3587	542	39.9862	1738	71.4632	172	15.4211	169	16.6707	71	19.2998	21	13.6566	1768	81.2768
CDKN2AIPNL	720	381	24.2093	206	14.2499	407	24.6857	313	17.448	303	20.0486	235	104.437	224	17.1804	212	18.7294	0	0	1	16.2254	304	15.8613	732	38.6534	586	28.5305	79	9.05359	375	23.9523	233	32.4509	138	21.1461	28	11.8232	19	19.1937	274	19.5667
CDKN2B	451	5	0.506785	58	6.39986	23	2.22523	28	2.48976	14	1.47763	0	0	97	11.8674	17	2.3957	0	0	0	0	38	3.16261	11	0.926545	24	1.86388	12	2.19367	10	1.01885	1	0.222161	7	1.71098	0	0	0	0	8	0.911284
CDKN3	670	67	4.57451	24	1.7839	46	2.99793	39	2.33604	19	1.35085	11	5.25279	30	2.4724	41	3.8921	1	23.2971	0	0	107	5.99877	81	4.59594	56	2.92962	23	2.83227	151	10.3635	59	8.82949	22	3.62232	8	3.62978	0	0	62	4.75742
CDO1	603	13	0.98605	0	0	7	0.506813	17	1.13123	27	2.13257	0	0	52	4.76088	4	0.421838	0	0	0	0	210	13.0793	68	4.28632	11	0.639296	64	8.75532	357	27.2196	8	1.33002	14	2.56081	0	0	6	7.23528	262	22.334
CDS1	2253	1	0.0203254	0	0	0	0	0	0	0	0	0	0	2	0.0490678	0	0	0	0	0	0	3	0.0500689	0	0	0	0	4	0.146634	0	0	2	0.0891009	5	0.245077	0	0	0	0	0	0
CDS2	1338	422	14.4386	513	19.1081	405	13.227	417	12.5168	763	27.1845	7	1.67509	377	15.5697	181	8.61034	1	11.6746	2	17.4735	571	16.0419	626	17.7994	563	14.7596	194	11.9715	455	15.6488	149	11.1741	118	9.73616	0	0	3	1.63185	209	8.03652
CDSN	789	0	0	0	0	0	0	0	0	0	0	0	0	0	0	0	0	0	0	0	0	0	0	0	0	0	0	0	0	0	0	2	0.254219	0	0	0	0	0	0	0	0
CDX2	1925	0	0	0	0	0	0	1	0.020868	1	0.0247697	0	0	0	0	0	0	0	0	0	0	0	0	0	0	0	0	0	0	1	0.0239108	0	0	4	0.229451	0	0	0	0	0	0
CEBPB	2082	10	0.219939	3	0.0718312	20	0.419882	8	0.154361	26	0.595471	5	0.769131	28	0.743344	9	0.275217	0	0	0	0	8	0.144478	25	0.456944	17	0.286488	17	0.674355	103	2.27719	3	0.144623	2	0.106078	2	0.292317	0	0	79	1.95272
CELA1	932	0	0	0	0	0	0	0	0	0	0	0	0	0	0	0	0	0	0	0	0	0	0	0	0	1	0.037624	0	0	0	0	0	0	0	0	0	0	0	0	0	0
CELA2A	919	66	3.28661	32	1.73478	44	2.09147	46	2.00959	37	1.91863	0	0	26	1.56281	24	1.66167	0	0	0	0	45	1.84003	56	2.31746	65	2.48011	12	1.07776	24	1.20136	9	0.982337	8	0.960701	7	2.31645	0	0	32	1.79087
CEND1	1518	63	1.90009	29	0.952185	29	0.834885	55	1.45527	87	2.73236	17	3.586	48	1.74745	21	0.88061	1	10.2912	1	7.70145	44	1.08967	166	4.16066	142	3.28153	19	1.03353	215	6.51826	17	1.12382	29	2.10924	2	0.400853	13	6.23342	93	3.1523
CES1	2553	16	0.287006	0	0	722	12.3624	254	3.99715	230	4.29619	1	0.125458	18	0.389738	443	11.0485	0	0	3	13.7414	17	0.250397	42	0.626096	10	0.137444	22	0.711755	71	1.28023	56	2.20178	51	2.20615	0	0	0	0	90	1.81436
CFB	2495	252	4.62539	405	8.09267	292	5.11593	435	7.00458	763	14.5833	0	0	292	6.46933	56	1.42911	0	0	0	0	971	14.6344	1411	21.5226	397	5.58332	201	6.65396	745	13.7456	45	1.8104	55	2.43447	0	0	0	0	547	11.2835
CFH	2652	4089	70.611	1700	31.959	2028	33.4285	4099	62.0981	6204	111.561	37	4.46873	1955	40.7503	868	20.8403	1	5.89232	3	13.2286	18867	267.526	683	9.80157	130	1.72009	5172	161.083	3707	64.3481	24	0.908406	112	4.66409	126	14.4593	36	9.88339	2535	49.1975
CFL2	2009	3176	72.3897	1712	42.4804	1338	29.1103	1667	33.3332	1268	30.0954	298	47.5051	741	20.3865	472	14.9578	1	7.77728	4	23.2806	2027	37.9366	2077	39.3417	3180	55.5364	412	16.9367	1680	38.4914	764	38.1683	579	31.825	85	12.8747	55	19.93	531	13.6019
C-FLIP	1719	702	18.6983	309	8.96007	990	25.1706	601	14.0438	1805	50.064	165	30.738	1723	55.3959	895	33.1449	2	18.1771	4	27.2058	1083	23.6865	1031	22.8214	692	14.1229	307	14.7482	734	19.6525	298	17.3978	297	19.0772	234	41.4191	82	34.7237	996	29.8149
CFTR	4402	0	0	0	0	0	0	0	0	2	0.02167	0	0	1	0.0125595	0	0	0	0	0	0	0	0	0	0	0	0	0	0	1	0.0104593	0	0	0	0	0	0	0	0	1	0.0116937
CGA	363	0	0	0	0	0	0	0	0	0	0	0	0	0	0	0	0	0	0	0	0	0	0	0	0	0	0	0	0	0	0	0	0	0	0	0	0	0	0	0	0
CHAT	2122	0	0	0	0	0	0	0	0	0	0	0	0	0	0	0	0	0	0	0	0	0	0	0	0	0	0	0	0	0	0	5	0.236497	4	0.208159	0	0	0	0	0	0
CHCHD1	1213	333	12.5666	181	7.43603	386	13.9045	262	8.67401	323	12.6929	50	13.1969	282	12.8455	199	10.4413	0	0	1	9.63633	377	11.6822	395	12.3877	371	10.7276	116	7.89529	250	9.48357	105	8.68513	150	13.6508	25	6.26952	3	1.79988	220	9.33053
CHCHD3	1530	879	26.3031	515	16.777	1059	30.2487	770	20.214	744	23.1833	110	23.0217	623	22.5027	554	23.0492	1	10.2105	2	15.2822	794	19.5095	1189	29.5678	1105	25.3357	355	19.1594	859	25.8386	349	22.8905	207	14.9376	42	8.35194	17	8.08751	783	26.3323
CHCHD4	1384	180	5.95409	207	7.45421	204	6.4412	185	5.36858	291	10.0235	98	22.6723	231	9.22323	84	3.86324	0	0	0	0	234	6.35575	439	12.0678	445	11.2786	59	3.51991	177	5.88538	51	3.69765	35	2.79193	16	3.51709	18	9.46594	148	5.50192
CHGA	1668	0	0	4	0.119532	0	0	3	0.0722441	3	0.0857515	0	0	5	0.165666	1	0.0381651	0	0	0	0	1	0.0225395	3	0.0684348	1	0.0210325	2	0.0990153	8	0.220742	10	0.601658	5	0.330979	0	0	0	0	17	0.524439
CHGB	2415	16	0.3034	23	0.474802	21	0.380109	28	0.465799	25	0.493651	10	1.32624	68	1.55644	21	0.553662	0	0	0	0	48	0.747386	59	0.929752	15	0.217942	7	0.239403	95	1.81083	12	0.498758	17	0.777389	0	0	4	1.20588	84	1.79013
CHI3L1	1716	387	10.326	13033	378.578	3618	92.1477	661	15.4728	318	8.83555	54	10.0773	2756	88.7625	4530	168.054	6	54.6267	12	81.7601	2051	44.9362	1479	32.7952	474	9.69068	589	28.3448	215	5.76659	85	4.97112	49	3.15291	11	1.95045	4	1.6968	466	13.9739
CHIA	1639	0	0	0	0	2	0.0533301	0	0	0	0	0	0	0	0	2	0.0776798	0	0	0	0	1	0.0229381	3	0.069645	3	0.0642131	0	0	1	0.0280806	5	0.306148	0	0	0	0	0	0	1	0.0313949
CHID1	1317	706	24.5404	623	23.5751	759	25.1833	1185	36.136	871	31.5268	103	25.0404	768	32.2231	507	24.5027	2	23.7213	4	35.5038	1237	35.3065	1189	34.3462	1054	28.0719	502	31.4715	1806	63.1034	224	17.0663	237	19.8664	32	7.39176	16	8.8419	1465	57.2301
CHMP1A	1986	534	12.3122	695	17.4449	544	11.9726	815	16.4853	795	19.0874	131	21.1248	554	15.4182	331	10.6109	1	7.8673	0	0	811	15.3541	1017	19.4866	951	16.8008	379	15.7605	1523	35.2982	186	9.39985	150	8.34026	66	10.1125	11	4.03214	1275	33.0381
CHMP2B	1357	438	14.7763	176	6.46389	382	12.3013	287	8.49414	236	8.29066	37	8.73015	349	14.2117	277	12.9928	1	11.5113	0	0	425	11.7731	241	6.75662	215	5.55757	127	7.72739	265	8.98663	74	5.4719	89	7.24063	33	7.39822	1	0.536341	278	10.5402
CHMP4C	1095	92	3.84565	170	7.73606	123	4.90773	84	3.08039	101	4.3963	59	17.2489	127	6.40787	61	3.54521	0	0	0	0	167	5.73201	160	5.55804	75	2.40213	55	4.14649	25	1.05046	106	9.71183	110	11.0884	2	0.555562	0	0	32	1.50329
CHMP5	1218	1175	44.1598	337	13.7882	994	35.659	665	21.9258	1235	48.3326	42	11.0399	1014	45.9997	713	37.257	2	25.6478	6	57.5808	1601	49.407	1395	43.5695	1182	34.0377	235	15.9292	1009	38.1187	341	28.0903	248	22.4768	27	6.74331	5	2.98749	972	41.0549
CHORDC1	1004	1282	58.4406	370	18.3619	973	42.3383	528	21.1157	693	32.8961	138	43.998	667	36.7012	647	41.0072	2	31.1091	2	23.2806	1072	40.1263	895	33.9054	802	28.0127	250	20.5543	395	18.1001	282	28.1766	172	18.9081	29	8.78507	10	7.24728	432	22.132
CHRM1	2885	0	0	0	0	0	0	0	0	0	0	0	0	0	0	0	0	0	0	0	0	1	0.0130348	2	0.0263843	0	0	1	0.0286307	0	0	14	0.487122	4	0.153126	0	0	0	0	2	0.0356809
CHRM2	80	0	0	0	0	0	0	0	0	0	0	0	0	0	0	0	0	0	0	0	0	0	0	0	0	0	0	0	0	0	0	0	0	0	0	0	0	0	0	2	1.2713
CHRM3	1767	0	0	0	0	0	0	0	0	0	0	0	0	1	0.031278	0	0	0	0	0	0	5	0.106387	0	0	0	0	0	0	0	0	7	0.397577	8	0.499912	0	0	0	0	0	0
CHRNA9	1611	4	0.113681	0	0	3	0.0813847	4	0.0997315	4	0.118378	21	4.17421	1	0.0343049	13	0.513689	0	0	0	0	6	0.140019	4	0.0944729	11	0.239538	1	0.0512583	6	0.17141	11	0.685226	1	0.0685364	0	0	0	0	6	0.191641
CHSY1	3754	2257	27.5368	2224	29.5397	2685	31.2695	2013	21.5462	2347	29.8181	63	5.37589	2540	37.4063	1771	30.0421	3	12.4892	11	34.2699	2666	26.7086	4108	41.6517	3928	36.7204	713	15.6895	1085	13.3067	313	8.37029	285	8.38535	18	1.4594	12	2.32762	1458	19.9917
CHTOP	1277	1039	37.2458	634	24.7423	827	28.2983	984	30.9458	786	29.3406	40	10.0288	447	19.3418	462	23.0268	2	24.4637	0	0	896	26.3741	1088	32.4123	1268	34.8285	252	16.2929	1117	40.2507	97	7.62161	76	6.57005	13	3.09689	9	5.12923	801	32.2704
CHUK	2234	1080	22.138	454	10.1312	865	16.9249	588	10.5739	627	13.3834	186	26.6658	677	16.7507	634	18.069	2	13.9887	4	20.9369	1343	22.6047	767	13.0656	754	11.8424	241	8.90981	467	9.62255	339	15.231	220	10.8751	78	10.625	31	10.1024	513	11.818
CIDEA	951	4	0.192493	252	13.2022	9	0.41342	17	0.717711	7	0.350782	0	0	5	0.290438	7	0.468364	0	0	0	0	9	0.355637	20	0.799844	21	0.774335	3	0.260383	19	0.91911	0	0	3	0.348153	0	0	0	0	5	0.270418
CIDE-B	788	0	0	0	0	0	0	1	0.0509402	0	0	0	0	1	0.070088	0	0	0	0	0	0	3	0.143036	7	0.33778	1	0.0444907	0	0	0	0	4	0.509083	5	0.700131	0	0	0	0	3	0.19577
CIDEC	803	2	0.113964	0	0	0	0	5	0.249949	2	0.118673	0	0	1	0.0687804	2	0.158451	0	0	0	0	3	0.140367	4	0.189416	6	0.261964	1	0.102772	5	0.286395	3	0.374689	5	0.687069	0	0	0	0	2	0.128079
CILP	4384	4	0.041791	7	0.0796177	1	0.00997279	3	0.0274972	3	0.0326384	0	0	0	0	2	0.0290524	0	0	0	0	5	0.0428945	13	0.112872	0	0	3	0.0565302	3	0.0315067	12	0.274801	15	0.377927	0	0	0	0	14	0.164384
CIR1	1776	543	13.9993	122	3.42416	359	8.83473	224	5.06638	208	5.58409	6	1.08189	390	12.1366	241	8.63877	0	0	1	6.58329	418	8.84891	326	6.98461	332	6.55839	137	6.37033	392	10.159	80	4.52073	79	4.91163	11	1.8846	7	2.86914	486	14.0816
CIRBP	1765	1517	39.3539	823	23.2429	787	19.4881	1177	26.7869	1454	39.2781	68	12.3378	983	30.7811	491	17.7098	2	17.7037	2	13.2486	953	20.3003	1699	36.6281	1657	32.9365	228	10.6678	1763	45.974	167	9.4958	168	10.51	67	11.5504	9	3.71187	1843	53.7325
CITED1	1150	19	0.756259	0	0	12	0.455924	24	0.838057	45	1.86515	0	0	2	0.0960894	2	0.110682	0	0	0	0	10	0.326833	1	0.0330778	2	0.0609959	6	0.43073	17	0.680181	0	0	0	0	0	0	4	2.53119	22	0.984124
C-JUN	1199	206	7.86463	888	36.9074	318	11.5886	212	7.10055	330	13.1193	48	12.8168	663	30.5529	164	8.70532	2	26.0539	0	0	143	4.48286	725	23.0022	722	21.1204	147	10.122	169	6.48569	173	14.4767	206	18.9658	39	9.89456	7	4.24872	380	16.3044
CKAP4	2410	3672	69.7747	3610	74.6777	5981	108.483	5652	94.2198	5482	108.472	219	29.1049	3118	71.5154	3055	80.7116	7	45.3863	10	48.5214	5761	89.8879	9002	142.152	6917	100.709	2564	87.8718	6610	126.257	1233	51.3537	1096	50.2226	93	11.7435	63	19.032	5155	110.086
CKMT2	1406	2	0.0651221	0	0	2	0.0621616	1	0.0285656	0	0	0	0	2	0.0786062	0	0	0	0	0	0	3	0.0802099	2	0.0541188	1	0.0249489	0	0	1	0.0327308	8	0.570955	0	0	0	0	0	0	0	0
CKS1B	737	240	14.8987	37	2.5005	266	15.762	189	10.293	169	10.9246	58	25.1821	95	7.11849	111	9.58051	0	0	1	15.8516	365	18.6053	232	11.9686	234	11.1303	46	5.15027	334	20.8421	142	19.3214	86	12.8744	24	9.90075	9	8.88233	187	13.0463
CLC-5	2290	214	4.27938	126	2.74301	250	4.77201	208	3.64901	338	7.03831	0	0	357	8.61716	221	6.14454	0	0	0	0	453	7.4383	245	4.07149	150	2.29833	227	8.18709	108	2.17095	40	1.75324	40	1.92895	7	0.930221	9	2.86127	125	2.80923
CLCA1	2904	1	0.0157705	9	0.154517	0	0	0	0	0	0	0	0	0	0	0	0	0	0	0	0	0	0	0	0	0	0	0	0	0	0	1	0.0345668	0	0	0	0	0	0	0	0
CLDN1	1235	126	4.6703	97	3.91412	114	4.03341	184	5.98324	191	7.37211	43	11.1473	28	1.25274	9	0.463817	0	0	1	9.46481	119	3.62184	1053	32.4356	744	21.1301	20	1.33703	62	2.31006	129	10.4804	79	7.06146	28	6.89688	12	7.07137	12	0.499879
CLDN10	1023	1	0.0447396	0	0	0	0	0	0	0	0	0	0	0	0	0	0	0	0	0	0	0	0	0	0	1	0.0342804	0	0	0	0	0	0	0	0	0	0	0	0	1	0.0502808
CLDN11	716	543	34.6955	0	0	396	24.1525	863	48.3759	311	20.6927	6	2.68134	35	2.69942	265	23.5423	1	21.8024	0	0	511	26.8104	15	0.796497	12	0.587501	120	13.829	591	37.9594	8	1.12041	2	0.308175	4	1.69845	1	1.01583	599	43.014
CLDN12	792	188	10.8612	66	4.15099	148	8.16159	136	6.89292	174	10.4677	0	0	99	6.90372	103	8.27344	0	0	0	0	207	9.81969	179	8.59394	203	8.98606	30	3.12591	100	5.80734	10	1.26629	26	3.62232	0	0	0	0	90	5.84348
CLDN14	955	0	0	0	0	1	0.0457434	0	0	0	0	0	0	0	0	0	0	0	0	0	0	0	0	0	0	0	0	0	0	0	0	0	0	0	0	0	0	0	0	0	0
CLDN16	1738	0	0	0	0	0	0	0	0	0	0	0	0	0	0	0	0	0	0	0	0	0	0	0	0	0	0	0	0	0	0	0	0	0	0	0	0	0	0	0	0
CLDN17	865	0	0	0	0	0	0	0	0	0	0	0	0	0	0	0	0	0	0	0	0	0	0	0	0	0	0	0	0	0	0	0	0	0	0	0	0	0	0	0	0
CLDN18	1311	0	0	0	0	0	0	0	0	0	0	0	0	0	0	1	0.0485499	0	0	0	0	0	0	0	0	0	0	0	0	0	0	0	0	0	0	0	0	0	0	0	0
CLDN19	705	1	0.0648915	1	0.0706442	1	0.0619415	4	0.227716	3	0.202718	4	1.81541	0	0	0	0	0	0	0	0	0	0	2	0.107854	0	0	1	0.117037	1	0.0652298	1	0.142233	0	0	0	0	0	0	0	0
CLDN20	744	7	0.430461	1	0.066946	7	0.410892	3	0.161846	5	0.320177	0	0	12	0.890729	1	0.0855	1	20.983	0	0	5	0.252473	0	0	8	0.376947	17	1.88548	2	0.12363	6	0.808725	0	0	0	0	0	0	2	0.138222
CLDN22	680	7	0.470916	29	2.12389	22	1.41274	9	0.531169	6	0.420321	0	0	4	0.324813	1	0.0935352	0	0	0	0	22	1.21528	15	0.838603	24	1.23712	11	1.33467	4	0.270498	0	0	0	0	0	0	0	0	2	0.151212
CLDN23	1052	0	0	0	0	0	0	0	0	0	0	0	0	0	0	0	0	0	0	0	0	0	0	0	0	0	0	0	0	0	0	0	0	0	0	0	0	0	0	0	0
CLDN3	607	2	0.150702	0	0	0	0	1	0.0661049	0	0	0	0	0	0	0	0	0	0	0	0	0	0	0	0	0	0	0	0	0	0	4	0.660636	3	0.545135	0	0	0	0	0	0
CLDN4	1039	8	0.352411	6	0.287739	8	0.33639	12	0.463751	2	0.0917431	0	0	5	0.265863	19	1.1637	0	0	0	0	9	0.325544	34	1.24468	13	0.43879	4	0.317801	22	0.974182	27	2.60697	15	1.59347	0	0	0	0	24	1.18817
CLDN5	893	4	0.204982	2	0.111577	9	0.440242	12	0.539487	9	0.480266	13	4.65935	11	0.680418	8	0.57	0	0	1	13.0856	5	0.210394	36	1.53312	57	2.23812	2	0.184851	10	0.515126	32	3.59433	13	1.60654	0	0	0	0	2	0.115185
CLDN6	746	12	0.735958	361	24.1028	6	0.35125	12	0.645651	7	0.447048	0	0	11	0.814316	1	0.085271	0	0	0	0	23	1.15827	10	0.509673	12	0.563906	16	1.76982	54	3.32908	2	0.268853	4	0.591596	0	0	0	0	8	0.551406
CLDN7	986	0	0	0	0	0	0	0	0	0	0	0	0	0	0	0	0	0	0	0	0	0	0	0	0	0	0	0	0	0	0	0	0	0	0	0	0	0	0	0	0
CLDN7	986	0	0	0	0	0	0	0	0	0	0	0	0	0	0	0	0	0	0	0	0	0	0	0	0	0	0	0	0	0	0	0	0	0	0	0	0	0	0	0	0
CLDN8	777	0	0	0	0	0	0	0	0	0	0	0	0	0	0	0	0	0	0	0	0	0	0	0	0	0	0	0	0	0	0	0	0	0	0	0	0	0	0	0	0
CLDN9	1178	1	0.0388578	56	2.36895	1	0.0370913	5	0.170449	3	0.12139	0	0	3	0.140711	0	0	0	0	0	0	11	0.350978	1	0.0322923	1	0.0297737	5	0.350417	22	0.859329	0	0	4	0.374828	0	0	0	0	9	0.393035
CLDND1	2022	2316	52.4488	883	21.7694	2155	46.5841	1567	31.1322	3127	73.7409	193	30.569	1948	53.2493	1600	50.3786	4	30.9092	7	40.4793	1948	36.2238	3199	60.2047	2936	50.9456	391	15.9702	1519	34.579	652	32.3637	440	24.0294	9	1.35444	11	3.96039	1613	41.0526
CLEC2B	1496	5	0.153017	1	0.0333165	9	0.26291	0	0	5	0.15934	0	0	0	0	2	0.0851002	0	0	0	0	1	0.0251292	3	0.0762977	2	0.046898	1	0.0551959	5	0.153815	0	0	0	0	0	0	0	0	6	0.206363
CLEC4G	909	0	0	0	0	0	0	0	0	0	0	0	0	0	0	0	0	0	0	0	0	0	0	0	0	0	0	0	0	0	0	0	0	1	0.121407	0	0	0	0	0	0
CLEC5A	671	0	0	0	0	0	0	0	0	0	0	0	0	0	0	0	0	0	0	0	0	0	0	0	0	0	0	0	0	0	0	0	0	0	0	0	0	0	0	0	0
CLEC7A	507	1	0.0901839	0	0	0	0	1	0.0791177	0	0	0	0	0	0	0	0	0	0	0	0	4	0.296208	0	0	0	0	0	0	1	0.090654	0	0	0	0	0	0	0	0	0	0
CLGN	3217	6	0.0854196	0	0	0	0	1	0.0124897	11	0.163073	3	0.298714	0	0	1	0.0197941	0	0	0	0	16	0.18704	6	0.0709868	0	0	3	0.0770307	9	0.128797	16	0.499275	9	0.308989	0	0	0	0	3	0.0479996
CLIC2	955	263	12.6035	0	0	415	18.9835	313	13.159	174	8.68296	5	1.67584	308	17.8161	289	19.2558	1	16.3518	1	12.2369	361	14.2053	184	7.32778	101	3.7086	95	8.21097	106	5.10621	19	1.99573	7	0.808959	7	2.22922	4	3.04749	215	11.5793
CLIC5	3195	5	0.071673	28	0.436951	5	0.0684147	7	0.0880296	1	0.0149269	0	0	0	0	0	0	0	0	0	0	1	0.0117705	4	0.0476503	8	0.0878677	0	0	0	0	2	0.062839	2	0.0691368	0	0	0	0	3	0.04833
CLK1	1761	1070	27.8208	210	5.94422	837	20.7733	598	13.6406	828	22.4182	17	3.09145	761	23.8836	552	19.9552	2	17.7438	1	6.63933	1203	25.6839	420	9.07519	382	7.61033	104	4.87704	559	14.6102	105	5.98397	107	6.7091	15	2.59178	2	0.826732	1024	29.9224
CLMN	4213	77	0.837122	87	1.02969	205	2.12738	177	1.68817	58	0.656614	11	0.836407	40	0.524912	230	3.47661	1	3.70962	1	2.7761	98	0.874847	34	0.307183	41	0.341535	166	3.25494	16	0.174854	19	0.452757	10	0.262175	1	0.0722468	3	0.518522	81	0.989676
CLN6	1889	297	7.19925	351	9.26246	275	6.36293	481	10.2287	490	12.3683	40	6.78138	397	11.6158	187	6.30234	1	8.27107	2	12.3794	307	6.11051	337	6.7886	263	4.88473	172	7.51961	1038	25.2922	73	3.87853	36	2.10439	27	4.34926	23	8.86353	955	26.0162
CLN8	2186	254	5.32081	259	5.90653	270	5.39885	339	6.23	270	5.88968	8	1.17209	201	5.08239	147	4.28145	0	0	0	0	239	4.11102	311	5.41407	328	5.26467	111	4.19375	336	7.07524	18	0.826475	22	1.11137	11	1.53129	6	1.99822	271	6.38003
CLPS	497	0	0	0	0	0	0	0	0	0	0	0	0	0	0	0	0	0	0	0	0	0	0	0	0	0	0	0	0	0	0	8	1.61312	4	0.887395	0	0	0	0	0	0
CLTC	5039	17770	161.529	7562	74.832	17192	149.17	13224	105.456	9541	90.3109	970	61.6682	11622	127.518	12697	160.47	39	120.964	24	55.7072	18907	141.121	16636	125.67	15261	106.292	5388	88.3336	7583	69.2885	2655	52.8981	2546	55.8103	527	31.8341	207	29.9144	5989	61.1823
CLU	1602	14945	427.125	12860	400.119	25399	692.898	22837	572.589	10233	304.541	465	92.9478	9573	330.244	27510	1093.15	37	360.821	78	569.235	20957	491.809	21066	500.335	34282	750.722	13588	700.408	14768	424.267	3248	203.464	3700	255.008	236	44.822	51	23.1727	21278	683.439
CLUAP1	2202	619	12.8727	283	6.40698	424	8.41662	419	7.64429	363	7.86084	25	3.63618	261	6.55159	187	5.40691	0	0	0	0	466	7.95742	571	9.86811	622	9.91111	194	7.27639	411	8.59168	126	5.74331	69	3.46036	5	0.690985	7	2.31433	374	8.74097
CMAH	1726	414	10.9825	78	2.2526	431	10.9137	289	6.72578	559	15.4417	39	7.23589	106	3.39418	146	5.38496	0	0	2	13.5478	444	9.67145	122	2.68955	47	0.955326	112	5.35864	165	4.3999	24	1.39548	36	2.30301	13	2.29173	0	0	224	6.67818
CMKLR1	1470	2	0.0622888	310	10.5107	11	0.327014	6	0.163937	0	0	0	0	3	0.112779	40	1.73209	0	0	0	0	10	0.255734	5	0.129411	11	0.262498	7	0.393201	0	0	7	0.47785	3	0.225317	0	0	0	0	2	0.0700035
CMTM5	971	1	0.0471331	0	0	0	0	1	0.0413496	0	0	0	0	0	0	2	0.131065	0	0	0	0	1	0.0387021	0	0	6	0.216686	0	0	4	0.189515	0	0	0	0	0	0	0	0	0	0
CMTM7	1169	166	6.50002	9	0.383652	116	4.33569	238	8.17577	123	5.01529	3	0.82159	45	2.1269	46	2.50434	1	13.361	1	9.99872	97	3.11879	271	8.81852	334	10.0209	61	4.30797	93	3.66056	20	1.71652	20	1.88856	0	0	1	0.622522	63	2.77241
CMYA5	12044	360	1.36927	5	0.0207035	313	1.13638	247	0.82419	108	0.427754	12	0.319223	109	0.500427	281	1.48601	2	2.59565	0	0	767	2.39546	28	0.0885041	104	0.303091	224	1.53663	134	0.512329	65	0.541892	65	0.596201	12	0.303311	3	0.181408	441	1.8851
CNDP1	1648	0	0	0	0	0	0	0	0	4	0.115722	0	0	1	0.0335351	1	0.0386279	0	0	0	0	0	0	6	0.13853	9	0.191588	3	0.150324	1	0.0279274	2	0.121791	6	0.401991	0	0	0	0	1	0.0312235
CNDP2	2240	850	17.3768	1334	29.689	991	19.3383	1219	21.8625	978	20.8197	86	12.2964	1420	35.0403	840	23.8759	2	13.9512	2	10.4404	1317	22.1078	1679	28.5247	1510	23.6527	465	17.1451	1433	29.4479	199	8.91697	198	9.76134	128	17.3893	46	14.9505	1238	28.4434
CNFN	560	0	0	0	0	1	0.0779513	3	0.214929	1	0.0850381	9	5.14043	1	0.098573	0	0	0	0	0	0	3	0.201168	9	0.61079	0	0	0	0	0	0	0	0	1	0.196935	0	0	0	0	0	0
CNIH	301	340	51.578	130	21.4693	355	51.4053	264	35.1345	226	35.7008	17	18.0369	185	33.8755	287	60.5337	0	0	0	0	359	44.7186	425	53.579	411	47.7729	52	14.2274	275	41.935	63	20.9479	60	21.9498	6	6.04864	0	0	210	35.8026
CNN1	1457	735	23.0952	14399	492.556	102	3.05935	376	10.365	50	1.63602	65	14.2848	20	0.758566	7	0.305818	0	0	0	0	308	7.94683	662	17.2867	2605	62.7186	63	3.57036	324	10.2338	208	14.3256	184	13.9427	9	1.87931	10	4.99555	50	1.76569
CNOT2	2344	1628	31.8056	713	15.1645	1251	23.3292	1051	18.0135	884	17.984	91	12.4342	902	21.2708	914	24.8271	1	6.66624	2	9.9774	1376	22.0738	1268	20.5868	1213	18.1578	323	11.3812	762	14.9645	253	10.8339	185	8.71596	63	8.1792	15	4.65896	809	17.7627
CNPY2	1232	749	27.8299	343	13.8743	909	32.2394	810	26.4034	899	34.7835	23	5.97702	726	32.5607	663	34.251	1	12.6783	2	18.9757	987	30.1131	809	24.9803	539	15.3452	335	22.4497	1204	44.9691	214	17.4284	106	9.49793	4	0.987666	4	2.36286	1137	47.4788
CNPY3	2608	357	6.26883	236	4.51148	357	5.98385	382	5.88473	424	7.75298	14	1.71939	339	7.18533	206	5.02939	1	5.99169	1	4.4839	500	7.20936	488	7.12128	562	7.56151	251	7.94929	445	7.85483	93	3.57944	74	3.1336	1	0.116691	0	0	344	6.7887
COASY	2074	280	6.18205	240	5.76865	253	5.33198	310	6.00456	383	8.80557	0	0	222	5.91638	136	4.17487	1	7.53365	0	0	363	6.58096	481	8.8255	459	7.76499	157	6.25188	617	13.6936	126	6.09759	96	5.11139	1	0.146722	3	1.05304	720	17.8656
COFILIN	1095	6974	291.517	7518	342.116	5843	233.137	7104	260.513	5922	257.771	1302	380.645	4711	237.697	3451	200.566	13	185.42	22	234.824	5823	199.865	7072	245.665	6032	193.196	4364	329.005	17716	744.399	3232	296.119	2178	219.55	1040	288.892	395	262.499	10074	473.253
COFILIN	242	140	26.3946	138	28.324	85	15.2967	112	18.5246	133	26.1109	2	2.6372	34	7.73737	50	13.1065	0	0	0	0	168	26.0078	51	7.99054	46	6.64504	79	26.8627	130	24.637	21	8.67799	10	4.54653	6	7.51723	0	0	78	16.5269
COL10A1	2125	17	0.366335	0	0	39	0.802209	32	0.604956	45	1.00978	0	0	9	0.234099	13	0.389495	0	0	0	0	29	0.51314	10	0.179081	14	0.231159	18	0.699581	1	0.0216614	3	0.141698	5	0.259832	0	0	0	0	0	0
COL1A2	5086	413544	3724.37	537199	5266.9	535028	4599.4	777123	6139.96	209365	1963.45	10926	688.207	105383	1145.59	333226	4172.53	659	2025.1	881	2026.02	593704	4390.45	977424	7315.32	1629792	11246.5	379796	6169.04	456410	4131.85	89665	1769.97	96988	2106.41	6109	365.613	1575	225.507	275396	2787.39
COL3A1	4767	520752	5003.65	398231	4165.62	806975	7401.34	1047442	8829.4	555981	5562.89	19037	1279.33	432101	5011.52	783392	10465.6	1470	4819.53	2013	4938.99	1237021	9759.82	569259	4545.54	639997	4711.81	591477	10250.2	854577	8254.02	66421	1398.86	58788	1362.19	10778	688.201	3274	500.13	1066527	11517
COL5A1	7269	20415	128.649	76644	525.805	24127	145.129	55050	304.341	11115	72.9376	6830	301.027	12936	98.398	16828	147.442	50	107.513	69	111.031	33289	172.253	50834	266.215	87852	424.193	55133	626.623	44950	284.738	16064	221.884	15869	241.158	795	33.2925	332	33.2617	28921	204.824
COL5A2	5208	122070	1073.61	198638	1901.91	120860	1014.65	163636	1262.59	77707	711.676	2673	164.424	41311	438.563	71086	869.264	170	510.174	217	487.344	198442	1433.11	239374	1749.58	357590	2409.78	106624	1691.33	93536	826.942	18727	361.01	20744	439.971	1486	86.8516	469	65.5782	68025	672.383
COL5A3	5480	485	4.05391	94	0.855361	1190	9.49453	1510	11.0727	516	4.49124	213	12.452	4438	44.7763	2344	27.2408	4	11.4084	5	10.6719	1227	8.42142	4270	29.6606	1422	9.10723	463	6.97991	209	1.75605	288	5.27641	262	5.28114	0	0	13	1.72753	2026	19.0319
COMMD10	2843	978	15.7544	289	5.06815	671	10.3176	410	5.79418	306	5.13297	132	14.8718	481	9.35269	500	11.1986	0	0	0	0	1109	14.6691	763	10.2143	784	9.67682	193	5.60734	293	4.74448	317	11.1927	248	9.63404	27	2.89033	26	6.65863	309	5.59411
COMMD6	1897	1321	31.8859	312	8.1986	1354	31.1967	710	15.0349	1179	29.6343	192	32.4134	1434	41.7805	996	33.4261	4	32.9448	4	24.6544	1657	32.8418	2242	44.973	1304	24.1172	421	18.328	666	16.1595	493	26.0829	368	21.4209	63	10.1055	35	13.4311	829	22.4885
COMT	1034	783	34.6588	537	25.8771	855	36.1253	1220	47.3758	1106	50.979	74	22.9093	530	28.3176	453	27.8792	3	45.3111	4	45.2116	925	33.6203	980	36.0494	938	31.8133	421	33.6102	1828	81.3367	125	12.1276	114	12.1689	66	19.4141	16	11.2595	1352	67.2572
COPB1	2890	4951	78.458	1529	26.3779	5148	77.8712	3577	49.7288	3033	50.0496	267	29.5926	3221	61.6117	3676	80.9934	9	48.6652	7	28.3257	5679	73.8966	4729	62.2778	3645	44.2584	975	27.8667	2452	39.0592	767	26.6412	659	25.1839	67	7.0557	47	11.8411	2437	43.402
COPG2	2801	1524	24.9178	650	11.5698	1372	21.4127	1329	19.0631	1020	17.3664	149	17.0388	690	13.6176	835	18.9819	3	16.737	4	16.7002	1502	20.1652	1433	19.4711	1779	22.2871	458	13.506	1310	21.5305	248	8.8877	147	5.79609	70	7.60577	53	13.7768	897	16.4826
COPS2	1141	1402	56.2438	257	11.224	1102	42.199	545	19.1808	536	22.3911	170	47.6983	743	35.9785	863	48.1357	5	68.4428	3	30.7316	914	30.1079	907	30.238	587	18.0434	275	19.8974	423	17.0579	287	25.2361	244	23.6053	83	22.1271	64	40.8183	498	22.4525
COPS3	1625	790	22.2587	1226	37.6055	748	20.1172	1117	27.6102	1009	29.6038	211	41.5797	784	26.6635	448	17.5501	4	38.4559	3	21.584	920	21.2847	1716	40.1799	1470	31.7353	470	23.884	1816	51.4335	728	44.959	629	42.7382	168	31.4559	83	37.1791	1488	47.1178
COPS4	1567	829	24.2215	293	9.31972	856	23.8734	571	14.6362	643	19.5633	136	27.7915	628	22.148	571	23.196	0	0	3	22.3823	882	21.1604	848	20.5903	702	15.7158	262	13.8065	704	20.6765	209	13.3846	169	11.9077	93	18.0572	35	16.2578	758	24.89
COPS5	1159	954	37.6776	326	14.0165	793	29.8952	556	19.2643	525	21.5913	76	20.993	434	20.6896	443	24.3258	2	26.9523	0	0	916	29.7056	1134	37.2192	839	25.3893	174	12.3942	554	21.9939	211	18.2654	131	12.4767	31	8.13611	23	14.4414	538	23.8796
CORT	327	0	0	0	0	0	0	0	0	0	0	0	0	1	0.168596	0	0	0	0	0	0	0	0	2	0.23215	0	0	0	0	0	0	0	0	0	0	0	0	0	0	2	0.313949
COX10	2855	153	2.45429	174	3.03859	143	2.1896	204	2.87084	190	3.17375	1	0.112192	94	1.82008	76	1.69503	0	0	1	4.09612	184	2.4236	420	5.59891	364	4.47393	77	2.22772	281	4.53105	56	1.96895	38	1.46998	10	1.06599	0	0	198	3.56952
COX17	447	196	20.0434	196	21.8202	294	28.6983	169	15.1616	404	43.021	48	34.3307	253	31.2294	167	23.7444	2	69.7872	0	0	383	32.1604	349	29.6592	199	15.5927	194	35.781	522	53.6591	186	41.6909	130	32.0591	10	6.79571	7	11.3805	522	59.9922
COX5B	485	904	85.2167	638	65.4735	929	83.5922	1160	95.931	1115	109.45	129	85.0498	841	95.6931	711	93.187	3	96.4958	3	72.213	1049	81.197	1380	108.107	1128	81.474	366	62.2263	1252	118.637	397	82.0276	265	60.2415	106	66.4022	74	110.901	1020	108.06
COX6A1	554	1162	95.9192	1044	93.8186	1255	98.8865	1132	81.9768	1204	103.493	190	109.693	877	87.3831	832	95.4888	2	56.3327	3	63.2352	1125	76.2536	1692	116.07	1303	82.4134	263	39.1554	1429	118.574	428	77.4385	264	52.553	192	105.323	40	52.4938	1260	116.891
COX6B	631	1143	82.8556	940	74.1809	1184	81.9258	964	61.3052	1037	78.2777	282	142.972	884	77.3492	680	68.5353	4	98.9388	3	55.5309	1155	68.7489	1523	91.7477	1305	72.4836	291	38.0456	1513	110.248	398	63.2371	339	59.261	95	45.7635	81	93.3488	1135	92.4658
COX6C	391	1772	207.095	656	83.464	1737	193.776	1301	133.392	1657	201.657	104	85.0094	983	138.672	1592	258.69	2	79.7568	6	179.059	1854	177.92	1346	130.729	1432	128.234	344	72.5106	1552	182.329	228	58.4056	270	76.0964	73	56.6957	53	98.4761	1242	163.132
COX7A1	327	109	15.2246	38	5.77818	204	27.1984	146	17.8902	210	30.5437	0	0	120	20.2315	110	21.362	1	47.6595	0	0	126	14.451	185	21.4739	150	16.0533	49	12.3439	149	20.9201	28	8.57216	23	7.74712	19	17.6357	2	4.44117	166	26.0577
COX7A2	472	858	83.1034	257	27.099	859	79.4179	607	51.5781	891	89.8655	106	71.8066	719	84.0598	746	100.462	3	99.148	1	24.7326	949	75.4755	1423	114.54	857	63.6013	237	41.4015	1005	97.8488	355	75.3656	296	69.138	78	50.205	39	60.0543	757	82.4019
COX7C	443	1765	182.119	1072	120.418	1814	178.665	1116	101.023	1121	120.448	224	161.653	918	114.335	1340	192.24	5	176.04	1	26.348	1939	164.284	1762	151.09	1797	142.073	291	54.155	1250	129.652	519	117.379	384	95.5508	66	45.2558	61	100.066	919	106.57
COX8H	334	1	0.136756	0	0	0	0	1	0.119976	2	0.284814	0	0	1	0.165073	0	0	0	0	0	0	1	0.112294	0	0	0	0	0	0	0	0	0	0	7	2.30855	0	0	0	0	1	0.153694
CP	3677	9	0.112105	8	0.108482	19	0.225906	20	0.218552	29	0.376152	6	0.522708	9	0.135317	2	0.034637	0	0	0	0	66	0.675045	2	0.0207029	6	0.0572645	14	0.314518	2	0.025042	1	0.027302	0	0	3	0.248326	0	0	6	0.0839928
CPB1	1253	0	0	4	0.15909	0	0	0	0	0	0	0	0	0	0	0	0	0	0	0	0	0	0	0	0	1	0.027993	0	0	0	0	6	0.480463	2	0.176205	0	0	0	0	0	0
CPE	974	44	2.06748	128	6.54767	28	1.25586	44	1.81378	24	1.17431	0	0	10	0.567174	55	3.59319	0	0	0	0	111	4.28271	244	9.52791	359	12.9252	51	4.3221	175	8.26579	134	13.8009	80	9.06508	0	0	0	0	75	3.96058
CPEB1	1701	4	0.10767	1	0.0293036	8	0.20555	7	0.165301	5	0.140148	0	0	37	1.20216	15	0.561376	0	0	0	0	2	0.044205	24	0.536864	9	0.185622	4	0.194191	6	0.162346	3	0.176998	7	0.454386	0	0	0	0	16	0.484019
CPEB2	5153	925	8.22223	1118	10.8188	983	8.34056	683	5.32615	675	6.24793	116	7.21163	607	6.51276	685	8.46581	1	3.03305	3	6.80937	1242	9.06521	801	5.91698	1371	9.33769	264	4.23242	479	4.27998	284	5.53324	221	4.73733	12	0.708843	4	0.565271	425	4.24568
CPNE1	1896	864	20.866	906	23.82	692	15.9524	1032	21.865	1004	25.2489	29	4.89836	755	22.009	484	16.2518	0	0	2	12.3337	776	15.3885	644	12.925	759	14.045	307	13.3721	1553	37.7012	231	12.2279	155	9.02715	48	7.70348	44	16.8938	1182	32.0813
CPOX	2680	989	16.9002	644	11.9804	867	14.1419	638	9.56448	721	12.8297	75	8.96364	581	11.984	311	7.389	2	11.6616	1	4.36349	895	12.5582	1019	14.4707	1015	13.2897	224	6.90367	760	13.0547	260	9.73828	167	6.88186	16	1.81692	17	4.61842	453	8.69969
CPPED1	1193	58	2.22544	142	5.93151	65	2.38065	68	2.28898	60	2.39731	0	0	151	6.99348	52	2.77409	0	0	0	0	157	4.94648	105	3.34809	124	3.64555	114	7.88913	138	5.32262	22	1.85022	15	1.38795	32	8.15941	2	1.22002	78	3.36351
CPR2	1899	334	8.05351	364	9.55496	323	7.43422	545	11.5287	488	12.253	74	12.4795	302	8.7897	234	7.84485	2	16.4551	0	0	428	8.47405	951	19.0563	714	13.1914	175	7.6105	688	16.6758	117	6.18355	88	5.117	25	4.00589	26	9.96691	651	17.6413
CPSF6	777	788	46.4023	560	35.8996	670	37.6601	571	29.4981	632	38.7538	89	36.6547	542	38.5248	338	27.6732	2	40.1859	0	0	789	38.1503	600	29.3619	488	22.0184	166	17.6302	638	37.7652	179	23.1036	79	11.2185	18	7.04378	20	18.7237	502	33.2221
CPT1A	4291	3559	37.9893	10258	119.202	4632	47.1949	4432	41.5028	8724	96.9689	87	6.495	6686	86.1445	3002	44.5526	5	18.211	7	19.0796	6799	59.5917	7577	67.2125	6785	55.4928	2737	52.6919	8710	93.4564	421	9.84982	619	15.9337	65	4.6107	37	6.27889	6712	80.5183
CPT2	3016	594	9.01994	653	10.7949	514	7.45031	849	11.3102	691	10.9265	32	3.39856	449	8.22985	365	7.70619	1	5.18141	2	7.75506	618	7.70573	1229	15.5092	1137	13.2291	283	7.75068	727	11.0971	280	9.31941	234	8.56893	1	0.100911	12	2.89699	623	10.632
CRABP1	529	1	0.0864404	0	0	15	1.23766	1	0.0758336	1	0.0900121	1	0.604566	0	0	66	7.93214	0	0	0	0	2	0.141956	3	0.215505	3	0.198697	4	0.62361	0	0	7	1.32626	3	0.625362	0	0	0	0	7	0.680024
CRABP2	585	3451	269.799	661	56.2581	5040	376.114	4862	333.468	721	58.6968	465	254.258	264	24.9131	4245	461.426	7	186.734	15	299.45	1717	110.223	3146	204.396	2797	167.549	1568	221.094	1431	112.459	818	140.172	696	131.219	195	101.309	74	91.9761	2102	184.687
CRAT	2603	1088	19.1417	1202	23.0221	1232	20.6898	1999	30.8538	1648	30.1921	316	38.8835	980	20.8116	724	17.71	3	18.0096	2	8.98503	1377	19.8927	1427	20.8639	1443	19.4523	1150	36.491	2854	50.4735	399	15.3864	262	11.1159	434	50.7413	117	32.7255	2606	51.5271
CREB1	901	353	17.9292	152	8.40462	243	11.7811	238	10.6049	263	13.91	27	9.59129	244	14.9591	254	17.937	1	17.3307	0	0	307	12.8036	248	10.4678	234	9.10659	84	7.69488	79	4.0334	55	6.12297	53	6.49166	6	2.02515	15	12.1123	127	7.24936
CREB3	1098	1328	55.3596	1637	74.2903	1246	49.58	1612	58.9528	1373	59.6004	107	31.1965	735	36.9837	702	40.6876	1	14.2241	4	42.5787	1516	51.8922	1779	61.6298	1834	58.5798	523	39.3218	1672	70.0631	176	16.0813	171	17.1903	31	8.58771	12	7.95288	1246	58.3744
CREB3L4	1610	38	1.08064	20	0.619178	55	1.49298	46	1.14762	74	2.19136	0	0	46	1.579	38	1.50249	0	0	0	0	67	1.56452	27	0.638088	11	0.239686	18	0.923221	56	1.60082	17	1.05964	11	0.754368	1	0.188981	3	1.35633	53	1.69388
CRH	1274	3	0.107796	4	0.15647	0	0	3	0.0945689	1	0.0374168	0	0	0	0	0	0	0	0	0	0	1	0.0295047	0	0	2	0.0550638	0	0	5	0.180597	0	0	0	0	0	0	0	0	1	0.0403824
CRHBP	969	0	0	0	0	0	0	0	0	0	0	0	0	1	0.0570097	0	0	0	0	0	0	0	0	0	0	0	0	0	0	0	0	5	0.517612	0	0	0	0	0	0	0	0
CRHR1	1248	41	1.50388	80	3.19454	40	1.4005	55	1.76985	39	1.48963	22	5.64391	8	0.3542	37	1.88695	0	0	0	0	67	2.01796	73	2.22522	72	2.02356	37	2.44776	0	0	2	0.160795	10	0.884553	0	0	1	0.583147	1	0.041223
CRHR2	641	0	0	0	0	1	0.0681163	3	0.187812	0	0	0	0	1	0.0861362	0	0	0	0	0	0	6	0.351574	0	0	0	0	0	0	0	0	2	0.312825	1	0.172088	0	0	0	0	13	1.04258
CRISP1	1170	0	0	0	0	0	0	0	0	0	0	0	0	0	0	0	0	0	0	0	0	0	0	0	0	0	0	0	0	0	0	0	0	0	0	0	0	0	0	0	0
CRISP2	1281	0	0	0	0	0	0	0	0	0	0	0	0	1	0.0431353	0	0	0	0	0	0	0	0	0	0	0	0	0	0	0	0	0	0	0	0	0	0	0	0	1	0.0401619
CRK	355	104	13.3837	123	17.232	114	14.0036	152	17.1605	125	16.7508	16	14.4009	111	17.2422	62	11.0934	0	0	0	0	164	17.3298	169	18.0738	138	13.6074	88	20.425	126	16.2994	49	13.8214	39	12.1032	18	15.3934	21	42.9645	102	14.7521
CRLF3	2607	553	9.71427	485	9.27503	460	7.71323	362	5.57877	462	8.45106	96	11.7946	280	5.93706	220	5.37325	1	5.99399	0	0	541	7.80352	498	7.26999	681	9.16613	118	3.73855	440	7.76955	107	4.11986	64	2.71118	30	3.50209	3	0.837827	250	4.93554
CRNN	1875	0	0	27	0.717814	0	0	0	0	0	0	0	0	0	0	0	0	0	0	0	0	0	0	5	0.101473	3	0.0561351	0	0	0	0	20	1.07054	13	0.765591	0	0	0	0	0	0
CROT	3090	2459	36.4462	837	13.5054	1589	22.4808	1799	23.3921	3026	46.7032	198	20.5251	1836	32.8469	876	18.0521	9	45.5163	4	15.1388	2040	24.8274	1667	20.5328	1688	19.1699	491	13.1254	1658	24.7022	464	15.0739	313	11.1875	83	8.17508	19	4.47709	787	13.1093
CRP	1706	58	1.55664	34	0.993406	35	0.896646	33	0.776994	57	1.59301	61	11.4503	90	2.91561	28	1.04483	0	0	0	0	83	1.82913	66	1.47205	39	0.802006	47	2.27506	21	0.566548	99	5.82382	104	6.7311	0	0	0	0	15	0.452439
CRSP-2	680	0	0	2	0.146475	0	0	3	0.177056	0	0	0	0	0	0	1	0.0935352	0	0	0	0	0	0	19	1.06223	6	0.309279	0	0	0	0	13	1.91691	4	0.648932	0	0	0	0	0	0
CRSP3	685	0	0	0	0	0	0	0	0	1	0.0695429	0	0	0	0	0	0	0	0	0	0	0	0	4	0.221998	1	0.0511708	0	0	0	0	0	0	0	0	0	0	0	0	0	0
CRY	1367	502	16.8116	535	19.5051	459	14.6728	779	22.887	403	14.0539	42	9.83746	504	20.3735	279	12.9909	0	0	2	17.1031	572	15.7293	516	14.3607	634	16.2686	161	9.72453	857	28.85	104	7.63402	104	8.39911	51	11.35	14	7.45389	705	26.5342
CRYBB1	750	0	0	0	0	0	0	0	0	0	0	0	0	2	0.147269	0	0	0	0	0	0	0	0	0	0	0	0	0	0	0	0	3	0.401132	3	0.441334	0	0	0	0	1	0.0685587
CRYZL1	1428	243	7.79052	89	3.10627	225	6.88552	148	4.16262	179	5.97582	45	10.0902	172	6.65606	102	4.54664	1	10.9393	0	0	177	4.65953	142	3.78328	145	3.5619	51	2.94895	298	9.60362	76	5.34057	97	7.49939	17	3.62184	5	2.54846	295	10.629
CS	1341	1377	47.0082	1818	67.5651	1495	48.7164	1485	44.4745	1443	51.2968	312	74.4941	946	38.9816	882	41.8638	2	23.2971	4	34.8689	1653	46.3363	1662	47.151	1857	48.5742	752	46.3014	1270	43.5815	353	26.4136	275	22.6395	200	45.3723	127	68.9274	793	30.4245
CS	1409	105	3.41164	88	3.11275	113	3.50466	131	3.73413	109	3.68794	3	0.681745	66	2.58849	70	3.16229	0	0	0	0	121	3.22825	138	3.72625	161	4.00823	15	0.879025	109	3.56007	18	1.28192	19	1.48875	2	0.431841	4	2.06624	63	2.30051
CSDC2	693	11	0.726149	53	3.80888	14	0.882175	32	1.85322	20	1.37482	13	6.00211	8	0.637458	10	0.917831	0	0	0	0	26	1.40934	7	0.384017	0	0	13	1.54779	148	9.82094	1	0.144693	3	0.477582	11	4.82554	0	0	56	4.15462
CSE1L	2976	2118	32.5941	593	9.93475	1864	27.3813	1230	16.6059	1078	17.2749	119	12.8082	1059	19.6715	1202	25.7186	4	21.0041	3	11.7889	2191	27.6863	1722	22.0225	1300	15.3289	313	8.68749	1297	20.0637	716	24.1513	491	18.2217	63	6.4428	20	4.89319	1072	18.5404
CSF1	942	159	7.72463	109	5.76496	206	9.55304	292	12.4454	207	10.4721	0	0	27	1.58334	70	4.72834	1	16.5772	1	12.4056	140	5.58492	558	22.5286	400	14.89	131	11.4786	357	17.4344	80	8.51891	90	10.5443	1	0.32285	6	4.63426	172	9.39116
CSF2	798	0	0	0	0	0	0	0	0	1	0.0597076	0	0	26	1.79948	0	0	0	0	0	0	0	0	0	0	0	0	0	0	0	0	7	0.879746	8	1.10619	0	0	0	0	0	0
CSF3	1082	0	0	0	0	23	0.928722	1	0.0371115	798	35.1521	0	0	281	14.3482	2	0.117632	0	0	0	0	5	0.173677	30	1.05464	5	0.162064	7	0.53407	206	8.75971	0	0	0	0	0	0	0	0	164	7.79682
CSK	2529	371	6.71809	352	6.9391	375	6.48182	513	8.14956	538	10.1447	48	6.07912	562	12.2839	217	5.46338	1	6.17879	1	4.62392	460	6.83972	613	9.2247	501	6.95126	305	9.96112	1326	24.1365	103	4.08811	98	4.27949	30	3.61006	13	3.74252	1068	21.7347
CSN1S1	1115	0	0	0	0	0	0	0	0	0	0	0	0	0	0	0	0	0	0	0	0	0	0	0	0	0	0	0	0	0	0	0	0	0	0	0	0	0	0	0	0
CSN1S2	1093	0	0	0	0	0	0	0	0	0	0	0	0	0	0	0	0	0	0	0	0	0	0	0	0	0	0	0	0	0	0	0	0	0	0	0	0	0	0	0	0
CSN2	1099	0	0	0	0	0	0	0	0	0	0	0	0	0	0	0	0	0	0	0	0	0	0	0	0	0	0	0	0	0	0	0	0	0	0	0	0	0	0	0	0
CSN3	854	0	0	0	0	0	0	0	0	0	0	0	0	0	0	0	0	0	0	0	0	0	0	0	0	0	0	0	0	0	0	0	0	0	0	0	0	0	0	0	0
CSNK2B	801	478	27.3052	510	31.7159	556	30.317	573	28.7156	635	37.7725	116	46.345	410	28.2703	349	27.7187	1	19.4917	2	29.1733	295	13.8372	775	36.7908	635	27.7937	398	41.0051	1215	69.7674	304	38.0632	284	39.1228	66	25.0543	22	19.9797	1076	69.0781
CSRP3	927	0	0	0	0	0	0	0	0	0	0	0	0	0	0	0	0	0	0	0	0	0	0	0	0	0	0	0	0	0	0	0	0	0	0	0	0	0	0	0	0
CST3	471	1055	102.401	10864	1147.97	1183	109.605	1604	136.584	1408	142.311	53	35.9794	757	88.69	658	88.7986	2	66.2387	6	148.71	1924	153.343	2324	187.459	3563	264.984	973	170.333	2618	255.434	414	88.0774	343	80.2857	48	30.9608	20	30.8623	2718	296.49
CST7	609	3	0.225312	0	0	4	0.286759	2	0.131776	2	0.156414	0	0	1	0.0906548	0	0	0	0	0	0	1	0.0616696	1	0.0624141	1	0.0575462	0	0	0	0	1	0.164618	6	1.08669	0	0	0	0	0	0
CSTF1	2033	629	14.1675	349	8.55767	638	13.7169	491	9.70215	599	14.0492	18	2.83558	338	9.18939	263	8.2362	1	7.68551	0	0	568	10.5051	653	12.2229	710	12.2533	129	5.24044	535	12.1131	69	3.40647	58	3.15038	31	4.64006	10	3.58088	403	10.2013
CSTF3	2613	1184	20.751	387	7.38391	914	15.2907	813	12.5004	769	14.0345	51	6.2515	476	10.0698	542	13.2074	3	17.9407	2	8.95066	854	12.29	1422	20.7112	1289	17.3099	292	9.23009	716	12.6142	201	7.72141	173	7.31184	10	1.16468	24	6.68723	730	14.3787
CTCFL	1944	0	0	0	0	0	0	0	0	0	0	0	0	0	0	0	0	0	0	0	0	0	0	0	0	0	0	0	0	0	0	0	0	0	0	0	0	0	0	1	0.0264718
CTH	1196	448	17.1465	217	9.04163	229	8.36619	392	13.1622	401	15.9818	87	23.2887	125	5.7748	53	2.82036	5	65.2979	1	9.77319	138	4.33696	3331	105.948	2574	75.485	13	0.897383	85	3.27021	462	38.7573	388	35.8116	6	1.52606	5	3.0424	63	2.70987
CTLA4	678	0	0	0	0	0	0	0	0	0	0	0	0	0	0	0	0	0	0	0	0	0	0	0	0	0	0	0	0	0	0	0	0	0	0	3	1.34513	0	0	0	0
CTNNB1	3165	19265	278.773	7056	111.155	17757	245.27	18282	232.087	18962	285.726	3541	358.373	23607	412.336	11541	232.196	26	128.377	43	158.887	14722	174.927	20305	244.177	18564	205.829	3991	104.16	13921	202.493	3143	99.6872	2611	91.1134	1574	151.359	965	222.002	15832	257.47
CTR1	570	138	11.0722	78	6.81302	111	8.50106	110	7.74273	125	10.4436	4	2.24462	81	7.84458	67	7.47413	0	0	0	0	164	10.8046	302	20.1365	146	8.97559	56	8.10365	62	5.00042	216	37.986	117	22.6379	2	1.06637	2	2.55114	47	4.23803
CTSA	1834	1382	34.5036	1535	41.7209	1815	43.2541	2073	45.4047	2586	67.2309	23	4.01616	3408	102.703	1481	51.4092	4	34.0759	6	38.2512	1495	30.6483	1724	35.7695	1397	26.7243	996	44.8489	3300	82.8187	345	18.8794	362	21.7951	11	1.82503	16	6.35075	4497	126.18
CTSB	1887	3771	91.5055	4671	123.393	5946	137.724	7109	151.337	6326	159.847	174	29.5302	25715	753.191	6561	221.355	15	124.198	15	92.9436	7016	139.794	9210	185.725	9506	176.743	4505	197.161	9580	233.676	1869	99.4061	1367	79.9931	92	14.8354	34	13.1165	11398	310.834
CTSH	1425	2781	89.3458	6919	241.994	4037	123.801	3446	97.1255	4559	152.52	58	13.0325	2883	111.801	3241	144.771	10	109.624	19	155.871	5840	154.061	4305	114.939	2313	56.938	3662	212.191	8841	285.517	418	29.4349	472	36.5686	153	32.6652	62	31.6674	10584	382.149
CTSK	994	5218	240.256	1231	61.7044	6497	285.546	5230	211.259	5676	272.142	101	32.5251	12909	717.448	4690	300.242	17	267.085	20	235.146	6549	247.601	7750	296.545	4954	174.775	2766	229.698	5464	252.894	1785	180.145	1329	147.567	43	13.157	23	16.8363	6992	361.81
CTSL	1379	2806	93.1539	2375	85.8353	2797	88.6339	2978	86.7327	2817	97.3833	28	6.50128	3033	121.539	1910	88.161	3	33.9833	7	59.3402	2813	76.6816	3157	87.0979	3142	79.9233	1238	74.126	2682	89.5015	478	34.782	447	35.7861	58	12.7956	7	3.69454	2448	91.3345
CTSZ	1418	506	16.3366	911	32.0197	508	15.6555	767	21.7245	530	17.8185	26	5.87098	316	12.3147	429	19.2574	1	11.0164	1	8.24419	607	16.0919	711	19.0765	764	18.8998	412	23.9907	1330	43.1638	204	14.4362	278	21.6446	20	4.29102	9	4.61956	1491	54.1
CUEDC1	2753	63	1.04802	132	2.39051	108	1.71493	137	1.99937	48	0.831484	30	3.49041	26	0.522072	23	0.531969	1	5.67623	0	0	52	0.710297	136	1.88013	236	3.00811	45	1.35014	139	2.32435	20	0.729242	14	0.56163	6	0.663285	0	0	61	1.14043
CWC27	1871	341	8.34528	106	2.82411	221	5.16265	136	2.91992	143	3.64424	159	27.2152	223	6.58749	164	5.58033	2	16.7012	0	0	244	4.90326	233	4.73873	223	4.18163	77	3.39871	230	5.65813	248	13.3031	248	14.6363	89	14.4743	46	17.8975	226	6.21591
CWF19L2	2928	565	8.83734	110	1.87307	367	5.4794	261	3.58145	299	4.86999	45	4.92281	290	5.47519	310	6.74162	0	0	0	0	411	5.27865	315	4.09452	202	2.42091	118	3.32883	178	2.79867	94	3.22266	93	3.50792	11	1.14337	2	0.497338	202	3.55087
CXCL10	1135	1	0.0403287	0	0	1	0.0384953	0	0	6	0.25197	0	0	2	0.0973582	4	0.224287	0	0	0	0	3	0.0993445	343	11.4955	423	13.071	0	0	144	5.83761	7	0.618765	7	0.680779	0	0	0	0	92	4.16977
CXCL11	303	0	0	0	0	0	0	0	0	0	0	0	0	0	0	0	0	0	0	0	0	0	0	1	0.125239	3	0.346413	0	0	0	0	0	0	0	0	0	0	0	0	0	0
CXCL12	446	164	16.8085	14	1.56207	403	39.4261	371	33.3583	570	60.8337	1	0.716823	121	14.9692	327	46.5975	0	0	0	0	90	7.57418	457	38.9243	87	6.83216	49	9.05769	167	17.2052	16	3.59433	15	3.7074	7	4.76764	0	0	348	40.0843
CXCL14	1717	5230	139.467	90	2.61277	9338	237.693	4915	114.984	5078	141.009	241	44.9483	567	18.2508	11433	423.896	21	191.082	34	231.519	6938	151.919	10461	231.826	5237	107.005	12560	604.081	3060	82.0255	286	16.7166	495	31.8323	234	41.4673	35	14.8384	4561	136.691
CXCL2	1072	922	39.3662	127	5.90317	2382	97.0797	1054	39.4801	11451	509.12	118	35.2373	2805	144.562	462	27.4261	6	87.4128	1	10.9026	596	20.8952	2513	89.1672	1040	34.0236	242	18.6356	1283	55.0653	191	17.8747	190	19.5632	12	3.40482	15	10.182	1433	68.7621
CXCL9	450	0	0	0	0	0	0	0	0	0	0	0	0	0	0	0	0	0	0	0	0	0	0	0	0	0	0	0	0	0	0	0	0	0	0	0	0	0	0	0	0
CXCR4	1062	0	0	0	0	0	0	1	0.0378098	25	1.12198	0	0	277	14.4101	2	0.119845	0	0	0	0	2	0.0707779	19	0.680507	10	0.330227	0	0	0	0	8	0.755723	24	2.49439	0	0	0	0	7	0.339053
CXCR6	1979	10	0.231381	2	0.0503786	9	0.198776	21	0.426277	16	0.385506	0	0	12	0.335148	10	0.321704	0	0	0	0	15	0.284988	7	0.1346	9	0.15956	10	0.417315	3	0.0697761	0	0	0	0	0	0	0	0	0	0
CYB561	759	141	8.49959	66	4.33123	134	7.71041	353	18.668	291	18.2665	7	2.95124	286	20.8101	85	7.12406	2	41.1377	1	15.3928	305	15.0969	91	4.55869	88	4.06458	187	20.3309	675	40.9017	36	4.75658	6	0.872216	27	10.8159	3	2.87507	1208	81.8381
CYB5A	1724	1412	37.5006	421	12.1723	1367	34.655	1023	23.8355	804	22.2353	320	59.4402	495	15.8685	971	35.8552	4	36.2489	1	6.78174	1401	30.5527	1108	24.4547	1978	40.2516	287	13.7474	846	22.5856	367	21.364	241	15.4353	125	22.0615	60	25.334	627	18.7146
CYB5B	919	730	36.3519	631	34.2076	624	29.6608	706	30.8428	477	24.7347	253	88.1155	261	15.6882	239	16.5475	2	33.9833	1	12.7158	848	34.6744	1287	53.2602	1243	47.4274	159	14.2803	645	32.2866	377	41.149	272	32.6638	193	63.8679	99	78.3769	301	16.8454
CYB5R1	1591	749	21.5542	859	26.9111	801	22.0027	918	23.1759	692	20.7367	8	1.61015	615	21.3625	493	19.7254	0	0	1	7.34831	926	21.8811	1019	24.3693	849	18.7202	435	22.5775	999	28.8984	125	7.88448	71	4.92721	32	6.11956	14	6.4051	846	27.3609
CYBRD1	960	2028	96.6801	1418	73.5926	2151	97.8821	2861	119.655	1448	71.8823	22	7.33532	893	51.3865	1062	70.392	4	65.0669	0	0	2751	107.688	1354	53.6423	1479	54.0245	892	76.6956	756	36.2284	314	32.8104	246	28.2812	18	5.70246	0	0	395	21.1629
CYCLT1	1022	0	0	0	0	0	0	0	0	0	0	0	0	0	0	0	0	0	0	0	0	0	0	0	0	0	0	0	0	0	0	0	0	0	0	0	0	0	0	0	0
CYCS	1280	2860	102.284	1277	49.7191	1906	65.0669	962	30.1831	1392	51.8402	437	109.308	913	39.4133	914	45.4485	5	61.0161	9	82.1909	2725	80.0236	7203	214.08	4956	135.809	538	34.7026	1776	63.8476	1507	118.133	1108	95.5601	114	27.0937	86	48.8979	980	39.3894
CYP17A1	1694	1	0.0270286	0	0	4	0.103199	1	0.023712	14	0.394035	0	0	1	0.032625	0	0	0	0	0	0	2	0.0443875	3	0.0673851	2	0.0414197	0	0	1	0.0271695	17	1.00713	2	0.130361	0	0	0	0	2	0.0607523
CYP19A1	1815	21	0.52978	17	0.46689	41	0.987312	21	0.464773	16	0.420321	0	0	45	1.37031	12	0.420908	0	0	0	0	55	1.13932	23	0.482197	11	0.212629	15	0.682503	9	0.228232	9	0.49766	3	0.182512	0	0	0	0	6	0.170113
CYP19A2	1412	0	0	0	0	0	0	0	0	0	0	0	0	0	0	0	0	0	0	0	0	0	0	8	0.215556	0	0	0	0	0	0	6	0.426398	2	0.156377	0	0	0	0	0	0
CYP19A3	1342	0	0	0	0	0	0	0	0	0	0	0	0	0	0	0	0	0	0	0	0	0	0	6	0.170093	0	0	0	0	0	0	6	0.448623	2	0.164528	0	0	0	0	0	0
CYP1A1	2860	0	0	7	0.122029	0	0	2	0.0280963	16	0.266796	10	1.11996	16	0.309259	3	0.0667922	0	0	0	0	1	0.0131487	4	0.0532297	1	0.0122695	0	0	2	0.0321931	7	0.245689	14	0.540625	5	0.532066	0	0	0	0
CYP1A2	1551	0	0	0	0	0	0	0	0	3	0.092216	10	2.06456	0	0	1	0.0410422	0	0	0	0	0	0	0	0	0	0	0	0	1	0.0296728	2	0.129403	0	0	0	0	0	0	0	0
CYP21A2	1479	0	0	0	0	0	0	1	0.0271566	3	0.0967022	0	0	1	0.0373645	0	0	0	0	0	0	1	0.0254179	5	0.128624	3	0.0711551	0	0	0	0	8	0.542793	4	0.298596	0	0	0	0	0	0
CYP24A1	3081	279	4.14729	142	2.29793	310	4.39861	363	4.73382	351	5.43314	145	15.0749	449	8.05628	228	4.71221	0	0	0	0	410	5.0044	561	6.93015	310	3.53082	304	8.15023	106	1.58389	446	14.5314	443	15.8802	8	0.790261	4	0.945297	147	2.45577
CYP2A19	1327	47	1.62141	17	0.638458	77	2.53559	74	2.2396	84	3.01757	0	0	21	0.874464	35	1.67877	0	0	0	0	58	1.64297	93	2.66623	83	2.19395	50	3.11101	65	2.25406	60	4.5369	79	6.57227	19	4.35581	1	0.548457	56	2.17116
CYP2B22	2412	24	0.455666	3	0.0620076	101	1.83042	70	1.16595	194	3.83549	11	1.46068	52	1.1917	50	1.31988	0	0	0	0	6	0.0935394	167	2.63494	28	0.407331	6	0.205458	96	1.83217	19	0.790683	6	0.274714	4	0.50468	0	0	136	2.90191
CYP2C33	1966	0	0	0	0	0	0	0	0	0	0	0	0	0	0	0	0	0	0	0	0	0	0	0	0	0	0	0	0	0	0	10	0.510507	3	0.168501	0	0	0	0	0	0
CYP2C42	1800	13	0.330691	11	0.304621	14	0.339939	7	0.156215	7	0.185422	0	0	4	0.122819	2	0.0707357	0	0	0	0	12	0.25065	25	0.528492	7	0.136437	14	0.642308	24	0.613689	14	0.780585	1	0.0613441	5	0.845219	0	0	6	0.17153
CYP2C49	1958	0	0	0	0	0	0	0	0	0	0	0	0	0	0	0	0	0	0	0	0	0	0	0	0	0	0	0	0	0	0	0	0	0	0	0	0	0	0	1	0.0262826
CYP2D25	1641	3	0.0837029	8	0.242995	4	0.10653	8	0.195819	6	0.174323	0	0	11	0.370459	3	0.116378	0	0	0	0	4	0.0916405	8	0.185494	6	0.12827	9	0.452896	13	0.364604	8	0.489241	8	0.538273	0	0	0	0	8	0.250853
CYP2E1	1693	0	0	0	0	0	0	0	0	0	0	0	0	0	0	1	0.0376018	0	0	0	0	0	0	0	0	0	0	0	0	0	0	3	0.177834	0	0	0	0	0	0	0	0
CYP2J34	1919	6	0.143167	40	1.03906	10	0.227764	10	0.209332	9	0.223624	0	0	8	0.230414	5	0.165879	0	0	0	0	14	0.274301	77	1.52687	37	0.676467	11	0.473391	24	0.575653	3	0.156901	0	0	0	0	0	0	41	1.09947
CYP39A1	2062	126	2.7981	49	1.18462	176	3.73078	132	2.57165	151	3.49184	0	0	85	2.27846	141	4.35354	0	0	0	0	178	3.2458	120	2.21459	114	1.93978	68	2.72357	52	1.16079	14	0.681451	5	0.267767	0	0	5	1.76527	116	2.89508
CYP4A21	2401	0	0	0	0	0	0	0	0	0	0	0	0	0	0	0	0	0	0	0	0	0	0	0	0	0	0	0	0	0	0	0	0	3	0.137986	0	0	0	0	0	0
CYP4A24	2411	0	0	0	0	0	0	0	0	0	0	0	0	0	0	0	0	0	0	0	0	0	0	0	0	0	0	0	0	0	0	0	0	0	0	0	0	0	0	0	0
CYP4F55	2192	83	1.73393	56	1.27359	145	2.89145	150	2.7491	60	1.30524	18	2.62999	139	3.50507	70	2.03321	0	0	0	0	123	2.10993	157	2.72567	123	1.96885	42	1.58248	65	1.36498	22	1.00737	15	0.755681	12	1.66593	3	0.996376	135	3.16955
CYP51	2297	7338	146.292	2262	49.0935	5789	110.164	5644	98.713	4268	88.6035	137	19.1025	521	12.5374	857	23.7549	4	27.2103	8	40.7259	7427	121.581	5069	83.9817	6031	92.1267	1370	49.2606	3735	74.8499	434	18.9647	493	23.7019	78	10.3337	29	9.19155	631	14.1378
CYP7A1	1506	0	0	0	0	6	0.17411	0	0	1	0.0316565	0	0	3	0.110085	19	0.803087	0	0	0	0	3	0.0748874	0	0	1	0.0232934	0	0	0	0	0	0	0	0	0	0	0	0	4	0.136662
CYP8B1	194	0	0	0	0	0	0	0	0	0	0	0	0	0	0	0	0	0	0	0	0	0	0	0	0	1	0.180016	0	0	0	0	0	0	2	1.13313	0	0	0	0	0	0
CYSLTR2	2001	114	2.60875	25	0.622812	236	5.15507	66	1.325	556	13.2491	19	3.04095	846	23.3683	189	6.0134	0	0	1	5.84341	384	7.21552	257	4.88744	48	0.841634	159	6.56239	148	3.40446	27	1.35427	40	2.20741	28	4.25801	0	0	92	2.36606
CYTH2	1373	901	30.0421	1125	40.8364	893	28.4218	1120	32.7619	1591	55.2408	178	41.51	1022	41.1325	591	27.3983	3	34.1317	2	17.0284	1095	29.9798	702	19.4519	674	17.2195	496	29.828	1598	53.56	211	15.4206	175	14.0714	80	17.7262	28	14.8427	1959	73.4091
CYTH4	1185	20	0.77257	14	0.588741	21	0.774321	25	0.847213	26	1.04584	0	0	22	1.02579	12	0.644494	0	0	0	0	22	0.697813	22	0.706237	17	0.503165	15	1.04505	36	1.39788	7	0.592679	7	0.652078	0	0	0	0	37	1.60627
DAB1	1802	0	0	2	0.0553242	0	0	0	0	0	0	0	0	4	0.122683	0	0	0	0	0	0	0	0	10	0.211162	7	0.136285	0	0	0	0	0	0	7	0.428932	0	0	0	0	3	0.0856698
DAD1	680	1236	83.1503	843	61.7393	1626	104.414	1064	62.796	1102	77.1989	68	31.995	749	60.8213	893	83.5269	4	91.8198	4	68.7137	1382	76.3417	1371	76.6483	1294	66.7012	451	54.7215	1268	85.7478	198	29.196	151	24.4972	25	11.1765	8	8.55626	1241	93.8268
DAO1	3215	0	0	0	0	0	0	0	0	0	0	0	0	0	0	0	0	0	0	0	0	0	0	7	0.0828694	0	0	0	0	0	0	0	0	1	0.0343534	0	0	0	0	0	0
DAPK2	1502	4	0.121925	40	1.32734	5	0.145478	5	0.133705	6	0.190445	0	0	17	0.625476	0	0	0	0	0	0	6	0.150173	21	0.531952	6	0.140132	3	0.164927	8	0.245122	5	0.334054	9	0.661561	3	0.607681	0	0	1	0.0342565
DAPL1	521	0	0	0	0	0	0	1	0.0769958	0	0	0	0	0	0	0	0	0	0	0	0	0	0	0	0	0	0	0	0	0	0	0	0	0	0	0	0	0	0	0	0
DARC	1107	0	0	0	0	0	0	0	0	0	0	0	0	0	0	0	0	0	0	0	0	0	0	0	0	0	0	0	0	0	0	0	0	0	0	0	0	0	0	0	0
DAZAP1	1567	586	17.1216	623	19.8163	447	12.4666	464	11.8935	419	12.7481	63	12.874	357	12.5905	231	9.384	2	19.9392	2	14.9216	581	13.939	780	18.9392	809	18.1113	265	13.9646	890	26.1393	157	10.0545	104	7.3278	54	10.4848	17	7.89666	699	22.9527
DAZAP2	914	1142	57.1791	858	46.7679	1307	62.4656	1306	57.3666	1938	101.044	99	34.6684	1229	74.2765	811	56.4575	3	51.2535	6	76.7115	1243	51.1035	1877	78.1008	1411	54.1318	292	26.3688	1731	87.1218	204	22.388	149	17.9908	80	26.6184	47	37.4126	1771	99.6552
DBF4	2451	504	9.41678	119	2.42051	397	7.08038	218	3.57333	192	3.73557	41	5.35776	194	4.37524	208	5.40337	0	0	0	0	439	6.73511	242	3.75757	232	3.32134	105	3.53832	223	4.18827	16	0.655248	47	2.1177	5	0.620816	14	4.15861	153	3.21272
DBI	514	1646	146.425	592	57.3318	1831	155.477	1274	99.4259	1051	97.3581	174	108.258	425	45.6355	607	75.0764	6	182.124	7	159.009	1906	139.225	1608	118.875	1255	85.5427	512	82.147	1539	137.62	718	139.998	398	85.3812	52	30.7404	48	67.8852	795	79.4808
DBNDD2	2383	121	2.32526	152	3.17994	139	2.54973	242	4.07987	203	4.06225	26	3.49451	74	1.71651	53	1.41609	0	0	0	0	197	3.10857	242	3.86475	235	3.46025	89	3.0847	242	4.67477	18	0.75818	30	1.39028	21	2.6818	0	0	166	3.58512
DCAF8	2096	1344	29.3625	1513	35.985	1326	27.6523	1475	28.2703	2069	47.0694	66	10.0848	1189	31.3548	801	24.3308	2	14.9092	6	33.4721	1783	31.9855	1704	30.9374	1660	27.7879	755	29.7493	1366	29.9987	259	12.4024	187	9.85211	123	17.8575	20	6.9466	1504	36.9277
DCLRE1C	2372	160	3.08898	39	0.819687	136	2.50627	128	2.16795	87	1.74903	6	0.810165	140	3.2625	68	1.8253	0	0	0	0	163	2.58399	87	1.39583	70	1.03549	57	1.98475	61	1.18381	34	1.43876	35	1.62951	0	0	0	0	97	2.10463
DCN	1491	21929	673.353	5598	187.131	25604	750.456	26868	723.776	26420	844.774	477	102.44	26392	978.192	25870	1104.46	47	492.439	86	674.311	28454	717.423	13785	351.763	22482	528.947	8778	486.134	18485	570.56	2377	159.98	2567	190.083	251	51.2175	92	44.9117	25823	891.128
DCP1A	1958	642	15.0139	320	8.14698	591	13.1929	507	10.4019	504	12.2736	81	13.2486	328	9.25892	374	12.1607	1	7.97975	2	11.9433	552	10.6	573	11.1361	573	10.2675	173	7.29694	297	6.98189	95	4.86962	79	4.45532	50	7.7705	25	9.29494	190	4.99369
DCPS	1039	335	14.7572	390	18.7031	356	14.9694	464	17.9317	481	22.0642	15	4.62144	272	14.4629	279	17.0881	0	0	0	0	435	15.7346	445	16.2907	380	12.8262	176	13.9833	540	23.9117	131	12.6486	78	8.28605	57	16.6861	16	11.2054	396	19.6049
DCT	2160	0	0	0	0	5	0.101182	0	0	0	0	0	0	1	0.0255898	1	0.0294759	0	0	0	0	2	0.0348158	0	0	1	0.0162439	3	0.114708	1	0.0213106	0	0	0	0	0	0	0	0	2	0.0476516
DDC	1547	0	0	0	0	0	0	0	0	0	0	0	0	1	0.0357232	0	0	0	0	0	0	0	0	0	0	0	0	0	0	0	0	2	0.129737	0	0	0	0	0	0	0	0
DDIT4	1266	1149	41.5466	481	18.9343	1553	53.602	2868	90.9787	1188	44.7318	59	14.9209	2909	126.966	682	34.287	2	24.6761	3	27.6997	589	17.488	4420	132.818	3568	98.8541	291	18.9778	769	27.9512	151	11.9676	222	19.3581	16	3.84465	13	7.47322	1095	44.4979
DDO	1980	2	0.0462528	7	0.176236	9	0.198676	2	0.0405773	0	0	0	0	2	0.0558298	3	0.0964626	0	0	0	0	6	0.113938	19	0.365158	9	0.159479	0	0	1	0.023247	0	0	2	0.11154	0	0	0	0	1	0.0259907
DDR1	2754	323	5.37123	1219	22.068	274	4.34926	474	6.91503	856	14.8228	13	1.51196	493	9.89569	122	2.82072	0	0	1	4.24628	475	6.48594	237	3.27521	250	3.18541	315	9.44752	646	10.7985	32	1.16636	39	1.56397	6	0.663045	8	2.11499	822	15.3622
DDRGK1	1150	718	28.5786	570	24.6991	760	28.8752	814	28.4241	930	38.5464	41	11.4137	344	16.5274	389	21.5276	1	13.5815	4	40.6551	633	20.6885	877	29.0093	787	24.0019	368	26.4181	1110	44.4118	199	17.3614	173	16.6057	25	6.61268	21	13.2888	964	43.1225
DDT	564	292	23.677	145	12.7997	351	27.1672	448	31.8689	389	32.8456	28	15.8792	140	13.7025	111	12.514	0	0	0	0	411	27.3649	569	38.3421	475	29.5115	133	19.4506	769	62.6799	143	25.4152	124	24.2471	115	61.9673	26	33.517	413	37.636
DDX39B	1287	1370	48.7301	699	27.0672	1218	41.354	1437	44.8413	1255	46.4841	193	48.0133	680	29.1954	689	34.0742	2	24.2738	0	0	1060	30.9593	2448	72.3615	1877	51.1558	698	44.7784	2462	88.0284	1221	95.1932	991	85.0049	68	16.0733	14	7.91686	3090	123.522
DDX3X	1986	11071	255.259	4511	113.229	8382	184.474	6890	139.367	7394	177.524	601	96.9162	6463	179.869	5235	167.819	9	70.8057	15	88.3128	11905	225.389	5649	108.24	5392	95.2573	1604	66.7015	4103	95.0943	1179	59.5829	1029	57.2142	258	39.5307	102	37.3889	3744	97.0153
DDX4	1874	16	0.390941	8	0.212799	7	0.163261	3	0.0643069	8	0.203547	0	0	1	0.029493	9	0.305748	0	0	0	0	4	0.0802527	7	0.142138	12	0.22466	0	0	9	0.221051	9	0.482	9	0.530307	0	0	0	0	8	0.21968
DDX46	3340	2069	28.3711	503	7.50884	1747	22.8667	988	11.8855	950	13.5651	366	35.1014	1189	19.6801	901	17.1779	1	4.67894	6	21.009	2007	22.5981	1135	12.934	1024	10.7589	592	14.6411	1361	18.76	698	20.979	585	19.3449	166	15.1267	86	18.7483	1610	24.8114
DDX56	1869	333	8.15821	264	7.04115	304	7.10916	445	9.56436	451	11.5057	13	2.22752	307	9.07857	176	5.99506	1	8.35953	0	0	419	8.42894	818	16.6542	556	10.4371	185	8.17446	537	13.2246	85	4.56439	97	5.73081	39	6.34945	6	2.33696	548	15.0883
DDX58	2831	189	3.05746	86	1.51456	145	2.23904	99	1.40501	85	1.43187	23	2.60228	138	2.69468	133	2.99144	0	0	1	4.13083	230	3.05517	2512	33.7706	1925	23.8607	49	1.42966	707	11.4968	187	6.63062	236	9.20672	0	0	4	1.02874	565	10.2721
DECR1	2341	1171	22.9067	317	6.75077	1115	20.8197	630	10.8116	554	11.2849	133	18.1964	554	13.0811	899	24.4509	0	0	3	14.9853	1337	21.4756	772	12.55	822	12.3206	231	8.14993	706	13.8825	152	6.51722	106	5.0004	43	5.58978	6	1.86597	786	17.2798
DEFB1	306	0	0	0	0	0	0	0	0	0	0	0	0	0	0	0	0	0	0	0	0	0	0	0	0	0	0	0	0	0	0	0	0	0	0	0	0	0	0	0	0
DEFB110	399	0	0	0	0	0	0	0	0	0	0	0	0	0	0	0	0	0	0	0	0	0	0	0	0	0	0	0	0	0	0	0	0	0	0	0	0	0	0	0	0
DEGS1	1444	2002	63.473	1622	55.984	2625	79.4416	2205	61.3307	3676	121.362	21	4.65662	2946	112.742	1993	87.854	3	32.4547	4	32.3834	2678	69.7178	3160	83.2591	2319	56.3351	714	40.8281	2639	84.1051	275	19.1104	259	19.8024	14	2.94967	3	1.51215	3500	124.71
DERL1	1442	901	28.6056	705	24.3671	1225	37.1241	1098	30.5825	971	32.1018	72	15.9877	597	22.8786	849	37.4769	1	10.8332	5	40.5354	1305	34.0208	1435	37.8615	1359	33.0597	402	23.0191	1031	32.9036	205	14.2657	218	16.6908	27	5.69653	10	5.04748	899	32.0771
DES	2244	11	0.224475	126033	2799.94	13	0.253229	1	0.0179028	1	0.0212501	4	0.570904	17	0.418749	1	0.028373	0	0	0	0	14	0.234592	6	0.101753	40	0.625446	15	0.552082	2	0.0410265	41	1.83389	6	0.295271	36	4.88202	21	6.81308	2	0.0458687
DESI2	4103	3787	42.2747	1827	22.203	3419	36.4316	4796	46.9688	3050	35.4543	529	41.3017	2304	31.0453	1779	27.6115	13	49.5176	10	28.5051	2891	26.4997	4930	45.7353	6099	52.1672	849	17.0934	2128	23.8789	644	15.7574	640	17.2289	199	14.7625	116	20.5869	1442	18.0909
DGAT	1930	108	2.56232	139	3.59016	117	2.64966	190	3.95466	156	3.85406	6	0.995609	131	3.75154	48	1.58337	0	0	0	0	93	1.81176	190	3.74614	184	3.34489	56	2.39626	307	7.32161	53	2.75613	67	3.83335	0	0	1	0.377189	236	6.29263
DGAT2	334	0	0	0	0	0	0	0	0	1	0.142407	0	0	6	0.990438	0	0	0	0	0	0	0	0	1	0.113649	0	0	0	0	5	0.687347	12	3.59702	0	0	0	0	0	0	0	0
DGCR8	4179	1788	19.5967	1885	22.4914	1598	16.7181	2150	20.6728	1645	18.7744	119	9.12201	1169	15.4653	647	9.85939	2	7.47958	6	16.7921	1959	17.6303	1455	13.2525	2079	17.4592	746	14.7466	1186	13.0665	210	5.04486	176	4.65182	101	7.35628	33	5.75014	1719	21.174
DGKA	2773	668	11.0322	1366	24.5598	619	9.75822	648	9.38871	977	16.8021	53	6.12194	337	6.71807	256	5.87835	2	11.2706	2	8.4344	394	5.34307	1025	14.0679	698	8.83274	249	7.41689	962	15.9705	104	3.76472	118	4.69961	41	4.49977	21	5.51383	798	14.8115
DGKE	1287	174	6.18908	48	1.85869	135	4.58357	149	4.64952	305	11.2969	11	2.73651	132	5.66734	57	2.81891	0	0	0	0	224	6.54234	82	2.42388	60	1.63524	47	3.01516	55	1.96652	15	1.16945	16	1.37243	0	0	1	0.56549	62	2.47844
DHCR24	4325	1647	17.4421	1183	13.6389	2045	20.6725	2687	24.9643	1380	15.2184	6	0.444411	76	0.971511	209	3.07739	0	0	1	2.70423	2133	18.5483	1997	17.5753	1596	12.9507	1367	26.1102	3309	35.2258	141	3.27294	173	4.4182	26	1.82978	1	0.168366	365	4.34419
DHDDS	1157	300	11.8688	328	14.1269	217	8.19478	317	11.0024	235	9.68135	68	18.8157	198	9.45535	155	8.526	0	0	1	10.1023	295	9.58328	534	17.5568	529	16.0359	172	12.2729	441	17.538	110	9.53872	56	5.34276	12	3.1549	8	5.03179	189	8.40341
DHFR	1557	179	5.26354	89	2.84907	281	7.88724	143	3.68898	172	5.26669	38	7.81512	169	5.99846	135	5.51936	1	10.0336	1	7.50867	278	6.7124	406	9.92135	210	4.73149	107	5.67473	233	6.88714	244	15.7264	152	10.7786	24	4.68983	10	4.67491	147	4.85794
DHRS11	1499	224	6.84147	310	10.3075	201	5.85991	373	9.99436	219	6.96513	14	2.99059	218	8.03685	63	2.67529	0	0	0	0	141	3.53613	632	16.0412	911	21.3193	170	9.36454	335	10.285	73	4.88695	38	2.79884	48	9.74234	10	4.85567	289	9.91994
DHRS4	1245	293	10.7731	303	12.1285	418	14.6705	439	14.1607	390	14.9322	38	9.77204	191	8.47688	322	16.4611	1	12.546	0	0	378	11.4123	1067	32.6031	858	24.1722	136	9.01882	802	29.642	175	14.1035	99	8.77816	23	5.61983	17	9.93738	471	19.4628
DHRS7	1542	852	25.2968	541	17.4869	1094	31.0054	978	25.4748	704	21.7662	8	1.66128	209	7.49033	389	16.0585	2	20.2623	0	0	772	18.8214	1177	29.0418	555	12.6262	181	9.69263	350	10.4461	58	3.77457	71	5.08368	29	5.72197	1	0.472036	306	10.2108
DHX15	3003	3524	53.7438	1278	21.2184	3073	44.7352	2279	30.4917	2557	40.6076	477	50.879	2441	44.9354	2271	48.1548	10	52.0384	14	54.5203	4007	50.1788	3145	39.8596	2620	30.6159	771	21.2072	1978	30.3233	547	18.2849	487	17.9108	155	15.7089	85	20.6091	1921	32.9253
DHX16	3138	504	7.35583	550	8.73882	410	5.71188	561	7.18305	513	7.79655	31	3.16439	308	5.42601	205	4.15992	1	4.98003	0	0	503	6.02806	762	9.24221	727	8.12998	262	6.89666	585	8.58253	160	5.1184	143	5.03305	3	0.290967	1	0.232033	510	8.36529
DHX58	2574	27	0.480373	30	0.581066	16	0.271725	27	0.421429	26	0.481696	0	0	16	0.343608	31	0.766843	0	0	0	0	27	0.394446	626	9.2557	384	5.2348	19	0.609685	801	14.3254	16	0.623948	47	2.01654	0	0	7	1.97998	507	10.1376
DIABLO	1359	67	2.25698	37	1.35689	60	1.92929	60	1.77317	66	2.31516	10	2.35603	51	2.07373	43	2.01396	0	0	0	0	63	1.74262	98	2.74347	72	1.8584	54	3.28083	54	1.82854	7	0.516851	8	0.649886	0	0	4	2.14221	49	1.85507
DIAPH1	3805	967	11.6399	1646	21.5696	835	9.59409	1013	10.6974	856	10.7296	67	5.64061	582	8.4562	361	6.04172	2	8.21457	3	9.2211	631	6.23679	1229	12.2941	1158	10.6804	1177	25.5527	1608	19.4566	792	20.896	548	15.9074	116	9.27903	35	6.69792	739	9.99719
DICER1	5987	2222	17.0002	1839	15.3173	2033	14.8471	2137	14.3437	1735	13.8227	107	5.72561	1471	13.5848	1146	12.1906	4	10.4424	3	5.86098	1879	11.8045	2069	13.155	2203	12.9145	727	10.0319	1047	8.05222	344	5.76876	344	6.34692	73	3.71154	36	4.37887	1141	9.81084
DIO1	776	2	0.117924	3	0.192567	0	0	2	0.103454	1	0.0613982	0	0	0	0	1	0.0819787	0	0	0	0	2	0.09683	3	0.146998	4	0.180711	1	0.106343	0	0	0	0	0	0	0	0	0	0	4	0.265058
DIO2	837	2	0.10934	0	0	11	0.57403	5	0.239808	38	2.1633	0	0	722	47.6446	16	1.21618	0	0	0	0	42	1.88541	11	0.499759	12	0.502671	6	0.591611	9	0.494594	0	0	3	0.395515	0	0	6	5.21493	11	0.675851
DIO3	2108	2	0.0434456	5	0.118243	45	0.933087	8	0.152458	160	3.61926	0	0	502	13.1628	85	2.56723	0	0	0	0	17	0.303231	0	0	3	0.0499334	3	0.117537	3	0.0655082	2	0.0952268	0	0	0	0	0	0	81	1.97747
DIRAS3	1728	111	2.94117	336	9.69227	45	1.13816	114	2.65001	127	3.50417	35	6.48624	164	5.24529	65	2.39464	0	0	0	0	254	5.52636	94	2.06988	60	1.21815	56	2.67622	52	1.38503	110	6.38857	131	8.37071	8	1.40867	13	5.47632	136	4.04992
DIS3L2	3558	343	4.41528	388	5.43732	293	3.60019	372	4.201	411	5.50922	35	3.15108	290	4.506	169	3.02469	0	0	1	3.28702	387	4.09057	453	4.84599	464	4.57653	144	3.34321	364	4.71003	98	2.76506	72	2.23507	22	1.88195	5	1.02325	398	5.75781
DKC1	1608	758	21.5827	344	10.6631	676	18.3729	669	16.7112	671	19.895	136	27.0834	332	11.4105	324	12.8266	0	0	2	14.5413	667	15.5945	1254	29.6725	966	21.075	393	20.1821	753	21.5521	137	8.55008	105	7.20974	70	13.2451	10	4.52673	635	20.3198
DKK1	801	0	0	0	0	0	0	0	0	0	0	0	0	0	0	0	0	0	0	0	0	0	0	0	0	0	0	0	0	0	0	0	0	0	0	0	0	0	0	0	0
DKK3	2376	4290	82.6838	13877	291.171	4036	74.252	6033	102.01	8641	173.425	123	16.5804	5633	131.048	2108	56.489	8	52.612	4	19.6862	6078	96.1905	3879	62.1302	5339	78.8455	2999	104.25	8476	164.215	456	19.2638	439	20.4043	76	9.73414	16	4.90266	7413	160.571
DLAT	2536	1313	23.7103	732	14.3904	1242	21.4086	971	15.3828	871	16.3785	64	8.08312	569	12.4026	672	16.8722	0	0	2	9.22231	1291	19.1428	1482	22.2403	1202	16.6315	313	10.1942	1013	18.3882	206	8.15366	177	7.70795	47	5.64015	5	1.43546	651	13.2118
DLD	2293	1651	32.9721	628	13.6536	1209	23.0473	885	15.5056	881	18.3214	111	15.5042	908	21.8884	926	25.7122	0	0	0	0	1445	23.696	1690	28.0482	1324	20.2601	267	9.61716	1077	21.6209	360	15.7585	262	12.6181	17	2.25615	11	3.49253	1155	25.9233
DLGAP2	2940	0	0	0	0	0	0	0	0	0	0	0	0	0	0	0	0	0	0	0	0	0	0	0	0	0	0	0	0	0	0	1	0.0341437	0	0	0	0	0	0	0	0
DLK1	1937	0	0	0	0	0	0	0	0	0	0	0	0	0	0	0	0	0	0	0	0	0	0	0	0	0	0	0	0	0	0	0	0	0	0	0	0	0	0	0	0
DLK2	1274	0	0	1	0.0391175	0	0	0	0	0	0	0	0	0	0	0	0	0	0	0	0	0	0	0	0	0	0	5	0.324033	2	0.0722388	0	0	0	0	0	0	0	0	1	0.0403824
DLL4	3429	8	0.106853	0	0	7	0.0892463	28	0.328096	88	1.22395	0	0	15	0.241834	6	0.111424	0	0	0	0	12	0.13161	5	0.0554994	4	0.0409366	0	0	136	1.82598	17	0.497692	4	0.12884	0	0	0	0	13	0.195142
DLST	2544	1987	35.7687	2375	46.5433	1837	31.5651	2100	33.1642	1654	31.0045	201	25.3063	1274	27.6823	975	24.4028	2	12.2847	9	41.37	1983	29.3113	3284	49.1278	2854	39.3652	1121	36.3954	3351	60.637	317	12.5077	299	12.9798	97	11.6037	50	14.3095	2065	41.7767
DMBT1	2786	0	0	16	0.286328	0	0	1	0.0144212	0	0	0	0	0	0	0	0	0	0	0	0	0	0	2	0.0273215	4	0.0503813	0	0	0	0	11	0.396334	9	0.356773	0	0	0	0	0	0
DMD	11635	329	1.29534	226	0.968693	183	0.687755	257	0.887701	358	1.46776	28	0.771035	119	0.565541	67	0.36677	0	0	0	0	612	1.97856	179	0.585682	172	0.518885	259	1.83918	478	1.8918	25	0.215746	39	0.370294	12	0.313972	6	0.375568	148	0.654878
DMP1	2679	18	0.307702	4	0.07444	23	0.375301	7	0.104979	3	0.0534027	0	0	22	0.453951	6	0.142606	0	0	0	0	34	0.477249	11	0.156268	8	0.104786	21	0.647461	28	0.481143	22	0.824316	5	0.206121	0	0	0	0	59	1.13349
DMRT-1	1220	10	0.375212	0	0	4	0.143262	11	0.362088	7	0.273501	0	0	8	0.362322	4	0.208673	0	0	0	0	28	0.862667	13	0.405359	21	0.60374	22	1.4888	56	2.11214	0	0	2	0.180967	0	0	0	0	71	2.99395
DNAJA1	1500	3854	117.631	1009	33.5268	3855	112.313	2407	64.4515	3355	106.632	303	64.6817	2656	97.8517	2470	104.819	9	93.7315	13	101.32	3440	86.2141	3794	96.2341	3494	81.7125	1105	60.829	2656	81.4888	950	63.5549	624	45.9293	199	40.3632	67	32.5113	3593	123.248
DNAJA4	2969	376	5.79995	348	5.84392	294	4.3289	291	3.93798	449	7.21218	18	1.94194	229	4.26383	213	4.5682	1	5.26341	0	0	414	5.24378	350	4.48667	467	5.51959	151	4.20097	422	6.54345	55	1.85957	59	2.19473	9	0.92257	6	1.47142	299	5.18343
DNAJB1	1305	638	22.3805	519	19.8201	769	25.7495	685	21.0807	874	31.926	104	25.5158	613	25.956	417	20.3383	1	11.9696	1	8.95751	606	17.4554	696	20.2898	604	16.2345	298	18.8539	874	30.819	99	7.61198	71	6.00622	57	13.2875	10	5.57696	718	28.3063
DNAJB11	1665	805	22.1367	499	14.9385	812	21.3141	636	15.3433	652	18.6702	98	18.8482	651	21.6086	571	21.8315	1	9.38315	2	14.0438	1045	23.5962	900	20.5674	721	15.1917	349	17.3093	945	26.1221	322	19.4083	224	14.8545	16	2.92387	5	2.18593	1104	34.119
DNAJB13	1157	3	0.118688	0	0	2	0.075528	3	0.104124	3	0.123592	0	0	3	0.143263	0	0	0	0	0	0	0	0	2	0.0657557	0	0	0	0	1	0.0397688	5	0.433578	3	0.286219	0	0	0	0	2	0.088925
DNAJC14	3527	1714	22.2574	1761	24.895	1574	19.5102	1689	19.2415	2054	27.7746	232	21.0707	1478	23.1668	864	15.5994	6	26.5856	2	6.63181	2000	21.3256	2088	22.5327	2158	21.4718	837	19.6031	2144	27.9864	246	7.00184	250	7.82884	146	12.599	62	12.7998	1941	28.3269
DNAJC19	1036	535	23.6356	191	9.1862	453	19.1032	329	12.7513	317	14.5833	19	5.87076	245	13.065	343	21.0687	2	30.1491	2	22.5622	541	19.6254	384	14.0982	288	9.749	100	7.96801	383	17.0087	69	6.68153	59	6.28578	42	12.3306	10	7.02364	351	17.4273
DNAJC3	1693	1561	42.2165	752	22.1404	1743	44.9956	1477	35.0433	1085	30.5558	39	7.37685	950	31.0121	883	33.2024	2	18.4561	2	13.8117	1603	35.5976	2397	53.8725	2543	52.6962	532	25.9494	757	20.5794	380	22.5256	276	18.0004	26	4.67276	8	3.43968	707	21.4886
DNAJC5B	1076	0	0	0	0	0	0	0	0	0	0	0	0	0	0	0	0	0	0	0	0	0	0	0	0	0	0	0	0	0	0	0	0	2	0.205164	0	0	0	0	0	0
DNAJC6	3342	52	0.712622	34	0.507252	52	0.680226	40	0.480907	28	0.399575	0	0	30	0.496256	18	0.342972	0	0	0	0	249	2.80197	111	1.26415	41	0.43052	84	2.07621	79	1.08828	18	0.540682	14	0.462677	8	0.728562	0	0	16	0.246426
DNAL4	1448	105	3.31981	95	3.26991	69	2.08241	148	4.10517	141	4.64224	17	3.75924	124	4.73232	51	2.24194	0	0	0	0	98	2.54424	120	3.15301	166	4.02148	44	2.50907	283	8.99433	38	2.63343	27	2.05865	3	0.630327	11	5.52924	246	8.74116
DNASE1	1290	75	2.66151	54	2.08617	94	3.18411	126	3.92267	120	4.43437	0	0	70	2.99842	46	2.26962	0	0	1	9.06158	128	3.72979	108	3.185	132	3.58917	36	2.30412	109	3.88822	11	0.855603	18	1.5404	2	0.471647	4	2.2567	104	4.14772
DNASE2	1347	117	3.97639	215	7.95481	102	3.309	130	3.87606	133	4.70694	0	0	133	5.4561	69	3.26048	0	0	1	8.67842	113	3.15347	206	5.81821	140	3.64573	76	4.65857	124	4.23626	22	1.63885	24	1.96701	0	0	0	0	141	5.38557
DNMT1	5196	1103	9.72334	400	3.83874	1497	12.5967	1012	7.82646	700	6.42572	163	10.0497	888	9.4489	793	9.71947	3	9.02386	3	6.75303	1525	11.0387	1255	9.19397	954	6.4438	772	12.2742	1563	13.8502	419	8.09594	341	7.24916	39	2.28468	31	4.3446	1069	10.5908
DNMT3A	2491	322	5.91971	403	8.06563	276	4.84337	342	5.51589	353	6.75777	11	1.41437	273	6.05809	150	3.83412	0	0	0	0	360	5.43445	344	5.2556	385	5.42324	225	7.46042	228	4.21345	57	2.29685	59	2.61571	23	2.80991	14	4.09186	321	6.63223
DNPEP	1535	707	21.0873	953	30.9445	711	20.2425	1143	29.9083	682	21.1821	146	30.4566	453	16.309	464	19.2419	0	0	0	0	644	15.7723	1208	29.9425	1235	28.2242	312	16.7839	543	16.2802	168	10.9831	90	6.47347	56	11.0997	17	8.06118	445	14.9166
DNTTIP2	2533	1734	31.3498	722	14.2106	1239	21.3821	868	13.7674	647	12.1808	208	26.3013	1108	24.1799	901	22.6485	3	18.5071	3	13.8498	1633	24.2427	1517	22.7925	1088	15.0719	376	12.2606	752	13.6666	571	22.6274	483	21.0585	83	9.97205	23	6.61092	744	15.1171
DOK1	1869	645	15.8019	620	16.536	487	11.3887	641	13.777	497	12.6792	44	7.5393	250	7.39298	167	5.68849	0	0	1	6.25589	1071	21.5451	1757	35.7719	1005	18.8656	420	18.5582	1154	28.4194	55	2.95343	57	3.36759	46	7.4891	15	5.84239	412	11.3438
DOK2	1835	7	0.17467	4	0.10866	6	0.142911	7	0.153237	5	0.129919	6	1.04712	0	0	6	0.208162	0	0	0	0	10	0.204893	12	0.24884	11	0.210313	12	0.540054	10	0.250829	4	0.218773	1	0.0601746	0	0	0	0	12	0.33652
DOK5	921	1	0.0496892	7	0.378659	0	0	0	0	1	0.0517423	0	0	2	0.119955	0	0	0	0	0	0	1	0.0408009	0	0	0	0	0	0	3	0.149845	0	0	0	0	0	0	0	0	11	0.614277
DOM3Z	1448	209	6.60801	169	5.81701	155	4.67789	223	6.18549	265	8.72477	4	0.884527	163	6.22071	121	5.31911	0	0	0	0	201	5.21829	336	8.82842	244	5.91109	96	5.47434	298	9.47106	26	1.80182	24	1.82991	10	2.10109	4	2.01063	396	14.0711
DPEP1	1462	1	0.0313147	6	0.204545	0	0	6	0.164833	8	0.260869	5	1.09508	12	0.453584	0	0	0	0	0	0	3	0.0771397	4	0.104095	0	0	0	0	0	0	15	1.02956	7	0.528615	0	0	0	0	3	0.105579
DPH3	2540	1047	18.8771	351	6.88944	910	15.6611	652	10.3129	804	15.0948	156	19.6716	607	13.2101	618	15.4919	2	12.3041	4	18.4156	1184	17.5286	1570	23.5238	1608	22.214	264	8.58476	834	15.1151	402	15.8865	278	12.0872	62	7.42848	23	6.59271	752	15.2376
DPH5	1667	332	9.11873	128	3.82732	276	7.23601	221	5.32517	162	4.63336	122	23.436	175	5.8018	152	5.80457	0	0	1	7.01349	306	6.90122	548	12.5083	497	10.4594	46	2.27872	236	6.51578	88	5.29776	96	6.3586	40	7.30091	11	4.80328	207	6.38964
DPM1	780	790	46.3413	237	15.1349	703	39.3632	532	27.3778	492	30.0532	68	27.8983	467	33.0664	571	46.5701	3	60.0474	0	0	680	32.7536	727	35.4402	539	24.2261	218	23.064	403	23.7632	248	31.8865	166	23.4824	23	8.96582	18	16.7866	490	32.3033
DPM2	947	124	5.99247	62	3.26185	132	6.08908	182	7.71615	162	8.15236	6	2.02798	98	5.71661	91	6.11442	0	0	0	0	103	4.08724	290	11.6467	227	8.4055	56	4.881	576	27.9811	22	2.33035	35	4.07893	24	7.70754	4	3.07321	439	23.8429
DPP4	2387	4528	86.869	62	1.29491	6177	113.117	4657	78.3807	1491	29.7865	121	16.2357	937	21.6983	2159	57.5891	4	26.1848	7	34.2921	2489	39.2095	223	3.55535	88	1.29358	471	16.2973	2085	40.2089	33	1.38767	17	0.786504	27	3.44225	6	1.83003	633	13.6481
DPPA5	581	0	0	0	0	0	0	0	0	0	0	0	0	0	0	0	0	0	0	0	0	0	0	0	0	0	0	0	0	0	0	0	0	0	0	0	0	0	0	0	0
DPY30	655	508	35.4774	166	12.6208	445	29.6649	305	18.6867	263	19.1262	19	9.28046	159	13.4034	248	24.0808	3	71.4893	1	17.8331	336	19.268	405	23.5052	373	19.9596	91	11.4622	277	19.4458	105	16.0728	79	13.3048	4	1.85639	4	4.44117	251	19.7003
DPYD	4399	1575	16.3991	815	9.23817	1714	17.0351	1789	16.3416	1864	20.2102	58	4.22372	1319	16.5773	1010	14.6215	3	10.6584	3	7.97625	1721	14.7139	1001	8.66151	1075	8.57634	557	10.46	1286	13.4598	294	6.70966	229	5.75001	59	4.08237	20	3.31069	1031	12.0645
DRAM1	947	827	39.9659	222	11.6795	781	36.0271	669	28.3632	1454	73.1699	151	51.0374	359	20.9415	430	28.8923	2	32.9796	1	12.3402	1209	47.9754	1596	64.0969	695	25.7349	501	43.6675	1306	63.4433	65	6.88511	71	8.27439	52	16.6997	9	6.91473	746	40.5166
DRAM2	949	214	10.3201	54	2.83499	190	8.74614	158	6.68453	168	8.4365	21	7.08297	139	8.09118	142	9.5211	0	0	0	0	235	9.30561	258	10.3397	201	7.42709	24	2.08745	118	5.72017	71	7.50483	46	5.34959	0	0	1	0.766685	136	7.37085
DRD1	2278	6	0.120614	2	0.043769	5	0.0959427	3	0.0529071	22	0.460527	0	0	22	0.533825	6	0.167698	0	0	0	0	15	0.247598	61	1.01906	28	0.431281	0	0	31	0.626424	8	0.352494	10	0.484777	0	0	0	0	16	0.361475
DRD2	2489	0	0	9	0.18027	0	0	1	0.0161413	0	0	0	0	0	0	0	0	0	0	0	0	0	0	0	0	0	0	0	0	0	0	0	0	3	0.133109	0	0	0	0	0	0
DRK1	2577	0	0	22	0.425619	2	0.0339261	0	0	0	0	0	0	0	0	1	0.0247081	0	0	0	0	1	0.0145921	2	0.0295365	1	0.0136164	0	0	0	0	5	0.194757	12	0.514262	0	0	0	0	0	0
DSG1	3208	0	0	0	0	0	0	0	0	0	0	0	0	0	0	0	0	0	0	0	0	0	0	4	0.0474572	0	0	0	0	0	0	0	0	0	0	0	0	0	0	0	0
DSN1	1530	107	3.20185	27	0.879569	158	4.51303	102	2.6777	69	2.15006	21	4.39505	83	2.99795	80	3.32841	0	0	0	0	150	3.68567	126	3.13334	95	2.17818	35	1.88896	69	2.07551	99	6.49331	101	7.2884	19	3.77826	22	10.4662	75	2.52225
DSPP	1817	12	0.302399	5	0.137169	15	0.360814	5	0.110538	2	0.0524823	0	0	4	0.121671	9	0.315334	0	0	0	0	18	0.37246	6	0.125652	3	0.057926	2	0.0909002	7	0.177319	4	0.220939	5	0.303852	0	0	0	0	22	0.623062
DSTN	1611	10389	295.258	8439	261.1	5751	156.014	7785	194.102	3291	97.3956	1315	261.385	3302	113.275	2490	98.3913	12	116.37	9	65.3142	7449	173.834	5384	127.161	8355	181.94	1392	71.3515	3405	97.2754	1233	76.8076	1127	77.2405	588	111.052	266	120.187	1886	60.2392
DTNBP1	1162	149	5.86947	146	6.26115	121	4.5498	169	5.84042	123	5.04547	14	3.85716	93	4.42205	51	2.79327	0	0	0	0	176	5.6929	112	3.66649	160	4.82933	87	6.18114	153	6.05846	44	3.79908	21	1.99492	10	2.61778	11	6.88896	143	6.3308
DUOX1	7840	5	0.029214	94	0.597912	2	0.0111544	4	0.0205034	6	0.0365053	0	0	10	0.070526	17	0.138102	0	0	1	1.49197	16	0.0767625	12	0.0582669	19	0.0850606	9	0.0948418	6	0.0352396	17	0.217713	18	0.253622	0	0	0	0	8	0.0525316
DUOX2	9000	0	0	70	0.387872	1	0.00485843	3	0.0133958	5	0.0265006	0	0	9	0.0552933	12	0.0849205	0	0	1	1.29969	13	0.0543317	14	0.0592174	20	0.0779984	8	0.0734392	5	0.0255817	24	0.267748	23	0.282308	0	0	0	0	7	0.0400414
DUOXA1	1572	0	0	7	0.221948	2	0.0556016	0	0	0	0	6	1.2222	0	0	2	0.0809885	0	0	0	0	2	0.0478302	6	0.145223	4	0.0892642	0	0	0	0	0	0	0	0	0	0	2	0.926066	1	0.0327321
DUOXA2	1427	3	0.0962466	0	0	0	0	0	0	0	0	0	0	0	0	0	0	0	0	0	0	3	0.0790303	7	0.18663	7	0.172074	0	0	1	0.0322495	1	0.0703198	7	0.541572	0	0	0	0	1	0.0360557
DUSP1	1104	1537	63.7242	3670	165.648	1150	45.5116	1154	41.9741	1460	63.0329	141	40.8862	705	35.2816	414	23.8649	2	28.2938	3	31.7607	1704	58.0107	2618	90.2027	2860	90.8553	501	37.4632	3137	130.738	150	13.6312	370	36.9935	52	14.327	39	25.7065	1741	81.122
DUSP13	1344	3	0.102186	0	0	9	0.292622	1	0.0298824	2	0.0709389	0	0	3	0.123345	7	0.331511	0	0	0	0	2	0.0559382	1	0.0283067	2	0.052198	0	0	1	0.0342396	6	0.447955	4	0.328567	0	0	0	0	9	0.344526
DYNC1I2	2509	4300	78.4851	1706	33.899	3041	52.9821	2631	42.1293	2239	42.5556	231	29.4889	1684	37.1013	2041	51.7954	4	24.9121	10	46.6076	3464	51.9164	2444	37.0715	2562	35.8304	833	27.4221	2603	47.7586	613	24.5241	568	25.0012	111	13.4636	51	14.7992	1830	37.5387
DYNC2LI1	313	93	13.5689	85	13.5011	86	11.9772	168	21.5039	112	17.0163	0	0	92	16.2024	53	10.7515	0	0	0	0	123	14.7359	180	21.825	185	20.6818	30	7.89442	159	23.3194	37	11.8325	52	18.2962	12	11.635	5	11.5979	155	25.4158
DYNLL1	705	2927	189.937	1801	127.23	2986	184.957	2568	146.193	2624	177.311	233	105.748	1641	128.536	1853	167.183	3	66.4263	4	66.2805	2560	136.407	3964	213.767	3619	179.941	728	85.2031	2430	158.508	779	110.8	652	102.03	181	78.0525	84	86.6594	2854	208.138
DYNLRB1	663	1289	88.9359	898	67.4512	1268	83.5098	1074	65.009	1190	85.4979	261	125.948	869	72.3723	872	83.6509	2	47.0853	7	123.328	1037	58.7505	1427	81.8216	1361	71.9509	501	62.3446	1659	115.061	552	83.4789	460	76.5378	149	68.3174	35	38.392	1442	111.815
DYNLT1	472	320	30.9943	204	21.5105	200	18.4908	214	18.184	195	19.6675	19	12.871	131	15.3155	112	15.0827	1	33.0493	0	0	212	16.8607	187	15.0519	252	18.7019	48	8.38511	367	35.7319	100	21.2297	88	20.5545	8	5.14923	23	35.4167	272	29.6081
E4	550	1	0.0831459	8	0.724135	1	0.079366	0	0	0	0	0	0	0	0	0	0	0	0	0	0	1	0.068273	1	0.0690972	1	0.0637081	0	0	2	0.167159	1	0.182244	2	0.401019	0	0	0	0	0	0
EAF1	4283	1521	16.2657	2077	24.1807	1455	14.8525	1279	11.9994	1631	18.1627	258	19.297	2295	29.6247	769	11.434	1	3.649	2	5.46149	2112	18.5458	2375	21.107	2272	18.6168	497	9.58596	1755	18.8659	455	10.6652	372	9.59356	205	14.5686	93	15.8115	1659	19.9388
EBP	693	764	50.4343	444	31.9084	943	59.4208	892	51.6586	518	35.6079	66	30.4722	139	11.0758	327	30.0131	2	45.0499	2	33.7133	1191	64.5584	971	53.2687	1001	50.6315	427	50.839	1260	83.6107	204	29.5173	123	19.5809	14	6.1416	18	18.891	331	24.5567
ECH1	699	206	13.4822	104	7.40997	194	12.1196	236	13.5504	142	9.67758	42	19.2252	70	5.52995	146	13.2855	1	22.3319	1	16.7122	195	10.4794	265	14.4132	313	15.6961	88	10.3876	258	16.9735	46	6.59881	69	10.8902	24	10.4382	7	7.28351	194	14.2694
ECHS1	1034	3161	139.919	2208	106.4	3585	151.473	4169	161.893	3650	168.24	511	158.198	1369	73.1449	1445	88.9303	3	45.3111	5	56.5145	3124	113.546	2416	88.8728	2501	84.8242	868	69.296	2736	121.738	394	38.2263	309	32.9841	244	71.7733	204	143.559	2606	129.639
ECI1	1066	250	10.7342	327	15.285	290	11.8856	408	15.3686	478	21.3718	48	14.4144	276	14.3043	99	5.91007	0	0	2	21.9278	430	15.1602	435	15.5216	491	16.1534	141	10.919	495	21.3644	59	5.55256	66	6.83385	26	7.4186	10	6.82616	493	23.7895
ECI2	1615	865	24.5226	645	19.9067	1002	27.1152	1323	32.9045	829	24.4731	149	29.5437	843	28.8474	592	23.3347	1	9.67347	1	7.23917	931	21.6725	1602	37.7427	1294	28.1086	370	18.9186	709	20.2048	113	7.02171	176	12.0325	55	10.3618	44	19.8313	975	31.0646
EDARADD	2265	0	0	0	0	0	0	0	0	0	0	0	0	0	0	0	0	0	0	0	0	0	0	1	0.0168017	0	0	0	0	0	0	3	0.132944	2	0.0975116	0	0	0	0	0	0
EDN1	1840	4	0.0995402	100	2.70911	0	0	10	0.218315	14	0.362786	0	0	2	0.0600755	0	0	0	0	0	0	3	0.0613011	236	4.88057	67	1.27752	6	0.269294	5	0.125074	8	0.436357	12	0.720135	0	0	0	0	2	0.0559343
EDN3	899	10	0.509038	0	0	14	0.680255	35	1.56301	47	2.49133	0	0	21	1.29032	8	0.5662	0	0	0	0	8	0.334386	1	0.0423029	2	0.078007	11	1.0099	19	0.972214	0	0	1	0.122756	0	0	0	0	11	0.629292
EDNRA	900	1308	66.5082	245	13.562	1038	50.3801	1261	56.2507	1716	90.8592	28	9.95756	2210	135.64	1248	88.2291	3	52.0499	2	25.9678	2368	98.8684	703	29.7059	270	10.5193	860	78.8683	1004	51.3168	72	8.02442	47	5.76314	26	8.7854	1	0.808381	2648	151.32
EDNRB	1844	36	0.89392	6	0.162194	86	2.0384	36	0.78423	112	2.896	23	3.9944	293	8.78197	69	2.38218	1	8.47281	0	0	43	0.876744	903	18.6339	96	1.82651	5	0.223925	168	4.19337	63	3.42886	84	5.03001	0	0	0	0	362	10.1022
EEF1A1	1744	257986	6773.19	116110	3318.6	260203	6520.83	259146	5968.79	200745	5488.15	57103	10485.4	101544	3217.95	177634	6484.15	722	6467.93	954	6395.63	309685	6676.14	286134	6242.9	356486	7171.22	64439	3051.28	191057	5042.18	76711	4414.36	60733	3845.17	33906	5915.54	18291	7634.54	123293	3637.85
EEF1B2	1090	14109	592.467	6812	311.409	15385	616.679	13502	497.406	9303	406.794	1889	554.788	4114	208.526	10952	639.427	37	530.152	50	536.137	18093	623.859	19906	694.659	18787	604.476	3736	282.951	9434	398.219	2509	230.931	2589	262.176	1246	347.701	774	516.722	5431	256.305
EEF1E1	1081	392	16.5978	58	2.67351	307	12.4079	200	7.42917	235	10.3614	48	14.2146	149	7.61517	222	13.0692	3	43.3429	0	0	414	14.3937	410	14.4268	299	9.70041	108	8.24756	327	13.9178	106	9.83749	66	6.73911	25	7.03438	10	6.73153	271	12.8957
EFCAB4A	1533	47	1.40367	20	0.650258	90	2.56569	108	2.82967	39	1.21287	18	3.75982	28	1.00938	29	1.20419	0	0	0	0	82	2.01089	44	1.09204	64	1.46454	36	1.93913	130	3.90273	8	0.523685	19	1.3684	1	0.198467	1	0.474805	40	1.34257
EFEMP1	3068	191	2.85121	30	0.487535	618	8.80598	543	7.11116	165	2.56486	0	0	27	0.486505	273	5.66615	0	0	0	0	256	3.13793	41	0.508627	88	1.00654	42	1.13079	46	0.690258	24	0.785272	10	0.359989	0	0	0	0	97	1.62734
EFNA1	618	14	1.03617	134	10.7968	59	4.16819	39	2.53228	41	3.15987	0	0	47	4.19883	41	4.21906	0	0	0	0	44	2.67401	17	1.04561	5	0.283547	0	0	17	1.26476	3	0.486672	7	1.24938	0	0	0	0	75	6.2384
EFNB2	1002	203	9.2723	593	29.4873	230	10.028	135	5.40966	242	11.5104	0	0	161	8.87658	121	7.68434	0	0	0	0	806	30.2298	61	2.31548	74	2.58986	313	25.7853	394	18.0903	17	1.70198	16	1.7624	5	1.51769	1	0.726173	245	12.5767
EFNB3	1023	2	0.0894793	0	0	1	0.0427057	5	0.196249	3	0.139765	8	2.50328	2	0.108007	1	0.0622046	0	0	0	0	1	0.0367368	4	0.148721	2	0.0685609	3	0.242075	11	0.494702	7	0.686442	0	0	0	0	0	0	9	0.452527
EGF	1376	0	0	0	0	0	0	0	0	0	0	0	0	3	0.120478	0	0	0	0	0	0	0	0	0	0	0	0	0	0	0	0	3	0.218773	4	0.320931	0	0	0	0	0	0
EGFL8	1285	44	1.56749	30	1.16349	76	2.5844	84	2.62528	232	8.60644	0	0	87	3.7411	58	2.87283	0	0	0	0	50	1.46261	30	0.888163	48	1.31023	67	4.3049	183	6.55331	9	0.702761	19	1.6323	0	0	1	0.56637	141	5.64522
EGR2	1500	68	2.07549	19	0.631327	371	10.8089	128	3.42741	10	0.317831	7	1.4943	5	0.184209	445	18.8843	1	10.4146	3	23.3814	92	2.30573	37	0.938498	27	0.631436	79	4.34886	62	1.90222	12	0.802798	8	0.588837	3	0.60849	2	0.970488	202	6.92904
EGR4	2469	0	0	3	0.0605767	0	0	0	0	0	0	0	0	0	0	0	0	0	0	1	4.73624	0	0	0	0	0	0	0	0	0	0	6	0.243927	1	0.044729	0	0	3	0.884637	1	0.0208452
EHMT2	3869	1004	11.8854	643	8.28669	1098	12.4073	1499	15.5678	1564	19.2798	46	3.80861	832	11.8887	360	5.92535	2	8.07872	4	12.0915	1530	14.8724	990	9.7395	788	7.14762	712	15.2019	1867	22.2169	114	2.95801	146	4.168	96	7.5522	30	5.64613	1562	20.7813
EIF1AX	4445	5858	60.3632	1346	15.0993	4839	47.5962	3103	28.0511	2957	31.7292	1533	110.482	3248	40.3987	3360	48.1384	16	56.2567	16	42.0999	5278	44.6581	5130	43.9299	4043	31.9213	1069	19.8672	2917	30.2147	2285	51.6087	1484	36.8766	536	36.7036	278	45.5424	2598	30.0865
EIF1AY	1054	20	0.8685	3	0.141824	24	0.994821	24	0.914316	34	1.53746	6	1.82229	17	0.891081	33	1.99243	0	0	0	0	32	1.14103	41	1.4796	40	1.33093	5	0.391603	12	0.523817	17	1.61809	6	0.628326	0	0	7	4.83266	15	0.732051
EIF2C1	2574	382	6.7964	353	6.83721	417	7.08182	462	7.21111	485	8.98548	210	26.1313	488	10.4801	285	7.05001	3	18.2124	0	0	494	7.2169	349	5.16013	366	4.98942	265	8.5035	278	4.97185	145	5.65453	72	3.08917	115	13.5967	52	14.7085	259	5.17875
EIF2C2	2157	521	11.0606	524	12.1105	641	12.9895	570	10.616	712	15.74	48	7.12705	1033	26.471	387	11.423	2	14.4878	0	0	548	9.55278	577	10.1797	451	7.3362	307	11.7548	263	5.61248	181	8.42235	119	6.09231	25	3.52697	15	5.06268	285	6.79979
EIF2C3	2450	442	8.26174	207	4.21219	415	7.40442	331	5.42778	290	5.64458	55	7.19017	421	9.4986	337	8.75808	1	6.37794	2	9.5459	457	7.01413	336	5.21925	315	4.51142	129	4.34886	23	0.432151	375	15.3636	285	12.8466	48	5.96226	15	4.45747	49	1.02933
EIF2C4	2586	501	8.87225	351	6.76693	496	8.38439	482	7.48838	572	10.5481	72	8.91776	395	8.44348	260	6.40176	0	0	3	13.5661	338	4.91497	520	7.65278	755	10.2446	63	2.01221	112	1.99376	53	2.05724	86	3.67272	41	4.82504	11	3.09697	158	3.14458
EIF3D	2267	3681	74.3559	4103	90.2277	3432	66.1745	4469	79.1963	3738	78.6272	545	76.9969	2233	54.4461	2030	57.0132	12	82.7107	9	46.4226	3332	55.2666	5297	88.9199	5379	83.2539	1243	45.2853	4223	85.7489	1265	56.0084	1129	54.9968	455	61.0775	170	54.5942	3058	69.4219
EIF3I	1107	2156	89.1459	1468	66.0796	2087	82.37	2247	81.5081	1905	82.0223	260	75.1888	1188	59.2922	1244	71.5159	3	42.3258	4	42.2329	2562	86.9842	3080	105.834	2494	79.0138	762	56.8256	2875	119.495	657	59.5431	516	51.4513	325	89.3011	182	119.639	2090	97.12
EIF3L	1944	5760	135.674	4448	114.058	6348	142.726	7249	149.795	6533	160.24	994	163.752	2729	77.5898	3947	129.262	13	104.483	12	72.1759	5980	115.66	7451	145.85	7508	135.504	1902	80.8016	5894	139.554	1174	60.6114	1159	65.834	533	83.4297	327	122.453	4327	114.543
EIF4A1	1447	15621	494.234	11010	379.228	14442	436.159	15885	440.916	15230	501.774	3232	715.192	8317	317.628	7901	347.565	25	269.895	28	226.214	16186	420.506	26863	706.315	19550	473.941	4354	248.456	14621	465.007	3591	249.031	2889	220.427	1566	329.258	1075	540.73	11362	404.007
EIF4A2	1769	8644	223.735	3787	106.71	5767	142.483	4474	101.592	4276	115.25	1432	259.233	4399	137.436	3958	142.438	10	88.3182	10	66.0933	10088	214.404	3851	82.8347	5885	116.713	1933	90.2376	5520	143.621	1062	60.25	928	57.9243	390	67.0818	279	114.808	5773	167.931
EIF4A3	1399	1469	48.0713	1123	40.0067	1327	41.4504	1378	39.5602	1523	51.8977	130	29.7533	1050	41.4746	766	34.8516	2	22.3319	2	16.7122	1486	39.9293	2324	63.2005	2074	52.0028	387	22.8408	1365	44.9009	262	18.7923	199	15.704	96	20.8764	44	22.891	1155	42.4772
EIF4E2	917	457	22.8069	334	18.1462	344	16.3871	348	15.2361	343	17.8249	49	17.103	208	12.5297	214	14.8489	0	0	1	12.7435	308	12.6214	674	27.9531	472	18.0487	190	17.1017	510	25.5846	98	10.7199	90	10.8314	51	16.9138	0	0	478	26.8094
EIF4EBP1	462	732	72.4307	1211	130.45	464	43.8251	1273	110.506	802	82.6361	273	188.93	1128	134.725	227	31.2296	6	202.579	3	75.8003	565	45.9059	2087	171.614	2000	151.634	268	47.828	1104	109.809	295	63.9804	226	53.9279	142	93.3728	66	103.825	716	79.6222
EIF4EBP3	680	207	13.9257	47	3.44217	155	9.95339	341	20.1254	130	9.10695	24	11.2923	72	5.84664	55	5.14444	0	0	0	0	104	5.74496	753	42.0979	817	42.1135	36	4.36802	269	18.191	56	8.25747	111	18.0079	11	4.91766	5	5.34766	128	9.67755
EIF4G1	5256	9459	82.4327	9190	87.1884	9421	78.3692	11263	86.11	8263	74.9854	371	22.6129	5144	54.1108	5208	63.1038	14	41.6307	25	55.633	8913	63.7803	16440	119.063	13193	88.0951	6714	105.529	12822	112.323	1674	31.9759	1548	32.5326	289	16.7368	109	15.1018	10703	104.826
EIF4H	2564	5612	100.236	4034	78.4386	5565	94.8777	5962	93.4205	5080	94.4829	798	99.6862	3771	81.2999	3215	79.8391	12	73.1337	17	77.534	6438	94.4201	7313	108.548	6448	88.2437	1998	64.3631	6295	113.021	1103	43.1811	885	38.119	457	54.2428	233	66.1621	4246	85.2305
ELAC2	3383	497	6.7285	906	13.353	519	6.70692	663	7.87446	638	8.99429	15	1.4203	458	7.48438	216	4.0658	1	4.61948	0	0	674	7.49256	1164	13.0959	934	9.68864	476	11.6227	1048	14.262	115	3.41251	89	2.90567	26	2.33914	29	6.24178	861	13.1001
ELAVL1	2173	2330	49.1008	1589	36.454	2170	43.6502	1945	35.9582	2067	45.3584	309	45.5427	1315	33.4493	1334	39.0858	5	35.9529	4	21.5244	2156	37.307	3086	54.0441	2866	46.2768	720	27.3654	2460	52.1106	666	30.7624	373	18.9555	113	15.8246	58	19.4316	1761	41.7063
ELF5	922	0	0	0	0	0	0	0	0	0	0	0	0	1	0.0599127	0	0	0	0	0	0	0	0	0	0	0	0	0	0	0	0	0	0	0	0	0	0	0	0	0	0
ELOVL1	855	743	39.7656	1160	67.5874	604	30.8567	1020	47.8921	855	47.6507	37	13.8499	368	23.7736	305	22.6959	1	18.2621	3	40.9994	818	35.9485	880	39.14	1037	42.5257	373	36.0051	1554	83.6042	69	8.09434	75	9.67996	29	10.3142	31	26.3772	898	54.0138
ELOVL3	813	0	0	6	0.367628	5	0.268616	0	0	7	0.410252	0	0	1	0.0679354	6	0.469515	0	0	0	0	5	0.231071	1	0.0467722	0	0	0	0	14	0.792053	5	0.61681	0	0	0	0	0	0	73	4.61744
ELSPBP1	1157	0	0	0	0	0	0	0	0	0	0	0	0	0	0	0	0	0	0	0	0	0	0	0	0	0	0	0	0	0	0	1	0.0867156	1	0.0954064	0	0	0	0	0	0
EMG1	969	590	27.8659	310	15.9394	554	24.9761	608	25.1924	639	31.4272	111	36.6666	455	25.9394	349	22.918	2	32.2316	1	12.0603	616	23.8896	839	32.9308	782	28.2997	253	21.5515	701	33.281	151	15.6319	172	19.5904	62	19.4596	21	15.7684	512	27.1769
EMP3	943	3101	150.495	755	39.8893	3331	154.308	4508	191.933	1376	69.5381	158	53.6296	991	58.0527	1902	128.34	1	16.5597	3	37.1775	2417	96.3176	1855	74.8142	2751	102.297	737	64.5096	3411	166.403	364	38.72	271	31.7164	129	41.6036	41	31.6339	2516	137.227
EMSP1	1133	0	0	0	0	0	0	1	0.0354425	6	0.252415	0	0	1	0.048765	0	0	0	0	0	0	4	0.132693	0	0	1	0.0309552	0	0	6	0.243663	0	0	2	0.194851	0	0	0	0	2	0.090807
ENAM	3907	0	0	0	0	0	0	0	0	0	0	0	0	0	0	0	0	0	0	0	0	0	0	0	0	0	0	0	0	0	0	0	0	0	0	0	0	0	0	0	0
ENG	2906	702	11.0633	77	1.32107	1470	22.1136	1337	18.4852	1220	20.0213	167	18.4073	1130	21.4958	1764	38.6523	4	21.5099	3	12.0728	573	7.41499	933	12.2194	666	8.04221	1404	39.9072	3173	50.2662	259	8.94665	174	6.61288	22	2.30404	12	3.00661	4280	75.8056
ENHO	1079	11	0.466618	43	1.98576	24	0.971793	33	1.22808	7	0.309208	8	2.37348	14	0.716845	8	0.471833	0	0	0	0	23	0.801133	172	6.06341	342	11.116	3	0.229523	57	2.43053	22	2.04553	34	3.47809	1	0.281896	0	0	28	1.33486
ENO3	1437	53	1.68853	487	16.8908	61	1.85506	76	2.12418	42	1.39337	0	0	37	1.42286	24	1.0631	0	0	0	0	92	2.40674	85	2.25047	123	3.00257	37	2.12604	162	5.18808	12	0.83797	25	1.92073	10	2.11716	5	2.53251	78	2.79279
ENOPH1	2204	553	11.4897	363	8.21068	746	14.7951	525	9.56947	762	16.4863	215	31.2428	620	15.5491	486	14.0394	5	35.4475	3	15.9163	795	13.5631	1006	17.3701	864	13.7547	258	9.66807	555	11.5914	341	15.5293	389	19.4907	34	4.69444	5	1.65159	585	13.66
ENPEP	3225	27	0.383435	0	0	12	0.162668	50	0.622935	35	0.517583	0	0	29	0.497112	8	0.15796	0	0	0	0	524	6.11037	8	0.0944143	11	0.119695	113	2.8943	29	0.413985	0	0	0	0	0	0	0	0	112	1.78754
ENSA	362	434	54.7741	310	42.5928	406	48.9109	391	43.292	477	62.6886	55	48.5485	305	46.4637	217	38.0781	1	43.0643	2	64.4546	464	48.0853	697	73.1035	494	47.7713	229	52.1264	525	66.6045	130	35.9619	90	27.3919	84	70.4508	27	54.1749	464	65.8133
ENSSSCG00000000001	1586	27	0.779434	338	10.6224	25	0.688889	46	1.16498	67	2.01407	6	1.21142	12	0.418143	6	0.240822	0	0	0	0	38	0.900757	62	1.4874	169	3.73814	41	2.13469	58	1.68307	38	2.40443	43	2.99349	0	0	0	0	37	1.2004
ENSSSCG00000000002	3495	13	0.170359	14	0.199727	38	0.475334	14	0.160951	6	0.081876	24	2.19968	15	0.237269	17	0.309742	0	0	0	0	150	1.61406	85	0.925678	29	0.291188	83	1.96171	340	4.47876	58	1.66595	35	1.10607	20	1.74169	10	2.08338	122	1.79676
ENSSSCG00000000003	2274	352	7.08849	470	10.3038	354	6.80469	427	7.54369	441	9.2477	7	0.985908	390	9.47991	178	4.9838	0	0	0	0	462	7.63944	464	7.76513	470	7.25208	155	5.62962	478	9.67603	65	2.86905	72	3.49653	27	3.61323	4	1.28062	450	10.1844
ENSSSCG00000000004	6486	19	0.134184	86	0.661204	15	0.101119	40	0.24783	32	0.235333	13	0.642124	27	0.230166	19	0.186566	0	0	0	0	80	0.463924	52	0.305191	58	0.313856	59	0.751514	77	0.546635	36	0.557269	50	0.851554	0	0	8	0.898229	55	0.436537
ENSSSCG00000000005	904	67	3.39171	33	1.81864	53	2.56102	74	3.2864	57	3.00471	13	4.60272	42	2.56638	35	2.46344	0	0	0	0	53	2.20307	93	3.91243	111	4.30547	29	2.64776	134	6.81878	9	0.998619	6	0.732468	4	1.34563	4	3.21923	93	5.29099
ENSSSCG00000000006	1927	107	2.54255	159	4.11312	128	2.90328	149	3.10611	146	3.61262	25	4.15482	92	2.63877	53	1.75102	1	8.10805	0	0	141	2.75114	197	3.8902	230	4.18762	73	3.12856	92	2.19751	55	2.86458	51	2.92246	2	0.315817	3	1.13333	68	1.81595
ENSSSCG00000000007	3198	146	2.09089	87	1.3564	155	2.11887	168	2.11073	189	2.81854	36	3.60585	125	2.16081	55	1.09514	0	0	0	0	212	2.493	192	2.28507	160	1.75571	69	1.78223	284	4.08841	31	0.973091	36	1.2433	11	1.04687	0	0	283	4.55485
ENSSSCG00000000010	2293	1023	20.4303	112	2.43504	3377	64.376	4587	80.3661	4532	94.2482	130	18.1581	1236	29.7952	1950	54.1456	5	34.0722	7	35.6973	2884	47.2936	168	2.78823	36	0.550878	3290	118.504	11282	226.487	47	2.05736	32	1.54114	47	6.2376	9	2.85752	10621	238.382
ENSSSCG00000000011	1027	0	0	0	0	0	0	0	0	0	0	0	0	0	0	0	0	0	0	0	0	0	0	0	0	0	0	0	0	0	0	0	0	0	0	0	0	0	0	0	0
ENSSSCG00000000013	4073	9	0.101208	2	0.0244844	11	0.118075	7	0.0690581	29	0.339589	0	0	1	0.0135737	5	0.0781756	0	0	0	0	21	0.193909	4	0.037381	12	0.103397	9	0.182537	11	0.124343	3	0.0739445	2	0.0542369	0	0	0	0	11	0.139019
ENSSSCG00000000014	1394	319	10.4763	380	13.586	309	9.68658	558	16.0767	401	13.7135	40	9.18767	212	8.40393	140	6.39258	0	0	2	16.7721	480	12.944	448	12.2269	406	10.2164	242	14.3341	476	15.7139	59	4.24701	48	3.80148	28	6.11078	11	5.74327	435	16.0553
ENSSSCG00000000015	858	8	0.426667	8	0.464492	8	0.407271	14	0.655047	18	0.999668	0	0	0	0	2	0.148306	0	0	0	0	17	0.744486	15	0.66483	19	0.776438	16	1.53906	27	1.44751	13	1.51969	4	0.514462	4	1.41769	0	0	18	1.0789
ENSSSCG00000000017	2374	0	0	0	0	0	0	2	0.0338457	0	0	0	0	0	0	0	0	0	0	0	0	0	0	0	0	0	0	0	0	0	0	0	0	0	0	0	0	0	0	0	0
ENSSSCG00000000018	2670	789	13.533	4164	77.7532	906	14.8334	1113	16.7478	1463	26.1305	130	15.5951	1548	32.0493	565	13.474	2	11.7052	3	13.1395	1270	17.8867	1495	21.3098	1300	17.085	552	17.0763	1650	28.4486	396	14.8877	262	10.8371	105	11.9682	53	14.4525	1882	36.2784
ENSSSCG00000000019	1410	1096	35.5857	1122	39.6595	986	30.5588	855	24.3543	779	26.3383	86	19.5295	621	24.338	562	25.3706	1	11.0789	2	16.5819	1198	31.9397	1068	28.8175	779	19.3801	393	23.0141	720	23.4994	202	14.3757	157	12.293	33	7.12033	20	10.3239	611	22.2955
ENSSSCG00000000020	1353	8	0.270685	8	0.294681	4	0.12919	8	0.23747	13	0.458038	0	0	1	0.0408415	0	0	0	0	0	0	0	0	0	0	10	0.259255	6	0.366152	7	0.238084	3	0.222489	0	0	0	0	0	0	8	0.30421
ENSSSCG00000000021	1568	2	0.0583982	105	3.3377	0	0	0	0	1	0.0304056	0	0	0	0	0	0	0	0	0	0	1	0.0239761	5	0.121328	0	0	0	0	0	0	6	0.384003	0	0	0	0	0	0	0	0
ENSSSCG00000000022	720	94	5.9729	174	12.0364	102	6.18659	150	8.36168	187	12.3732	9	3.9997	137	10.5077	60	5.30076	0	0	0	0	127	6.62627	147	7.76237	175	8.52019	125	14.3253	227	14.4991	32	4.45677	28	4.29051	4	1.68903	7	7.07137	204	14.5679
ENSSSCG00000000023	647	8	0.565598	13	1.00057	6	0.404914	14	0.868341	22	1.61966	0	0	56	4.77897	10	0.982986	0	0	0	0	30	1.74159	0	0	0	0	28	3.57036	18	1.27923	0	0	0	0	12	5.63793	0	0	19	1.50967
ENSSSCG00000000024	884	295	15.2711	358	20.1753	315	15.5652	290	13.1702	388	20.9153	75	27.1542	328	20.4952	202	14.5389	0	0	0	0	253	10.7542	202	8.69001	164	6.50499	185	17.2726	663	34.5002	88	9.98494	95	11.8595	42	14.4484	17	13.9909	420	24.4348
ENSSSCG00000000025	1305	0	0	0	0	0	0	0	0	4	0.146115	0	0	0	0	0	0	0	0	0	0	0	0	1	0.029152	0	0	0	0	0	0	0	0	1	0.0845947	0	0	0	0	0	0
ENSSSCG00000000026	1014	2	0.0902727	186	9.13962	1	0.0430844	0	0	0	0	0	0	1	0.0544822	0	0	0	0	0	0	4	0.14825	22	0.825218	14	0.484182	0	0	7	0.317602	11	1.08826	4	0.435392	0	0	0	0	1	0.0507267
ENSSSCG00000000028	4562	5	0.050201	24	0.262326	18	0.172508	10	0.0880819	5	0.0522753	0	0	11	0.13331	4	0.0558382	0	0	0	0	30	0.247327	25	0.208594	15	0.115395	12	0.2173	13	0.131203	1	0.0220067	0	0	0	0	0	0	4	0.0451348
ENSSSCG00000000029	7446	89	0.547521	59	0.395141	100	0.587226	89	0.480337	97	0.621394	96	4.13057	119	0.883663	48	0.410565	0	0	0	0	131	0.661745	147	0.751533	71	0.334675	84	0.932023	34	0.210256	89	1.20009	90	1.3352	3	0.122646	1	0.0978046	40	0.276555
ENSSSCG00000000031	1849	125	3.0955	132	3.55863	179	4.23124	159	3.45432	177	4.56434	24	4.1568	122	3.64677	67	2.30688	0	0	0	0	187	3.80251	272	5.5977	258	4.89547	74	3.30513	275	6.8456	22	1.19414	25	1.49298	17	2.79763	9	3.54333	186	5.17659
ENSSSCG00000000033	799	1231	70.4954	1149	71.6327	2472	135.128	3849	193.373	2510	149.679	161	64.4845	826	57.0967	1125	89.5746	3	58.6212	7	102.362	1584	74.4845	3036	144.485	1952	85.6517	449	46.3751	2349	135.221	264	33.1375	162	22.3723	240	91.3344	130	118.357	1723	110.891
ENSSSCG00000000034	2248	1797	36.6059	2717	60.2534	2496	48.5335	4034	72.0915	3217	68.2399	239	34.0509	2282	56.1109	1201	34.0154	7	48.6555	8	41.6132	3594	60.1159	2240	37.9202	1805	28.1731	1821	66.9036	5494	112.499	438	19.5565	314	15.425	487	65.9254	201	65.095	4531	103.731
ENSSSCG00000000035	1673	433	11.8502	956	28.4829	480	12.5393	627	15.0539	377	10.7439	70	13.3987	260	8.58892	218	8.29513	2	18.6766	3	20.9651	471	10.5844	708	16.1024	581	12.1834	251	12.3893	880	24.2091	304	18.2358	218	14.3876	85	15.4588	44	19.1442	524	16.1168
ENSSSCG00000000036	3339	1106	15.1705	1346	20.0992	1091	14.2845	1257	15.1261	1279	18.2684	24	2.30242	1187	19.6528	535	10.203	2	9.36068	0	0	1239	13.9549	1484	16.9161	1689	17.7513	572	14.1507	1617	22.2953	205	6.1633	182	6.0202	49	4.46645	16	3.48911	1249	19.2539
ENSSSCG00000000037	2786	2270	37.3148	1432	25.6264	2491	39.0862	2665	38.4324	1646	28.1754	283	32.5364	1098	21.7864	1477	33.7571	6	33.6541	6	25.1852	1677	22.6359	2103	28.7286	2467	31.0727	531	15.743	2099	34.6838	625	22.519	501	19.8604	128	13.9825	54	14.1123	1255	23.1851
ENSSSCG00000000038	1954	2707	63.4357	2756	70.3094	3824	85.5377	6212	127.709	3881	94.7051	325	53.2668	1245	35.2163	1966	64.0559	4	31.9843	7	41.8872	3893	74.9098	2608	50.7894	3260	58.5352	1812	76.5844	5720	134.741	614	31.5375	653	36.9022	372	57.9308	150	55.8837	4033	106.215
ENSSSCG00000000039	1902	1169	28.1429	1630	42.7199	786	18.0622	1346	28.4278	1137	28.5035	107	18.0163	571	16.5927	370	12.3847	2	16.4291	1	6.1474	1310	25.896	1383	27.6691	1814	33.4615	501	21.7534	1124	27.2006	239	12.6114	233	13.5271	64	10.2389	27	10.3339	540	14.6102
ENSSSCG00000000040	2656	5	0.0862126	6	0.112627	10	0.164587	9	0.136141	3	0.053865	0	0	22	0.45788	3	0.0719204	0	0	0	0	6	0.0849494	1	0.0143292	4	0.0528463	10	0.310983	29	0.50264	6	0.22676	7	0.291067	0	0	0	0	6	0.116268
ENSSSCG00000000041	1095	0	0	0	0	0	0	0	0	0	0	0	0	1	0.0504557	0	0	0	0	0	0	0	0	0	0	0	0	0	0	0	0	0	0	0	0	0	0	0	0	0	0
ENSSSCG00000000042	1918	275	6.56523	245	6.36755	350	7.97589	496	10.3883	324	8.05465	12	2.00367	276	7.95344	181	6.00794	3	24.4382	0	0	453	8.88023	386	7.65816	385	7.04258	241	10.377	563	13.5109	51	2.66871	56	3.22403	1	0.158649	1	0.379547	504	13.5225
ENSSSCG00000000045	1214	15	0.565598	1	0.0410492	13	0.4679	7	0.231558	13	0.510439	0	0	17	0.773737	7	0.366981	0	0	0	0	8	0.247693	23	0.720715	21	0.606721	2	0.136014	20	0.758062	0	0	3	0.272792	0	0	0	0	19	0.805155
ENSSSCG00000000046	1649	3	0.0832971	8	0.241817	4	0.106014	8	0.194869	6	0.173478	0	0	11	0.368663	3	0.115814	0	0	0	0	4	0.0911962	8	0.184594	6	0.127648	9	0.4507	13	0.362836	8	0.486869	8	0.535664	0	0	0	0	8	0.249637
ENSSSCG00000000047	570	8	0.641869	0	0	10	0.765861	5	0.351942	11	0.919037	0	0	10	0.968467	6	0.669325	0	0	0	0	5	0.329408	17	1.13351	21	1.29101	2	0.289416	15	1.20978	0	0	2	0.386972	0	0	0	0	13	1.17222
ENSSSCG00000000050	1236	112	4.14802	115	4.6367	128	4.52508	212	6.88817	141	5.43784	3	0.77709	145	6.48215	87	4.47994	0	0	0	0	261	7.93728	184	5.66318	149	4.22827	138	9.21803	252	9.3817	44	3.57181	35	3.12597	0	0	0	0	206	8.57432
ENSSSCG00000000056	1878	0	0	0	0	0	0	0	0	0	0	0	0	0	0	0	0	0	0	0	0	0	0	0	0	0	0	0	0	0	0	0	0	2	0.117595	0	0	0	0	0	0
ENSSSCG00000000057	741	0	0	0	0	0	0	0	0	0	0	0	0	0	0	0	0	0	0	0	0	0	0	0	0	0	0	0	0	0	0	0	0	3	0.446687	0	0	0	0	0	0
ENSSSCG00000000058	1598	1968	56.3857	1540	48.0345	1935	52.9199	1809	45.4703	2176	64.9213	210	42.0814	1348	46.6189	1219	48.5599	4	39.1053	2	14.6323	1701	40.0181	2510	59.7637	2430	53.3463	517	26.716	1754	50.5163	581	36.4866	398	27.4992	103	19.6111	80	36.4403	1614	51.9706
ENSSSCG00000000059	2075	934	20.6116	764	18.3547	829	17.4628	1127	21.819	788	18.1082	74	11.4215	471	12.5463	545	16.7221	2	15.06	0	0	923	16.7253	1395	25.5835	1387	23.4528	308	12.2589	906	20.0979	181	8.75502	147	7.82305	85	12.4654	37	12.9812	576	14.2856
ENSSSCG00000000060	921	194	9.6397	162	8.76325	131	6.21336	186	8.10811	198	10.245	43	14.9437	161	9.65641	96	6.63227	0	0	1	12.6882	180	7.34416	479	19.7796	351	13.3636	153	13.7116	227	11.3382	109	11.8714	114	13.6603	33	10.8967	4	3.15988	195	10.8895
ENSSSCG00000000061	1533	349	10.423	169	5.49468	238	6.78481	428	11.2139	282	8.77002	26	5.43085	160	5.76787	128	5.31504	0	0	1	7.62614	280	6.86647	337	8.36405	643	14.714	138	7.43332	420	12.6088	61	3.9931	69	4.96947	26	5.16014	10	4.74805	380	12.7544
ENSSSCG00000000062	1248	26	0.953682	111	4.43243	17	0.595213	53	1.7055	40	1.52783	13	3.33504	23	1.01832	18	0.917978	0	0	0	0	46	1.38547	11	0.335307	4	0.11242	27	1.7862	244	8.99659	3	0.241193	6	0.530732	11	2.68129	0	0	91	3.7513
ENSSSCG00000000063	2833	508	8.21214	452	7.95463	583	8.99611	736	10.438	800	13.4669	50	5.65314	432	8.42956	337	7.57447	1	5.51599	2	8.25583	816	10.8316	1052	14.1328	860	10.6523	196	5.71459	1232	20.0199	172	6.09445	141	5.49674	22	2.36339	11	2.82705	1009	18.3313
ENSSSCG00000000064	3969	2096	24.1876	2625	32.9777	2407	26.5138	2966	30.0274	3503	42.0946	218	17.5949	1840	25.63	1396	22.3984	4	15.7505	7	20.6271	3438	32.5774	4321	41.4387	3326	29.4088	1495	31.1157	4898	56.8171	1096	27.7221	794	22.0961	206	15.7976	85	15.5944	3759	48.7511
ENSSSCG00000000066	6991	918	6.01497	607	4.32981	856	5.35376	1072	6.16213	1014	6.91852	130	5.95747	781	6.1769	485	4.41837	3	6.70723	1	1.67313	1185	6.37555	1357	7.38909	972	4.8799	702	8.29592	1053	6.9355	429	6.16115	326	5.15113	43	1.87232	23	2.39589	1004	7.39324
ENSSSCG00000000067	2504	18	0.329198	11	0.219011	16	0.279318	32	0.513428	24	0.457067	8	1.0233	11	0.242832	5	0.127141	0	0	0	0	35	0.525607	5	0.0759932	6	0.0840794	6	0.197912	52	0.955975	8	0.320692	5	0.22052	2	0.243072	1	0.290759	46	0.94548
ENSSSCG00000000068	8474	2075	11.2168	1257	7.39736	2404	12.4046	2286	10.8411	2528	14.2303	197	7.44811	2423	15.8101	1600	12.0255	4	7.37809	7	9.66248	1769	7.85216	1404	6.30724	1480	6.13011	2035	19.8405	3105	16.8722	462	5.47404	359	4.67995	106	3.80785	72	6.18776	3102	18.8454
ENSSSCG00000000071	1673	4872	133.335	2544	75.7954	4638	121.161	4047	97.1662	3743	106.67	1749	334.776	3642	120.311	3128	119.024	19	177.428	23	160.732	4942	111.058	3417	77.7145	4361	91.4486	1418	69.9922	3722	102.393	1310	78.5818	1236	81.5735	1134	206.239	788	342.856	2896	89.0729
ENSSSCG00000000072	1696	1620	43.7347	1251	36.7669	1577	40.6384	1517	35.9287	1412	39.6944	119	22.4691	761	24.7984	1175	44.104	1	9.21174	2	13.7873	1743	38.6381	3089	69.3024	2628	54.3613	469	22.836	1535	41.656	337	19.9413	308	20.0519	61	10.9436	51	21.8892	1124	34.1025
ENSSSCG00000000073	375	42	5.11745	23	3.05085	71	8.25766	41	4.38262	47	5.9633	0	0	66	9.70682	34	5.75988	0	0	0	0	106	10.6052	62	6.27792	57	5.32149	32	7.0322	31	3.79686	20	5.34131	28	8.22728	1	0.809702	0	0	33	4.51886
ENSSSCG00000000074	1062	82	3.53405	60	2.81513	171	7.03476	177	6.69233	116	5.20597	17	5.12431	45	2.34099	188	11.2654	0	0	0	0	222	7.85634	590	21.1315	212	7.00082	242	18.811	248	10.7441	17	1.60591	25	2.59832	1	0.286405	0	0	352	17.0495
ENSSSCG00000000075	2754	243	4.04089	870	15.7499	304	4.82545	452	6.59408	412	7.13431	4	0.46522	210	4.2152	174	4.023	0	0	0	0	242	3.30441	501	6.92354	412	5.24955	314	9.41753	814	13.6067	97	3.53554	91	3.64927	6	0.663045	11	2.90812	927	17.3245
ENSSSCG00000000076	2568	315	5.61745	501	9.72646	290	4.93651	519	8.11971	420	7.79941	36	4.49012	413	8.8901	184	4.56222	1	6.08499	0	0	416	6.09158	518	7.67676	466	6.36749	186	5.98243	643	11.5265	149	5.82409	137	5.89173	24	2.8442	20	5.67031	673	13.4882
ENSSSCG00000000077	1774	459	11.847	431	12.1104	343	8.45049	511	11.5707	398	10.697	34	6.13762	277	8.62983	188	6.74655	1	8.80695	1	6.59071	425	9.00723	588	12.6122	575	11.3714	159	7.40163	544	14.114	87	4.92183	116	7.22014	22	3.77344	16	6.56542	369	10.7036
ENSSSCG00000000078	2436	569	10.6967	236	4.8299	504	9.04402	631	10.4067	713	13.9576	17	2.23518	547	12.4123	340	8.8868	1	6.41458	1	4.80037	690	10.6511	629	9.82669	484	6.97166	577	19.5636	223	4.21405	121	4.98581	85	3.85345	24	2.99826	10	2.98872	187	3.95083
ENSSSCG00000000079	1610	2	0.0568757	13	0.402466	3	0.0814352	11	0.274432	17	0.503419	2	0.39779	13	0.44624	3	0.118617	0	0	0	0	3	0.070053	40	0.945315	41	0.893377	17	0.871931	36	1.0291	13	0.810315	43	2.94889	28	5.29146	56	25.3182	29	0.92684
ENSSSCG00000000080	2122	0	0	1	0.0234926	1	0.0205985	0	0	1	0.0224712	0	0	2	0.0520956	1	0.0300035	0	0	0	0	0	0	2	0.0358668	3	0.0496041	0	0	0	0	6	0.283797	0	0	4	0.573618	0	0	0	0
ENSSSCG00000000081	1827	0	0	2	0.0545676	0	0	0	0	0	0	0	0	0	0	0	0	0	0	0	0	0	0	0	0	0	0	0	0	0	0	0	0	0	0	0	0	0	0	0	0
ENSSSCG00000000082	5927	29	0.224121	123	1.03485	20	0.147539	32	0.21696	11	0.088524	0	0	20	0.18657	14	0.150433	0	0	0	0	18	0.114226	37	0.237632	65	0.384903	51	0.710871	35	0.271901	36	0.609818	45	0.838669	0	0	0	0	24	0.208452
ENSSSCG00000000083	961	234	11.1438	110	5.70294	256	11.6373	306	12.7845	307	15.2244	15	4.99616	287	16.4979	181	11.9847	1	16.2498	0	0	312	12.2006	350	13.8518	282	10.2901	191	16.4054	372	17.8081	50	5.21916	86	9.87665	16	5.06358	11	8.32834	355	19.0001
ENSSSCG00000000084	1410	8352	271.179	5842	206.498	4330	134.198	8712	248.158	5976	202.051	716	162.594	4413	172.953	1714	77.3759	14	155.105	9	74.6184	6469	172.469	11488	309.977	12628	314.162	2703	158.288	10172	331.994	1280	91.0938	1253	98.1093	450	97.0954	223	115.111	5269	192.266
ENSSSCG00000000086	846	1	0.054089	17	1.00103	2	0.10326	3	0.142356	0	0	0	0	2	0.130577	0	0	0	0	0	0	3	0.133241	1	0.0449499	3	0.124332	7	0.682879	1	0.054371	0	0	4	0.52175	0	0	0	0	1	0.0607882
ENSSSCG00000000087	2812	449	7.31255	372	6.5956	443	6.88684	627	8.9585	501	8.49659	69	7.85958	308	6.05483	228	5.16282	0	0	1	4.15873	566	7.56916	611	8.26959	680	8.48566	240	7.0497	834	13.6536	50	1.78487	23	0.903325	15	1.62343	28	7.24985	538	9.84725
ENSSSCG00000000089	1323	20824	720.558	19028	716.781	20704	683.837	24154	733.227	18580	669.475	4558	1103.08	10791	450.707	12612	606.762	50	590.345	65	574.322	26561	754.67	27692	796.303	28740	761.983	7923	494.459	23066	802.297	6735	510.805	5492	458.278	4392	1009.92	2236	1230.06	14723	572.546
ENSSSCG00000000090	756	8	0.484157	31	2.04243	22	1.27091	31	1.6459	42	2.64685	0	0	23	1.68017	2	0.168289	0	0	0	0	31	1.54052	13	0.653822	10	0.463714	14	1.52813	39	2.37257	0	0	9	1.31351	0	0	0	0	24	1.63237
ENSSSCG00000000091	1956	138	3.23058	125	3.18567	103	2.30162	130	2.66987	168	4.09539	2	0.32746	109	3.08004	72	2.34349	0	0	0	0	130	2.49893	158	3.07382	129	2.3139	38	1.60443	243	5.71829	10	0.513115	16	0.903265	1	0.155569	3	1.11653	162	4.26213
ENSSSCG00000000092	1500	9	0.274697	53	1.76107	5	0.145672	7	0.187437	3	0.0953492	0	0	4	0.147367	0	0	0	0	0	0	2	0.0501245	8	0.202918	5	0.116933	0	0	17	0.521578	24	1.6056	35	2.57616	0	0	0	0	12	0.411626
ENSSSCG00000000093	1324	105	3.6305	95	3.57593	69	2.2773	148	4.48935	141	5.07668	17	4.11105	120	5.00825	50	2.40368	0	0	0	0	98	2.78234	119	3.41935	162	4.29186	39	2.43208	279	9.69704	38	2.87987	26	2.16792	3	0.689316	11	6.04669	243	9.44263
ENSSSCG00000000094	2242	826	16.8711	1618	35.9775	840	16.3771	1583	28.3654	2493	53.0237	56	7.99979	687	16.9375	371	10.5358	2	13.9388	0	0	1257	21.0818	1265	21.4721	1740	27.2312	874	32.1967	2318	47.5921	213	9.53578	248	12.2154	21	2.85038	4	1.29889	1373	31.5169
ENSSSCG00000000095	3510	461	6.01537	684	9.71642	409	5.09423	573	6.55936	683	9.2804	66	6.02328	511	8.04843	304	5.51525	1	4.45239	0	0	567	6.07509	643	6.97256	660	6.59872	274	6.44835	1016	13.3264	77	2.20225	89	2.80056	25	2.16782	8	1.65959	824	12.0837
ENSSSCG00000000096	609	419	31.4685	651	53.227	436	31.2567	432	28.4637	497	38.869	122	64.084	348	31.5479	258	26.9409	1	25.6268	0	0	469	28.923	509	31.7688	617	35.506	177	23.9758	420	31.7081	31	5.10314	37	6.70128	18	8.98371	7	8.35813	433	36.5477
ENSSSCG00000000097	1090	2015	84.6141	1660	75.8865	1871	74.9955	1889	69.5896	1610	70.4008	249	73.1298	750	38.0152	905	52.838	3	42.9853	2	21.4455	1767	60.9274	2468	86.1257	2150	69.1767	553	41.8822	1340	56.5628	384	35.3437	411	41.6201	101	28.1845	60	40.056	906	42.7569
ENSSSCG00000000103	1145	0	0	4	0.174083	0	0	0	0	2	0.0832572	0	0	0	0	2	0.111165	0	0	0	0	0	0	3	0.0996664	3	0.0918931	0	0	1	0.0401852	0	0	0	0	0	0	0	0	1	0.0449281
ENSSSCG00000000104	2676	10755	184.058	13141	244.828	8104	132.385	8059	120.996	9251	164.861	775	92.7626	6350	131.174	4043	96.2005	16	93.4319	16	69.9201	12303	172.887	7329	104.234	11803	154.771	3155	97.3823	3615	62.1886	1008	37.811	1126	46.4704	295	33.5496	185	50.3343	3530	67.8936
ENSSSCG00000000105	1685	2366	64.2909	2723	80.5511	3364	87.2539	3227	76.927	1519	42.981	233	44.2811	1968	64.5488	2907	109.827	11	101.99	11	76.3248	3505	78.2044	2723	61.4897	3246	67.583	721	35.3351	2296	62.7141	742	44.1929	636	41.676	102	18.4186	63	27.216	2263	69.1082
ENSSSCG00000000106	1344	0	0	25	0.927041	0	0	0	0	3	0.106408	6	1.42938	8	0.328919	1	0.0473587	0	0	0	0	3	0.0839073	1	0.0283067	3	0.078297	2	0.122867	3	0.102719	0	0	2	0.164283	0	0	1	0.541525	5	0.191404
ENSSSCG00000000107	3229	1253	17.7722	1710	26.4043	1577	21.3509	1302	16.2012	3048	45.0183	123	12.2018	2348	40.1991	842	16.6047	4	19.3589	5	18.1091	1803	20.9988	1416	16.6906	1468	15.954	851	21.7699	3106	44.2843	198	6.15557	179	6.12261	123	11.5935	53	11.9513	3433	54.7235
ENSSSCG00000000108	1441	491	15.5994	541	18.7117	960	29.1134	985	27.4542	1534	50.7501	42	9.33262	1206	46.2491	451	19.922	0	0	2	16.2254	987	25.7485	646	17.0561	514	12.5125	911	52.2014	3131	99.9928	202	14.0667	162	12.4118	76	16.0458	18	9.09176	2933	104.725
ENSSSCG00000000110	2695	141	2.39603	111	2.05345	106	1.71938	205	3.05613	157	2.77815	10	1.1885	116	2.37935	79	1.86651	0	0	0	0	109	1.52092	202	2.85262	200	2.60409	101	3.0955	303	5.17575	39	1.45262	51	2.08995	12	1.35511	2	0.54032	242	4.62166
ENSSSCG00000000111	1750	13	0.340134	37	1.05389	1	0.0249747	6	0.137722	6	0.163471	4	0.73197	16	0.505306	2	0.0727555	0	0	0	0	9	0.193356	28	0.608813	26	0.521235	3	0.141568	26	0.683814	11	0.63083	6	0.378574	0	0	1	0.415963	16	0.470475
ENSSSCG00000000113	1446	0	0	3	0.103403	1	0.0302216	9	0.249984	4	0.131877	0	0	2	0.0764332	3	0.132061	0	0	0	0	2	0.0519951	5	0.131557	6	0.145556	3	0.17131	7	0.222782	11	0.763361	6	0.458109	0	0	0	0	6	0.213494
ENSSSCG00000000114	2109	141	3.06146	180	4.25472	109	2.25907	158	3.00962	157	3.54972	7	1.06301	63	1.65112	48	1.44904	0	0	0	0	185	3.2983	266	4.79967	195	3.24413	42	1.64473	312	6.80962	44	2.094	40	2.09442	9	1.29859	6	2.07114	159	3.87987
ENSSSCG00000000115	1754	0	0	0	0	0	0	0	0	0	0	0	0	0	0	0	0	0	0	0	0	0	0	0	0	0	0	0	0	1	0.0262406	0	0	0	0	0	0	0	0	0	0
ENSSSCG00000000116	540	182	15.4123	143	13.1832	194	15.6816	224	16.6413	211	18.6064	69	40.8669	133	13.5949	127	14.953	0	0	0	0	173	12.0296	262	18.4381	255	16.5459	104	15.8842	325	27.6654	137	25.429	69	14.0909	46	25.8865	13	17.502	306	29.1224
ENSSSCG00000000117	1236	14	0.518502	25	1.00798	21	0.742396	36	1.16969	26	1.00272	0	0	25	1.11761	18	0.926883	0	0	0	0	31	0.942742	76	2.33914	95	2.69588	41	2.73869	32	1.19133	29	2.35415	23	2.05421	0	0	0	0	45	1.87303
ENSSSCG00000000118	2595	209	3.68837	701	13.4677	167	2.81318	299	4.62918	332	6.10113	21	2.592	193	4.11125	87	2.1347	1	6.0217	4	18.0254	257	3.72417	1051	15.4138	1334	18.0384	295	9.38958	814	14.4401	1192	46.1081	1185	50.4313	33	3.8701	11	3.08623	575	11.4042
ENSSSCG00000000119	1944	5760	135.674	4448	114.058	6348	142.726	7249	149.795	6533	160.24	994	163.752	2729	77.5898	3947	129.262	13	104.483	12	72.1759	5980	115.66	7451	145.85	7508	135.504	1902	80.8016	5894	139.554	1174	60.6114	1159	65.834	533	83.4297	327	122.453	4327	114.543
ENSSSCG00000000120	2114	201	4.3539	228	5.37657	262	5.41723	264	5.01685	315	7.10521	47	7.12045	191	4.99395	111	3.34299	0	0	1	5.53121	387	6.88337	322	5.79639	371	6.15758	135	5.27415	406	8.84029	46	2.184	49	2.5596	26	3.74262	10	3.44374	434	10.5653
ENSSSCG00000000121	1095	1	0.0418005	0	0	0	0	4	0.146685	4	0.174111	0	0	4	0.201823	0	0	0	0	0	0	2	0.0686468	2	0.0694755	2	0.0640569	0	0	11	0.462203	0	0	31	3.12491	0	0	0	0	10	0.469777
ENSSSCG00000000125	986	14859	689.707	13505	682.431	17430	772.265	20025	815.441	11869	573.685	2945	956.066	10722	600.73	12072	779.084	49	776.073	65	770.418	13956	531.918	22165	854.994	22558	802.287	4257	356.382	25485	1189.1	11483	1168.27	7932	887.875	2275	701.742	1304	962.28	13871	723.591
ENSSSCG00000000130	3321	20	0.275818	14	0.210189	21	0.276443	25	0.302467	26	0.373379	0	0	23	0.382868	12	0.230093	0	0	0	0	22	0.249129	29	0.332361	19	0.200771	16	0.397969	36	0.499061	11	0.332506	10	0.332573	0	0	0	0	37	0.573462
ENSSSCG00000000131	2460	0	0	0	0	0	0	0	0	0	0	0	0	0	0	0	0	0	0	0	0	0	0	2	0.0309407	1	0.0142638	0	0	0	0	10	0.408032	18	0.808066	0	0	0	0	0	0
ENSSSCG00000000132	813	0	0	0	0	0	0	0	0	0	0	0	0	0	0	0	0	0	0	0	0	0	0	0	0	0	0	0	0	0	0	0	0	1	0.135726	0	0	0	0	0	0
ENSSSCG00000000133	1440	121	3.84693	64	2.21512	287	8.70972	162	4.51844	62	2.0526	14	3.11303	344	13.2013	615	27.1852	1	10.8482	2	16.2366	75	1.95793	170	4.49156	57	1.38854	11	0.63075	105	3.35565	46	3.20553	19	1.45672	6	1.26765	0	0	144	5.14518
ENSSSCG00000000134	1189	20	0.769973	16	0.670586	24	0.881963	39	1.31721	23	0.922056	0	0	35	1.62645	12	0.642327	0	0	0	0	14	0.44257	37	1.18377	30	0.884954	3	0.208307	22	0.851386	28	2.36275	8	0.742727	0	0	0	0	20	0.865337
ENSSSCG00000000135	723	19	1.20229	55	3.78883	17	1.02683	22	1.2213	20	1.31786	6	2.65542	40	3.05522	9	0.791819	0	0	0	0	20	1.03918	39	2.05087	24	1.16364	27	3.08144	102	6.48802	18	2.49655	8	1.22078	10	4.20508	3	3.01803	54	3.84023
ENSSSCG00000000136	5239	0	0	0	0	0	0	0	0	0	0	0	0	2	0.0211067	0	0	0	0	0	0	2	0.0143582	4	0.029063	0	0	0	0	0	0	2	0.038327	2	0.0421682	0	0	0	0	0	0
ENSSSCG00000000137	5160	192	1.70435	127	1.2273	215	1.82176	215	1.67433	242	2.23696	31	1.92463	284	3.04302	126	1.5551	1	3.02893	0	0	321	2.33976	360	2.65571	153	1.04065	201	3.21804	96	0.85662	315	6.1289	269	5.75844	12	0.707881	1	0.141126	105	1.04751
ENSSSCG00000000138	689	0	0	0	0	0	0	0	0	0	0	0	0	2	0.160288	1	0.0923152	0	0	0	0	0	0	1	0.0551776	0	0	0	0	0	0	0	0	0	0	0	0	0	0	0	0
ENSSSCG00000000139	709	42	2.71009	100	7.02462	85	5.23536	83	4.69848	65	4.36749	9	4.06166	44	3.42701	93	8.34347	1	22.0174	0	0	90	4.76853	79	4.23624	120	5.93293	55	6.40078	92	5.96733	21	2.97007	7	1.08925	0	0	0	0	96	6.9617
ENSSSCG00000000140	870	0	0	0	0	0	0	0	0	0	0	0	0	0	0	0	0	0	0	0	0	0	0	1	0.0437113	0	0	0	0	0	0	0	0	0	0	0	0	1	0.836224	0	0
ENSSSCG00000000141	2237	3681	75.3526	4103	91.4371	3432	67.0615	4469	80.2579	3738	79.6812	545	78.029	2233	55.1759	2030	57.7774	12	83.8195	9	47.0449	3332	56.0074	5297	90.1119	5379	84.3699	1243	45.8923	4223	86.8984	1265	56.7592	1129	55.734	455	61.8963	170	55.3261	3058	70.3525
ENSSSCG00000000142	6437	464	3.30187	283	2.19238	418	2.8393	584	3.64585	420	3.11225	169	8.41115	383	3.28979	187	1.85017	1	2.42813	1	1.8171	375	2.1912	447	2.64344	633	3.45143	320	4.10703	675	4.8284	242	3.77459	180	3.08893	30	1.41868	8	0.905065	290	2.31926
ENSSSCG00000000144	1696	636	17.1699	838	24.6288	562	14.4824	767	18.1656	676	19.0038	50	9.44078	522	17.0102	352	13.2124	0	0	2	13.7873	547	12.1257	1039	23.3102	1093	22.6092	241	11.7345	701	19.0233	105	6.21317	129	8.39835	67	12.02	36	15.4512	557	16.8996
ENSSSCG00000000145	6140	27956	208.559	86136	699.563	18502	131.755	40311	263.829	24510	190.406	1476	77.0135	15206	136.929	8520	88.3736	36	91.6404	37	70.4844	23825	145.947	35867	222.366	49691	284.044	20742	279.088	34062	255.436	17970	293.843	14587	262.43	867	42.9826	415	49.2209	12800	107.318
ENSSSCG00000000148	879	15	0.78091	21	1.19019	17	0.844797	48	2.19228	67	3.63219	0	0	226	14.2019	34	2.46104	0	0	0	0	13	0.555727	144	6.23006	120	4.7868	11	1.03285	126	6.59384	5	0.570549	13	1.6321	0	0	0	0	61	3.56902
ENSSSCG00000000150	1062	0	0	0	0	0	0	0	0	0	0	0	0	0	0	0	0	0	0	0	0	0	0	0	0	0	0	0	0	0	0	0	0	0	0	0	0	0	0	0	0
ENSSSCG00000000151	921	0	0	0	0	0	0	1	0.043592	2	0.103485	0	0	0	0	0	0	0	0	0	0	1	0.0408009	0	0	2	0.0761457	0	0	0	0	0	0	7	0.83879	0	0	0	0	1	0.0558433
ENSSSCG00000000152	1321	906	31.3971	843	31.8037	868	28.7127	1042	31.6792	976	35.2205	41	9.93739	758	31.7073	544	26.2114	3	35.4743	1	8.8491	1035	29.4517	927	26.6969	971	25.783	332	20.7508	767	26.7187	114	8.65923	90	7.52137	16	3.6847	9	4.95852	684	26.6396
ENSSSCG00000000153	726	0	0	0	0	0	0	0	0	0	0	0	0	0	0	0	0	0	0	0	0	0	0	0	0	0	0	0	0	0	0	1	0.138125	0	0	0	0	0	0	0	0
ENSSSCG00000000154	909	0	0	0	0	0	0	0	0	0	0	0	0	0	0	0	0	0	0	0	0	0	0	2	0.083676	1	0.0385749	0	0	1	0.0506069	3	0.331044	13	1.57829	0	0	0	0	4	0.226319
ENSSSCG00000000155	516	1247	110.502	445	42.929	2278	192.686	2335	181.524	2432	224.414	67	41.5245	2206	235.959	1935	238.403	6	181.42	3	67.883	3653	265.803	1391	102.435	784	53.2319	2716	434.078	2653	236.318	140	27.1921	105	22.438	76	44.7544	17	23.9497	4024	400.747
ENSSSCG00000000156	2828	640	10.3643	369	6.50541	540	8.34732	651	9.2488	861	14.5193	83	9.4008	335	6.54836	211	4.75085	1	5.52574	1	4.13521	616	8.19122	494	6.64823	492	6.1049	220	6.42567	858	13.9671	94	3.33657	64	2.49939	27	2.90565	22	5.6641	571	10.3922
ENSSSCG00000000157	2172	0	0	4	0.0918082	0	0	1	0.018496	0	0	0	0	3	0.0763453	0	0	0	0	0	0	0	0	3	0.0525622	0	0	0	0	1	0.0211929	9	0.4159	3	0.152527	0	0	0	0	1	0.0236942
ENSSSCG00000000158	2615	1490	26.094	813	15.5001	1709	28.5687	1692	25.9956	1606	29.2876	123	15.0656	1187	25.0919	1134	27.612	0	0	2	8.94381	1813	26.0712	2559	37.243	1710	22.9459	583	18.4145	2019	35.5426	258	9.90348	192	8.10867	75	8.72844	23	6.4037	1898	37.356
ENSSSCG00000000159	519	0	0	0	0	0	0	0	0	0	0	0	0	0	0	1	0.122495	0	0	0	0	0	0	0	0	0	0	0	0	0	0	0	0	2	0.424926	0	0	0	0	0	0
ENSSSCG00000000160	4254	353	3.80074	282	3.30545	303	3.11408	323	3.05099	310	3.47567	27	2.03322	260	3.37905	129	1.93113	1	3.67387	0	0	306	2.70534	450	4.02648	521	4.29818	115	2.2332	315	3.40927	61	1.43958	44	1.14246	7	0.500855	12	2.0541	294	3.55754
ENSSSCG00000000161	1915	699	16.7138	352	9.1628	620	14.1508	470	9.85916	481	11.9764	81	13.5459	329	9.49557	371	12.3339	2	16.3177	5	30.5285	511	10.0329	895	17.7844	818	14.9866	248	10.6951	775	18.6276	164	8.59517	119	6.86179	55	8.73937	23	8.74326	614	16.4997
ENSSSCG00000000162	5920	0	0	5	0.0421169	14	0.1034	9	0.0610921	4	0.0322286	0	0	4	0.0373582	19	0.2044	0	0	0	0	5	0.031767	44	0.282924	16	0.0948574	0	0	0	0	17	0.28831	26	0.485137	0	0	0	0	0	0
ENSSSCG00000000164	2748	496	8.26608	294	5.33401	539	8.57433	413	6.03827	446	7.73993	45	5.24515	371	7.46311	300	6.95134	1	5.68655	0	0	658	9.00434	485	6.71706	490	6.25702	181	5.44042	427	7.15326	153	5.58885	90	3.61705	38	4.20845	2	0.529903	418	7.82896
ENSSSCG00000000165	1158	59	2.33217	15	0.645489	34	1.28287	50	1.7339	33	1.35834	0	0	34	1.62224	24	1.31902	0	0	0	0	93	3.01856	24	0.788388	33	0.999486	13	0.926806	26	1.0331	7	0.606486	10	0.953241	1	0.262682	3	1.88529	22	0.977331
ENSSSCG00000000166	1368	1617	54.1127	532	19.3816	1955	62.4496	1470	43.157	723	25.1948	323	75.5995	1180	47.665	1612	75.0039	5	57.094	3	25.6359	2407	66.1414	1539	42.8004	1487	38.1289	336	20.2798	862	28.9971	273	20.0247	249	20.0947	111	24.685	21	11.1727	835	31.404
ENSSSCG00000000167	2123	310	6.68651	133	3.12305	387	7.96788	235	4.44683	254	5.705	30	4.52571	288	7.49823	214	6.41773	1	7.35985	0	0	434	7.68663	293	5.25201	227	3.75161	105	4.08473	117	2.53678	166	7.84801	147	7.64626	20	2.86674	7	2.4004	146	3.53916
ENSSSCG00000000168	2043	0	0	1	0.0244006	0	0	0	0	2	0.0466795	0	0	2	0.0541091	0	0	0	0	0	0	1	0.0184043	0	0	0	0	0	0	0	0	7	0.343893	0	0	0	0	0	0	0	0
ENSSSCG00000000169	2705	529	8.95613	306	5.63994	376	6.0764	331	4.91629	384	6.76987	21	2.48663	197	4.02587	255	6.00253	2	11.5538	1	4.32317	598	8.31331	790	11.1151	819	10.6244	143	4.36654	216	3.67601	107	3.97065	115	4.69522	17	1.91264	5	1.34581	113	2.15007
ENSSSCG00000000170	1457	84	2.63946	35	1.19727	50	1.49968	80	2.20531	123	4.02461	0	0	78	2.95841	37	1.61647	0	0	0	0	82	2.11571	51	1.33176	65	1.56496	15	0.850085	32	1.01075	1	0.0688729	7	0.530428	0	0	1	0.499555	30	1.05941
ENSSSCG00000000171	1680	1773	48.3207	2246	66.6382	2550	66.3374	2902	69.3852	2755	78.1863	178	33.9291	1656	54.477	1340	50.7761	3	27.8983	7	48.7148	2916	65.256	4413	99.949	3277	68.4313	1977	97.178	3485	95.4741	803	47.9682	705	46.3348	51	9.23667	46	19.9311	2658	81.4122
ENSSSCG00000000174	399	1	0.114533	1	0.124687	0	0	2	0.200959	4	0.477064	0	0	2	0.276497	0	0	0	0	0	0	5	0.47023	2	0.190363	0	0	10	2.06571	2	0.230261	0	0	0	0	0	0	0	0	0	0
ENSSSCG00000000175	5797	1179	9.31597	1730	14.8816	1295	9.76737	1839	12.748	1615	13.2883	56	3.09478	880	8.39316	595	6.53674	1	2.69616	4	8.07072	2017	13.0866	1632	10.7165	2136	12.9321	912	12.9971	2716	21.5726	235	4.07001	270	5.14484	59	3.09804	23	2.88929	2148	19.0747
ENSSSCG00000000176	2527	623	11.2902	1379	27.2062	572	9.89476	1106	17.5839	1173	22.1359	92	11.6609	710	15.5311	329	8.28974	1	6.18367	2	9.25515	771	11.473	572	8.61452	677	9.40065	297	9.70752	1326	24.1556	56	2.22442	34	1.48589	62	7.46668	24	6.91473	1110	22.6073
ENSSSCG00000000179	1459	45	1.41206	5	0.170804	38	1.1382	38	1.04609	30	0.980268	0	0	11	0.41664	9	0.392656	0	0	0	0	47	1.211	32	0.834467	35	0.841514	9	0.509353	44	1.38788	9	0.619007	9	0.681045	0	0	0	0	26	0.916902
ENSSSCG00000000180	603	601	45.5858	320	26.4237	895	64.7996	770	51.2379	552	43.5992	43	22.8114	335	30.6711	556	58.6354	2	51.7627	1	19.3684	687	42.7879	1833	115.541	1007	58.5246	298	40.7669	1578	120.315	313	52.0371	238	43.5338	29	14.6175	3	3.61764	1335	113.801
ENSSSCG00000000181	1684	29	0.78848	106	3.13752	41	1.06407	78	1.86051	386	10.9286	28	5.32449	138	4.52898	12	0.453632	2	18.5547	1	6.94273	129	2.87999	270	6.10065	95	1.97911	27	1.32401	147	4.01761	122	7.27053	102	6.68785	20	3.61363	0	0	76	2.32229
ENSSSCG00000000182	1232	1	0.037156	0	0	3	0.106401	9	0.293371	9	0.348222	0	0	4	0.179398	0	0	0	0	0	0	0	0	6	0.185268	16	0.455516	2	0.134028	3	0.112049	17	1.3845	20	1.79206	0	0	0	0	5	0.20879
ENSSSCG00000000183	1113	0	0	0	0	0	0	0	0	1	0.0428244	0	0	1	0.0496404	0	0	0	0	0	0	0	0	0	0	0	0	0	0	0	0	3	0.270422	4	0.396699	0	0	0	0	1	0.0462186
ENSSSCG00000000184	2124	0	0	0	0	0	0	3	0.0567414	1	0.0224501	1	0.150786	1	0.0260233	0	0	0	0	0	0	0	0	9	0.161249	2	0.0330383	22	0.855446	0	0	19	0.897843	10	0.519909	0	0	11	3.77029	0	0
ENSSSCG00000000185	1655	683	18.8953	442	13.312	493	13.0189	696	16.8922	494	14.2313	60	11.6094	358	11.9548	317	12.1933	2	18.8796	0	0	523	11.8807	622	14.3002	709	15.0291	153	7.63414	661	18.382	146	8.85316	107	7.13854	44	8.0892	7	3.07878	553	17.1936
ENSSSCG00000000186	552	1	0.0828452	0	0	3	0.237237	2	0.145359	3	0.258805	0	0	6	0.599994	2	0.230371	0	0	0	0	0	0	10	0.688473	3	0.190433	0	0	7	0.58294	4	0.726341	2	0.399568	0	0	0	0	6	0.558635
ENSSSCG00000000188	1566	1	0.0292364	2	0.0636564	3	0.0837218	1	0.0256489	5	0.152222	1	0.20448	1	0.03529	0	0	0	0	0	0	1	0.0240067	17	0.41304	5	0.112008	2	0.105461	2	0.0587776	6	0.384493	17	1.19858	0	0	0	0	0	0
ENSSSCG00000000189	2466	358	6.64824	280	5.6607	392	6.94869	572	9.31889	764	14.7741	39	5.06542	416	9.32492	175	4.51847	0	0	0	0	542	8.26477	415	6.40459	407	5.79124	147	4.92354	510	9.52032	57	2.32013	60	2.687	9	1.11067	8	2.3619	843	17.5938
ENSSSCG00000000190	1639	4613	128.864	4094	124.505	5809	154.897	5236	128.32	2964	86.2206	963	188.149	1625	54.7937	2407	93.4877	6	57.1914	14	99.8653	4992	114.507	8223	190.897	5241	112.18	973	49.0228	5420	152.197	2203	134.889	1443	97.2095	433	80.3817	182	80.8292	2594	81.4383
ENSSSCG00000000191	18199	994	2.50212	978	2.68009	1386	3.33026	1649	3.64155	2029	5.31848	150	2.64082	2115	6.42628	748	2.6179	6	5.15351	1	0.642775	1344	2.77798	1384	2.89519	1044	2.01361	2569	11.6633	3159	7.99335	1328	7.32711	1221	7.41192	59	0.986947	30	1.20058	4125	11.6696
ENSSSCG00000000193	1707	8930	239.528	8192	239.212	8320	213.021	9193	216.325	5403	150.912	603	113.123	1697	54.9433	2243	83.6495	7	64.0669	6	41.0955	9206	202.761	9173	204.473	6036	124.053	1753	84.8053	7344	198.014	686	40.3313	754	48.7719	374	66.6648	228	97.2272	2463	74.247
ENSSSCG00000000194	1608	3502	99.7132	4919	152.476	3453	93.8484	4915	122.774	3026	89.7201	545	108.533	1245	42.7892	1443	57.1258	3	29.1467	10	72.7067	4520	105.678	4185	99.0266	2834	61.8287	1019	52.3295	4576	130.973	676	42.1887	490	33.6454	313	59.2245	130	58.8475	1762	56.3835
ENSSSCG00000000195	1560	7	0.205441	1	0.0319505	1	0.0280145	16	0.411959	13	0.397299	0	0	2	0.0708513	5	0.204028	0	0	0	0	25	0.602473	7	0.170729	0	0	18	0.952793	37	1.09156	17	1.09358	24	1.69861	0	0	0	0	17	0.560723
ENSSSCG00000000197	1177	19	0.738926	26	1.1008	11	0.408351	15	0.51178	14	0.566969	1	0.272003	19	0.891927	15	0.811088	0	0	0	0	14	0.447078	34	1.09887	28	0.834371	11	0.771572	15	0.586404	16	1.36389	10	0.937866	1	0.258445	1	0.618295	18	0.786737
ENSSSCG00000000198	1750	0	0	0	0	0	0	0	0	2	0.0544905	0	0	0	0	0	0	0	0	0	0	0	0	0	0	0	0	0	0	0	0	0	0	0	0	0	0	0	0	0	0
ENSSSCG00000000199	877	154	8.03561	83	4.71482	137	6.82358	138	6.31716	91	4.94451	40	14.5977	128	8.06188	126	9.14109	1	17.8045	1	13.324	238	10.1973	195	8.45575	212	8.47594	64	6.02302	118	6.18925	23	2.63051	29	3.64913	26	9.01554	4	3.31823	129	7.5648
ENSSSCG00000000202	945	272	13.1726	396	20.8778	231	10.6784	369	15.6773	337	16.9948	28	9.48389	264	15.4324	159	10.706	0	0	0	0	386	15.3496	414	16.6618	389	14.4346	206	17.9931	592	28.8192	96	10.1903	50	5.83936	28	9.01115	10	7.69927	369	20.0834
ENSSSCG00000000203	3160	0	0	2	0.0315563	1	0.0138344	4	0.0508596	1	0.0150922	6	0.6082	2	0.0349886	4	0.0806042	0	0	0	0	1	0.0119008	5	0.0602224	3	0.0333152	1	0.0261399	1	0.0145689	8	0.254139	7	0.244658	0	0	0	0	5	0.0814419
ENSSSCG00000000204	2724	168	2.82446	144	2.63559	120	1.92575	225	3.31859	205	3.58892	14	1.64619	179	3.63251	66	1.54276	1	5.73663	0	0	188	2.59533	239	3.33921	318	4.09644	160	4.85157	396	6.69236	47	1.73196	47	1.90554	14	1.56414	0	0	467	8.82374
ENSSSCG00000000205	2111	5	0.10846	6	0.14169	5	0.103529	12	0.228362	15	0.338824	0	0	6	0.157101	9	0.271438	0	0	0	0	19	0.338423	7	0.126188	17	0.282554	15	0.586849	11	0.239855	1	0.0475458	1	0.0523109	0	0	0	0	8	0.195029
ENSSSCG00000000206	4833	2	0.0189547	8	0.08254	10	0.0904648	12	0.0997728	3	0.0296068	0	0	3	0.0343191	7	0.0922388	0	0	0	0	10	0.0778205	10	0.07876	1	0.00726172	10	0.170932	3	0.0285802	11	0.228503	29	0.662792	0	0	0	0	9	0.0958602
ENSSSCG00000000207	510	26163	2345.63	19105	1864.69	26476	2265.78	22950	1805.09	23060	2152.86	4097	2569	17603	1904.96	19228	2396.82	47	1437.81	87	1991.72	35752	2631.97	26023	1938.87	27766	1907.39	9127	1475.83	20451	1843.08	5844	1148.41	4674	1010.54	3299	1965.51	1466	2089.56	23587	2376.59
ENSSSCG00000000209	4905	460	4.29559	800	8.13287	314	2.79891	746	6.11151	472	4.58977	48	3.13497	365	4.11421	156	2.02544	0	0	0	0	593	4.54703	767	5.95224	876	6.26791	474	7.98325	1100	10.3256	206	4.21644	220	4.95429	22	1.36524	11	1.63307	887	9.3089
ENSSSCG00000000211	1529	2	0.0598868	21	0.684556	13	0.371568	18	0.472845	13	0.405348	1	0.209425	4	0.144574	4	0.166529	0	0	0	0	3	0.0737616	23	0.572333	30	0.688297	2	0.108011	12	0.361194	2	0.131264	19	1.37198	5	0.994928	0	0	14	0.471128
ENSSSCG00000000212	849	0	0	0	0	0	0	0	0	0	0	0	0	0	0	0	0	0	0	0	0	0	0	0	0	0	0	0	0	0	0	1	0.118137	0	0	0	0	0	0	0	0
ENSSSCG00000000214	1330	20	0.688406	14	0.524604	16	0.525688	31	0.936097	34	1.21865	0	0	26	1.08023	9	0.430712	0	0	0	0	31	0.876162	18	0.514881	10	0.263735	42	2.60735	76	2.62958	26	1.96156	5	0.415029	0	0	0	0	54	2.0889
ENSSSCG00000000215	2218	257	5.30601	244	5.48421	245	4.82831	333	6.03149	395	8.49213	62	8.9527	227	5.65704	158	4.53547	1	7.04476	1	5.27197	204	3.45839	205	3.5173	215	3.40116	196	7.2984	362	7.5128	85	3.84652	70	3.48519	7	0.960404	9	2.95411	394	9.142
ENSSSCG00000000216	3729	35	0.429884	35	0.467994	26	0.304825	29	0.312483	53	0.677866	0	0	44	0.652326	22	0.375696	0	0	0	0	36	0.363073	65	0.663463	67	0.630539	23	0.509504	92	1.13587	23	0.619191	37	1.09592	3	0.244864	7	1.36688	60	0.828218
ENSSSCG00000000217	1812	204	5.15495	96	2.64092	251	6.05428	112	2.48289	78	2.05245	192	33.9331	61	1.8606	104	3.65391	0	0	0	0	361	7.49049	246	5.16594	74	1.43278	96	4.37524	539	13.6912	85	4.7079	52	3.16878	38	6.38115	19	7.63302	194	5.50943
ENSSSCG00000000220	1489	43	1.32213	24	0.803353	45	1.32073	70	1.88821	56	1.79299	0	0	24	0.890729	31	1.32525	0	0	2	15.7027	34	0.858407	41	1.04763	28	0.659657	26	1.44184	85	2.62714	10	0.673938	7	0.519037	0	0	0	0	72	2.48799
ENSSSCG00000000223	2072	0	0	0	0	0	0	1	0.0193882	0	0	0	0	0	0	0	0	0	0	0	0	0	0	3	0.0550978	0	0	0	0	1	0.0222153	0	0	0	0	7	1.02804	0	0	1	0.0248372
ENSSSCG00000000224	883	73	3.78323	53	2.99023	106	5.24372	83	3.77366	101	5.45062	40	14.4986	109	6.8186	117	8.43055	1	17.6836	0	0	98	4.17037	165	7.10631	66	2.62082	47	4.39313	147	7.65801	21	2.38546	16	1.99965	15	5.16597	4	3.29571	195	11.3576
ENSSSCG00000000228	6140	12	0.089523	48	0.389837	16	0.113938	13	0.0850828	20	0.15537	0	0	44	0.396218	12	0.12447	0	0	0	0	34	0.208277	25	0.154993	23	0.131473	3	0.0403656	9	0.0674923	12	0.196222	15	0.26986	0	0	3	0.355814	28	0.234758
ENSSSCG00000000231	1170	0	0	0	0	0	0	0	0	0	0	0	0	1	0.0472241	0	0	0	0	0	0	0	0	2	0.0650257	0	0	0	0	0	0	2	0.171506	3	0.283042	0	0	0	0	1	0.0439689
ENSSSCG00000000232	4075	215	2.41656	197	2.41053	243	2.6071	378	3.72731	140	1.63859	0	0	141	1.91296	141	2.20347	1	3.83521	1	2.87009	543	5.01148	900	8.4066	748	6.4419	329	6.66946	421	4.75662	63	1.55207	36	0.975786	3	0.224079	4	0.714771	362	4.57274
ENSSSCG00000000233	4568	271	2.71732	648	7.07351	226	2.16308	366	3.21957	315	3.28902	21	1.47271	225	2.72322	146	2.03542	1	3.42139	0	0	296	2.43709	517	4.30806	523	4.01816	151	2.73077	271	2.73149	29	0.637357	25	0.604512	6	0.3998	0	0	250	2.81722
ENSSSCG00000000234	2043	268	6.00684	110	2.68406	315	6.73932	498	9.79233	408	9.52261	37	5.80017	545	14.7447	231	7.19869	2	15.2958	0	0	425	7.82184	366	6.8173	265	4.55105	249	10.0658	632	14.2392	66	3.24242	92	4.97271	8	1.19158	18	6.41405	827	20.8318
ENSSSCG00000000235	2731	0	0	0	0	0	0	0	0	0	0	0	0	0	0	0	0	0	0	0	0	0	0	1	0.0139358	0	0	0	0	3	0.0505698	0	0	0	0	0	0	0	0	0	0
ENSSSCG00000000236	1900	7	0.168697	0	0	1	0.023004	21	0.443991	9	0.225859	0	0	0	0	0	0	0	0	0	0	23	0.455142	2	0.0400553	0	0	0	0	1	0.0242253	2	0.105646	0	0	0	0	0	0	0	0
ENSSSCG00000000238	552	0	0	0	0	0	0	0	0	0	0	0	0	0	0	0	0	0	0	0	0	0	0	0	0	0	0	0	0	0	0	0	0	0	0	0	0	0	0	0	0
ENSSSCG00000000239	1883	3	0.0729513	0	0	6	0.13927	8	0.170666	4	0.101287	0	0	1	0.0293522	15	0.507145	0	0	0	0	5	0.0998366	3	0.0606251	0	0	3	0.131574	12	0.293326	3	0.159899	7	0.410491	0	0	0	0	0	0
ENSSSCG00000000240	2403	2	0.0381143	0	0	4	0.0727632	0	0	2	0.0396892	0	0	0	0	4	0.105986	0	0	0	0	1	0.0156483	7	0.11086	0	0	7	0.240598	5	0.0957825	6	0.250624	4	0.183828	0	0	0	0	1	0.0214175
ENSSSCG00000000241	1461	0	0	1	0.0341141	0	0	0	0	0	0	0	0	0	0	0	0	0	0	0	0	0	0	0	0	0	0	0	0	0	0	0	0	1	0.0755681	0	0	0	0	0	0
ENSSSCG00000000242	948	77	3.71721	29	1.5241	206	9.49265	138	5.84454	693	34.8372	2	0.675279	339	19.754	23	1.54377	1	16.4724	0	0	84	3.32977	213	8.54527	89	3.29208	10	0.870688	223	10.8215	12	1.26976	31	3.60896	0	0	0	0	170	9.22327
ENSSSCG00000000243	1895	64	1.54644	27	0.710243	92	2.12195	100	2.11982	142	3.57295	11	1.85898	158	4.60829	56	1.88136	0	0	1	6.1701	147	2.91662	72	1.44579	28	0.518401	49	2.13544	90	2.18602	25	1.32406	17	0.990596	1	0.160574	1	0.384151	120	3.25871
ENSSSCG00000000244	2141	25	0.534704	18	0.419116	37	0.755385	45	0.844365	52	1.15814	11	1.64548	58	1.49737	26	0.773172	0	0	0	0	55	0.965926	137	2.43508	35	0.573581	22	0.848657	19	0.408493	177	8.29774	146	7.53043	0	0	0	0	29	0.697077
ENSSSCG00000000245	2126	0	0	1	0.0234484	0	0	0	0	0	0	0	0	0	0	0	0	0	0	0	0	0	0	0	0	1	0.0165036	0	0	0	0	2	0.094421	0	0	0	0	0	0	1	0.0242067
ENSSSCG00000000246	1114	1135	46.6352	164	7.33585	2940	115.308	1086	39.1464	15347	656.637	154	44.2553	4214	208.997	633	36.1619	5	70.1001	3	31.4758	673	22.706	5795	197.875	1678	52.8279	536	39.7209	4001	165.251	230	20.7138	245	24.276	34	9.28362	36	23.5163	4289	198.054
ENSSSCG00000000247	1557	0	0	0	0	0	0	0	0	0	0	0	0	0	0	0	0	0	0	0	0	0	0	0	0	0	0	0	0	0	0	3	0.193357	0	0	0	0	0	0	0	0
ENSSSCG00000000248	2315	0	0	0	0	0	0	4	0.0694159	2	0.0411972	0	0	0	0	0	0	0	0	0	0	4	0.0649714	2	0.0328779	1	0.0151568	3	0.107031	9	0.178959	4	0.173431	7	0.333922	0	0	0	0	0	0
ENSSSCG00000000249	612	0	0	0	0	0	0	0	0	0	0	0	0	0	0	0	0	0	0	0	0	0	0	2	0.124217	0	0	0	0	0	0	0	0	4	0.720918	0	0	0	0	0	0
ENSSSCG00000000250	1818	0	0	0	0	0	0	0	0	0	0	0	0	0	0	0	0	0	0	0	0	0	0	0	0	1	0.0192981	0	0	0	0	6	0.331226	0	0	0	0	0	0	0	0
ENSSSCG00000000251	2364	0	0	0	0	0	0	0	0	0	0	0	0	1	0.0233824	1	0.0269334	0	0	0	0	0	0	0	0	0	0	0	0	0	0	0	0	0	0	0	0	0	0	0	0
ENSSSCG00000000252	1709	11	0.294706	115	3.35415	2	0.051147	35	0.822639	32	0.892751	0	0	2	0.0646777	1	0.03725	0	0	0	0	38	0.835965	4	0.0890587	1	0.0205282	57	2.75428	51	1.37349	18	1.05702	0	0	38	6.76551	2	0.851873	15	0.451645
ENSSSCG00000000253	1410	1	0.0324687	0	0	0	0	0	0	0	0	0	0	0	0	0	0	0	0	0	0	3	0.0799825	1	0.0269827	1	0.0248782	0	0	0	0	15	1.06751	6	0.469797	6	1.29461	0	0	4	0.14596
ENSSSCG00000000254	734	211	13.1519	148	10.0428	264	15.7073	471	25.7556	221	14.3444	17	7.41108	164	12.3389	99	8.57966	1	21.2685	1	15.9163	206	10.5434	172	8.9095	271	12.9428	138	15.5139	559	35.0248	51	6.96769	30	4.50941	8	3.31372	6	5.94572	426	29.8418
ENSSSCG00000000256	570	147	11.7943	109	9.52076	160	12.2538	186	13.0922	211	17.6288	0	0	128	12.3964	78	8.70123	1	27.3771	0	0	154	10.1458	164	10.935	163	10.0207	68	9.84015	108	8.71041	38	6.68272	14	2.70881	14	7.46457	20	25.5114	112	10.0991
ENSSSCG00000000257	2403	12	0.228686	6	0.12448	9	0.163717	22	0.367812	13	0.25798	0	0	8	0.184025	8	0.211972	0	0	0	0	9	0.140834	23	0.364255	15	0.21903	10	0.343712	15	0.287348	10	0.417707	18	0.827226	5	0.633211	0	0	14	0.299844
ENSSSCG00000000258	2925	1342	21.0122	961	16.3806	1611	24.0773	2525	34.6836	1770	28.8586	223	24.4203	834	15.762	904	19.6796	6	32.0554	2	7.99624	1392	17.8964	1506	19.5958	1525	18.2954	1004	28.3523	3370	53.0403	174	5.97146	201	7.58941	240	24.9718	117	29.1241	2653	46.6837
ENSSSCG00000000259	2465	156	2.89817	103	2.08317	216	3.83043	208	3.39006	184	3.5596	8	1.03948	109	2.4443	132	3.4096	0	0	0	0	180	2.74587	118	1.8218	83	1.18149	135	4.52345	271	5.06089	57	2.32107	51	2.28488	10	1.23458	9	2.65822	283	5.90875
ENSSSCG00000000260	1605	6	0.171158	3	0.0931659	8	0.217837	19	0.475494	11	0.326756	0	0	5	0.172165	1	0.0396622	0	0	0	0	22	0.515321	21	0.497836	5	0.109288	3	0.154349	23	0.659528	10	0.62526	15	1.03189	0	0	0	0	6	0.192357
ENSSSCG00000000261	1199	1236	47.1878	162	6.7331	2688	97.9567	2954	98.9388	650	25.841	76	20.2933	451	20.7834	2071	109.931	4	52.1078	2	19.4975	1959	61.4121	1722	54.6341	1221	35.7175	1136	78.2215	2511	96.3643	401	33.5559	286	26.3312	61	15.4761	35	21.2436	1390	59.6398
ENSSSCG00000000262	2647	753	13.0278	1062	20.0027	837	13.8227	1084	16.4531	648	11.6744	98	11.8584	677	14.1381	460	11.0653	1	5.90345	1	4.41786	869	12.3453	1093	15.715	1158	15.351	324	10.1101	1546	26.887	112	4.24723	92	3.83845	51	5.86361	13	3.57574	1149	22.3411
ENSSSCG00000000263	3860	1020	12.103	790	10.2049	1045	11.8359	2132	22.1934	1060	13.0973	84	6.97107	633	9.06619	404	6.66505	0	0	2	6.05983	802	7.81403	883	8.70709	1114	10.1282	934	19.9883	3136	37.4048	187	4.86349	177	5.06477	62	4.88883	39	7.35708	2233	29.7777
ENSSSCG00000000264	1353	180	6.09041	173	6.37248	194	6.2657	308	9.14259	304	10.711	11	2.60312	206	8.41336	155	7.29181	1	11.5453	0	0	236	6.55683	348	9.78527	361	9.35912	49	2.99024	523	17.7883	25	1.85407	23	1.8767	0	0	0	0	439	16.6935
ENSSSCG00000000265	6473	52	0.367979	43	0.331266	146	0.986203	37	0.229703	17	0.125272	47	2.32619	26	0.222086	56	0.550982	1	2.41463	0	0	326	1.89429	233	1.37024	37	0.200621	166	2.11867	522	3.7132	105	1.62863	69	1.1775	7	0.329184	10	1.12504	209	1.66217
ENSSSCG00000000266	483	681	64.4606	327	33.6964	716	64.6925	718	59.6234	785	77.3751	187	123.799	509	58.1558	571	75.1472	3	96.8946	3	72.5114	690	53.6296	749	58.9181	678	49.1734	179	30.5588	791	75.2631	214	44.3991	171	39.0334	69	43.4027	26	39.1263	716	76.1676
ENSSSCG00000000267	1190	202	7.7702	210	8.79405	194	7.12322	266	8.9765	221	8.85232	31	8.34007	119	5.5253	88	4.70645	0	0	0	0	209	6.60139	345	11.0286	319	9.40211	106	7.35399	233	9.00938	41	3.45683	35	3.2467	20	5.11248	11	6.72701	218	9.42426
ENSSSCG00000000268	4249	230	2.47931	230	2.69911	323	3.32353	348	3.291	248	2.78381	41	3.09111	189	2.4592	147	2.20318	0	0	0	0	326	2.88556	440	3.94163	306	2.52743	153	2.97462	645	6.9891	94	2.22098	95	2.46957	15	1.07452	12	2.05652	360	4.3613
ENSSSCG00000000269	1299	1	0.0352411	0	0	0	0	0	0	0	0	0	0	0	0	0	0	0	0	0	0	0	0	1	0.0292866	0	0	0	0	1	0.0354248	2	0.154487	0	0	0	0	0	0	1	0.0396058
ENSSSCG00000000271	2689	8	0.136248	1	0.0185408	9	0.146311	12	0.179294	16	0.283756	11	1.31027	20	0.411148	5	0.118397	0	0	0	0	5	0.0699228	8	0.113227	8	0.104396	9	0.276452	11	0.188318	10	0.373296	13	0.533921	0	0	0	0	11	0.210544
ENSSSCG00000000272	2638	1338	23.2279	894	16.8958	1167	19.3383	1473	22.4337	1616	29.2132	56	6.79937	832	17.4343	745	17.982	4	23.6943	6	26.5976	1102	15.7088	1657	23.9054	1721	22.8922	637	19.9448	598	10.4355	383	14.5735	462	19.3414	50	5.76825	17	4.69192	655	12.7792
ENSSSCG00000000273	1330	718	24.7138	542	20.3097	529	17.3806	606	18.2992	444	15.9141	105	25.2773	155	6.43983	339	16.2235	3	35.2344	1	8.78926	438	12.3793	787	22.5117	811	21.3889	229	14.2163	930	32.1777	133	10.0341	87	7.2215	13	2.97357	22	12.0389	590	22.8232
ENSSSCG00000000274	1235	2022	74.9472	2465	99.4672	2583	91.3886	2202	71.6038	2581	99.6199	1820	471.816	3964	177.352	2265	116.727	14	177.065	11	104.113	2049	62.3626	1587	48.8844	1775	50.4111	3736	249.757	9954	370.877	2374	192.872	1797	160.626	1187	292.378	780	459.639	7577	315.632
ENSSSCG00000000275	2983	486	7.46157	264	4.41252	428	6.27236	566	7.62351	637	10.184	50	5.36897	445	8.24674	210	4.48273	0	0	0	0	635	8.00526	405	5.16736	388	4.56435	329	9.11016	691	10.6642	72	2.42292	77	2.85087	11	1.12229	13	3.17311	1052	18.1518
ENSSSCG00000000276	1735	320	8.44487	286	8.2167	315	7.935	465	10.7657	445	12.2289	38	7.0138	220	7.008	154	5.65058	1	9.0048	0	0	388	8.40781	541	11.8648	608	12.2942	110	5.23566	596	15.8106	43	2.48728	44	2.8002	14	2.45523	24	10.0694	502	14.8887
ENSSSCG00000000277	348	5	0.656352	0	0	11	1.37833	15	1.72744	12	1.64033	0	0	4	0.633805	5	0.912571	0	0	0	0	6	0.646735	9	0.981814	7	0.704075	12	2.84109	33	4.35451	1	0.287727	3	0.94969	0	0	0	0	9	1.32776
ENSSSCG00000000278	1652	225	6.23594	159	4.7974	238	6.29637	239	5.81115	217	6.26273	30	5.81525	191	6.38971	144	5.54896	0	0	0	0	176	4.00535	178	4.09977	165	3.50395	321	16.0458	402	11.1996	75	4.55611	41	2.74029	16	2.94687	6	2.64374	313	9.74931
ENSSSCG00000000279	999	15	0.687201	3	0.149624	13	0.568499	11	0.44211	17	0.811009	0	0	3	0.165898	6	0.382185	0	0	0	0	6	0.225711	32	1.21832	38	1.33392	3	0.247885	14	0.644731	4	0.401667	9	0.994326	0	0	0	0	14	0.720826
ENSSSCG00000000281	846	1	0.054089	0	0	0	0	0	0	0	0	0	0	0	0	0	0	0	0	0	0	0	0	0	0	0	0	0	0	0	0	0	0	0	0	0	0	0	0	0	0
ENSSSCG00000000282	645	98	6.95002	49	3.78307	87	5.88943	59	3.67077	78	5.76022	37	18.3522	51	4.36575	48	4.73294	0	0	0	0	107	6.23092	61	3.59509	88	4.78186	78	9.97679	65	4.63374	33	5.12965	38	6.49886	2	0.942564	11	12.4023	41	3.26779
ENSSSCG00000000285	1619	12	0.339359	7	0.215508	26	0.701851	15	0.372146	19	0.55952	0	0	22	0.75098	23	0.904347	0	0	0	0	39	0.905629	29	0.681546	17	0.368367	25	1.27513	81	2.30261	6	0.371914	8	0.545583	0	0	0	0	80	2.5426
ENSSSCG00000000288	1382	6592	218.367	2227	80.3118	5924	187.318	5031	146.207	4762	164.265	2465	571.103	2588	103.482	4077	187.776	30	339.096	27	228.387	4242	115.385	8226	226.453	6003	152.368	1501	89.6783	5896	196.33	1683	122.199	1541	123.102	885	194.82	502	264.376	5019	186.852
ENSSSCG00000000289	1401	4	0.130709	0	0	0	0	18	0.516014	8	0.272219	0	0	3	0.11833	1	0.0454333	0	0	0	0	16	0.429312	2	0.0543118	1	0.0250379	6	0.353616	5	0.164238	1	0.0716239	3	0.236406	3	0.651458	0	0	3	0.110173
ENSSSCG00000000290	1947	2089	49.1295	1766	45.215	2421	54.3491	2565	52.9219	1888	46.237	290	47.7011	1329	37.7274	1335	43.653	4	32.0992	6	36.0324	2311	44.6284	3882	75.8715	3150	56.7633	710	30.1161	3058	72.2935	597	30.7745	532	30.1723	245	38.2904	130	48.6066	2355	62.245
ENSSSCG00000000291	969	0	0	0	0	4	0.180333	1	0.0414348	150	7.37728	0	0	29	1.65328	9	0.591007	0	0	0	0	1	0.0387819	132	5.18101	28	1.01329	1	0.0851838	14	0.664671	6	0.621134	4	0.45559	0	0	0	0	69	3.66252
ENSSSCG00000000292	2356	10	0.194372	13	0.275084	14	0.25975	30	0.511563	14	0.283364	0	0	28	0.65693	11	0.297273	0	0	0	0	9	0.143643	63	1.01764	49	0.729765	106	3.716	131	2.55954	51	2.17278	41	1.92181	3	0.387503	0	0	210	4.58735
ENSSSCG00000000293	4530	5156	52.1328	6861	75.5222	5768	55.6695	9571	84.8986	3956	41.6523	226	15.9821	5928	72.3494	5113	71.8793	13	44.8511	21	54.2195	6176	51.276	22501	189.069	19846	153.754	3155	57.5353	5634	57.2629	1351	29.9411	1371	33.4295	62	4.16592	31	4.9832	6486	73.703
ENSSSCG00000000295	1500	0	0	0	0	0	0	0	0	0	0	0	0	0	0	0	0	0	0	0	0	0	0	0	0	0	0	0	0	0	0	4	0.267599	4	0.294419	4	0.81132	0	0	0	0
ENSSSCG00000000296	426	0	0	0	0	0	0	0	0	0	0	0	0	0	0	0	0	0	0	0	0	0	0	0	0	0	0	0	0	0	0	1	0.235168	0	0	0	0	0	0	0	0
ENSSSCG00000000297	3000	0	0	99	1.64532	0	0	0	0	0	0	0	0	1	0.018427	1	0.0212254	0	0	0	0	0	0	20	0.253733	19	0.222246	0	0	2	0.0306913	8	0.267689	19	0.699478	0	0	0	0	0	0
ENSSSCG00000000298	329	0	0	0	0	0	0	0	0	0	0	0	0	0	0	0	0	0	0	0	0	0	0	1	0.115371	2	0.212746	0	0	2	0.279104	6	1.82576	0	0	0	0	0	0	1	0.156023
ENSSSCG00000000299	1781	0	0	0	0	0	0	2	0.0451086	3	0.0803138	0	0	0	0	5	0.178725	0	0	0	0	0	0	0	0	0	0	0	0	0	0	0	0	0	0	0	0	0	0	0	0
ENSSSCG00000000300	996	0	0	0	0	4	0.175449	0	0	0	0	0	0	0	0	0	0	0	0	0	0	0	0	0	0	0	0	0	0	0	0	0	0	0	0	0	0	0	0	0	0
ENSSSCG00000000304	945	0	0	0	0	0	0	0	0	0	0	0	0	0	0	0	0	0	0	0	0	0	0	0	0	0	0	0	0	0	0	0	0	0	0	0	0	0	0	0	0
ENSSSCG00000000307	936	0	0	0	0	0	0	0	0	0	0	0	0	0	0	0	0	0	0	0	0	0	0	0	0	0	0	0	0	0	0	0	0	0	0	0	0	0	0	0	0
ENSSSCG00000000312	972	0	0	0	0	0	0	0	0	0	0	0	0	0	0	0	0	0	0	0	0	0	0	0	0	0	0	4	0.339685	0	0	0	0	0	0	0	0	0	0	0	0
ENSSSCG00000000318	930	0	0	0	0	0	0	0	0	0	0	0	0	0	0	0	0	0	0	0	0	0	0	0	0	0	0	0	0	0	0	0	0	0	0	0	0	0	0	0	0
ENSSSCG00000000320	930	0	0	0	0	0	0	0	0	1	0.0512421	0	0	0	0	0	0	0	0	0	0	0	0	0	0	0	0	0	0	0	0	0	0	0	0	0	0	0	0	0	0
ENSSSCG00000000323	942	0	0	0	0	0	0	0	0	0	0	0	0	0	0	0	0	0	0	0	0	0	0	0	0	0	0	0	0	0	0	0	0	0	0	0	0	0	0	0	0
ENSSSCG00000000324	939	0	0	0	0	0	0	0	0	0	0	0	0	0	0	0	0	0	0	0	0	0	0	0	0	0	0	0	0	0	0	0	0	1	0.117533	0	0	0	0	0	0
ENSSSCG00000000326	966	41	1.94245	54	2.78515	49	2.21593	42	1.74566	27	1.33203	12	3.97626	18	1.02936	15	0.988068	0	0	0	0	58	2.25633	89	3.50409	107	3.88422	14	1.19627	30	1.42871	2	0.207687	7	0.799756	3	0.944513	0	0	14	0.745425
ENSSSCG00000000327	936	0	0	0	0	0	0	0	0	0	0	0	0	0	0	0	0	0	0	0	0	0	0	0	0	0	0	0	0	0	0	0	0	0	0	0	0	0	0	0	0
ENSSSCG00000000332	939	0	0	0	0	0	0	0	0	0	0	0	0	0	0	0	0	0	0	0	0	0	0	0	0	0	0	0	0	0	0	0	0	0	0	0	0	0	0	0	0
ENSSSCG00000000333	942	0	0	0	0	0	0	0	0	0	0	0	0	0	0	0	0	0	0	0	0	0	0	0	0	0	0	0	0	0	0	0	0	0	0	0	0	0	0	0	0
ENSSSCG00000000334	936	0	0	0	0	0	0	0	0	0	0	0	0	0	0	0	0	0	0	0	0	0	0	0	0	0	0	0	0	0	0	0	0	0	0	0	0	0	0	0	0
ENSSSCG00000000338	939	0	0	0	0	0	0	0	0	0	0	0	0	0	0	0	0	0	0	0	0	0	0	0	0	0	0	0	0	0	0	0	0	0	0	0	0	0	0	0	0
ENSSSCG00000000351	936	0	0	0	0	0	0	0	0	0	0	0	0	0	0	0	0	0	0	0	0	0	0	0	0	0	0	0	0	0	0	0	0	0	0	0	0	0	0	0	0
ENSSSCG00000000352	927	0	0	0	0	0	0	0	0	0	0	0	0	0	0	0	0	0	0	0	0	0	0	0	0	0	0	0	0	0	0	0	0	0	0	0	0	0	0	0	0
ENSSSCG00000000353	936	0	0	0	0	0	0	1	0.0428941	0	0	0	0	0	0	0	0	0	0	0	0	0	0	0	0	0	0	0	0	0	0	0	0	0	0	0	0	0	0	0	0
ENSSSCG00000000359	670	247	16.8642	385	28.6167	199	12.9693	292	17.4903	260	18.4853	61	29.1291	176	14.5048	148	14.0495	0	0	1	17.4344	171	9.58682	345	19.5753	383	20.0365	154	18.9639	332	22.7859	285	42.6509	132	21.7339	35	15.8803	19	20.624	256	19.6435
ENSSSCG00000000361	2026	7321	165.466	7301	179.643	9237	199.28	9462	187.615	10202	240.109	418	66.0758	8082	220.489	6787	213.278	14	107.969	22	126.969	9537	176.994	8675	162.94	7517	130.178	3095	126.164	11645	264.567	1550	76.7863	1241	67.6401	214	32.142	122	43.8376	11668	296.377
ENSSSCG00000000362	957	3	0.143466	2	0.104123	2	0.0912958	4	0.167815	9	0.448181	0	0	7	0.404067	1	0.0664901	0	0	0	0	10	0.392677	7	0.278192	5	0.183211	3	0.258753	1	0.0480712	15	1.57229	5	0.576621	0	0	0	0	1	0.0537448
ENSSSCG00000000363	4428	647	6.69254	614	6.91423	774	7.64226	658	5.97114	923	9.94198	2662	192.585	1415	17.6674	417	5.99726	6	21.1772	7	18.4894	824	6.99878	975	8.3813	606	4.80301	494	9.21616	1342	13.954	605	13.7169	539	13.4453	2498	171.712	1107	182.047	904	10.5091
ENSSSCG00000000364	633	570	41.1887	129	10.148	410	28.2801	279	17.6869	380	28.5937	62	31.3345	386	33.6681	322	32.3511	0	0	2	36.9038	346	20.5299	422	25.3417	295	16.3335	200	26.0657	465	33.7765	256	40.5468	142	24.7449	31	14.8863	15	17.2323	564	45.8028
ENSSSCG00000000365	459	276	27.488	219	23.7447	230	21.8653	293	25.6004	408	42.3135	21	14.6279	197	23.6826	129	17.863	0	0	0	0	261	21.3444	278	23.0091	287	21.9013	53	9.52022	317	31.736	39	8.51359	40	9.60701	9	5.95659	0	0	312	34.922
ENSSSCG00000000366	3527	1714	22.2574	1761	24.895	1574	19.5102	1689	19.2415	2054	27.7746	232	21.0707	1478	23.1668	864	15.5994	6	26.5856	2	6.63181	2000	21.3256	2088	22.5327	2158	21.4718	837	19.6031	2144	27.9864	246	7.00184	250	7.82884	146	12.599	62	12.7998	1941	28.3269
ENSSSCG00000000367	2265	316	6.38881	230	5.06231	286	5.51941	356	6.31433	266	5.60013	10	1.41403	221	5.39328	220	6.18422	0	0	0	0	245	4.06731	404	6.78787	510	7.90054	72	2.62544	456	9.26735	21	0.930605	30	1.46267	0	0	3	0.964278	447	10.1566
ENSSSCG00000000368	2157	1159	24.6051	724	16.7328	1608	32.5852	1649	30.7119	2023	44.722	29	4.30592	2099	53.7876	1140	33.6493	2	14.4878	4	21.684	1510	26.3224	1177	20.7653	699	11.3703	817	31.2824	3617	77.1876	132	6.14226	117	5.98991	23	3.24481	2	0.675024	4027	96.0799
ENSSSCG00000000369	1261	304	11.0359	188	7.42984	234	8.10854	215	6.84725	266	10.0554	35	8.88645	158	6.92339	119	6.00634	0	0	0	0	207	6.17038	233	7.02925	244	6.78698	98	6.41646	306	11.1664	39	3.10321	19	1.66334	20	4.82485	6	3.46284	299	12.1987
ENSSSCG00000000370	3017	668	10.1403	1366	22.5742	619	8.96928	650	8.65628	978	15.4595	53	5.62699	337	6.17492	256	5.4031	2	10.3594	2	7.75249	394	4.91109	1027	12.9558	701	8.15352	249	6.81725	963	14.6946	104	3.46035	118	4.31965	41	4.13597	21	5.06805	800	13.6481
ENSSSCG00000000371	1914	2	0.0478469	12	0.312531	10	0.228359	6	0.125927	8	0.199296	0	0	11	0.317647	0	0	0	0	0	0	0	0	31	0.616318	6	0.109984	1	0.0431479	3	0.0721445	9	0.471932	7	0.403846	0	0	0	0	8	0.215092
ENSSSCG00000000372	1323	1	0.0346023	4	0.150679	0	0	1	0.0303563	1	0.036032	0	0	1	0.041767	0	0	0	0	0	0	1	0.0284127	5	0.143779	0	0	0	0	0	0	0	0	0	0	0	0	0	0	0	0
ENSSSCG00000000373	1327	150	5.17471	78	2.92939	216	7.11282	141	4.26735	181	6.50215	32	7.72097	157	6.53766	100	4.7965	0	0	0	0	230	6.51524	166	4.75907	53	1.40095	104	6.47089	323	11.201	56	4.23444	36	2.99496	5	1.14627	9	4.93612	235	9.11113
ENSSSCG00000000374	611	9616	719.839	6574	535.747	9626	687.829	8352	548.5	8314	648.09	1505	787.961	4518	408.24	7468	777.276	19	485.317	46	879.299	11529	708.665	10568	657.436	9928	569.451	2234	301.62	6674	502.21	2461	403.8	1999	360.867	1296	644.713	736	875.926	4723	397.346
ENSSSCG00000000376	1648	192	5.33425	173	5.23247	230	6.09949	261	6.36147	467	13.5105	0	0	199	6.67349	156	6.02596	0	0	0	0	258	5.88572	140	3.23236	143	3.04412	88	4.40952	310	8.65749	9	0.54806	14	0.93798	7	1.29238	1	0.441693	238	7.4312
ENSSSCG00000000377	2139	1888	40.4185	1091	25.4268	1475	30.1415	1403	26.35	1493	33.283	160	23.9566	724	18.7088	888	26.4315	3	21.9145	3	16.3998	1474	25.911	3315	58.9769	2065	33.8729	697	26.9121	2269	48.8283	393	18.441	259	13.3713	72	10.2431	49	16.6772	1575	37.8939
ENSSSCG00000000379	6891	4594	30.5378	6945	50.2583	3896	24.7207	5680	33.1238	5894	40.7982	143	6.6483	2743	22.0091	1934	17.8745	5	11.3409	7	11.8818	5510	30.0751	5232	28.9025	4568	23.2663	2196	26.3279	5907	39.4705	988	14.3952	915	14.6677	101	4.46159	20	2.11361	2997	22.3895
ENSSSCG00000000382	4921	197	1.83365	135	1.36796	174	1.54594	235	1.91895	319	3.0919	6	0.390597	132	1.48304	79	1.02237	0	0	0	0	157	1.19994	179	1.3846	190	1.35506	85	1.42694	222	2.07712	74	1.50972	62	1.39167	61	3.77313	9	1.33181	243	2.54195
ENSSSCG00000000383	1710	33	0.883601	103	3.0024	38	0.971225	71	1.66781	90	2.5094	11	2.05998	77	2.48864	20	0.744564	0	0	0	0	60	1.31917	54	1.20159	79	1.62078	4	0.19317	33	0.888208	11	0.645578	6	0.387425	10	1.77936	0	0	38	1.1435
ENSSSCG00000000384	1484	315	9.71799	432	14.509	273	8.03938	399	10.799	447	14.3601	12	2.58925	253	9.42139	180	7.72091	0	0	3	23.6333	368	9.32228	310	7.94781	494	11.6774	122	6.78832	470	14.5755	65	4.39534	63	4.68706	19	3.89529	6	2.94283	355	12.3085
ENSSSCG00000000385	2009	2	0.0455855	3	0.07444	0	0	9	0.179963	1	0.0237345	1	0.159413	1	0.0275122	2	0.0633806	0	0	0	0	6	0.112294	3	0.0568247	2	0.0349285	1	0.0411086	10	0.229116	26	1.29892	8	0.439724	0	0	0	0	4	0.102463
ENSSSCG00000000386	3228	303	4.299	373	5.76132	313	4.23899	375	4.66768	498	7.35763	18	1.78618	473	8.10054	180	3.5508	1	4.84123	0	0	344	4.00766	254	2.99487	222	2.41341	325	8.31657	764	10.8962	134	4.16718	141	4.82433	25	2.35714	19	4.28575	775	12.3577
ENSSSCG00000000388	480	87	8.28641	172	17.8347	147	13.3647	160	13.3694	152	15.0756	18	11.9908	132	15.1757	71	9.40233	0	0	0	0	175	13.6865	143	11.3189	159	11.6037	96	16.4913	153	14.6486	51	10.6471	28	6.43131	36	22.7861	17	25.7421	100	10.7043
ENSSSCG00000000393	4243	786	8.48476	352	4.13665	738	7.60444	773	7.32051	882	9.91448	17	1.28349	525	6.84077	287	4.30753	2	7.36679	2	5.51296	844	7.48114	1146	10.2807	962	7.95694	325	6.32757	857	9.29943	473	11.1916	381	9.91827	18	1.29125	0	0	1067	12.9447
ENSSSCG00000000394	1314	749	26.0945	343	13.0092	910	30.2623	811	24.7875	901	32.687	23	5.60431	728	30.6145	663	32.1151	1	11.8877	2	17.7924	990	28.3211	809	23.4226	541	14.4417	339	21.3011	1204	42.1649	214	16.3416	106	8.90566	4	0.926078	4	2.21552	1138	44.5573
ENSSSCG00000000396	2989	1355	20.7616	835	13.9282	1243	18.1797	1460	19.6254	1110	17.7104	102	10.9307	979	18.1064	939	20.004	2	10.4564	5	19.5627	1764	22.1936	2167	27.5931	1988	23.3395	716	19.7866	1084	16.6959	453	15.2136	457	16.8862	58	5.90568	23	5.6027	1189	20.4745
ENSSSCG00000000397	1049	0	0	0	0	1	0.0416483	0	0	0	0	0	0	1	0.0526661	1	0.0606643	0	0	0	0	0	0	2	0.0725192	0	0	0	0	0	0	2	0.19127	2	0.210439	0	0	0	0	0	0
ENSSSCG00000000398	1936	15	0.354776	13	0.33473	47	1.0611	29	0.601736	34	0.837386	2	0.330842	26	0.742275	23	0.756346	0	0	0	0	75	1.45657	54	1.06139	39	0.706775	28	1.19442	52	1.2363	37	1.91813	25	1.42592	0	0	0	0	25	0.664527
ENSSSCG00000000399	5397	120	1.01845	69	0.637525	224	1.81469	129	0.960493	94	0.830752	93	5.52039	169	1.73131	93	1.09742	0	0	2	4.33439	315	2.19522	205	1.44588	100	0.650299	130	1.98994	180	1.53564	195	3.6275	203	4.15479	12	0.676802	9	1.21437	79	0.753523
ENSSSCG00000000400	795	0	0	0	0	0	0	0	0	1	0.0599327	0	0	0	0	0	0	0	0	0	0	0	0	0	0	0	0	0	0	0	0	0	0	0	0	0	0	0	0	1	0.0646829
ENSSSCG00000000401	2135	5	0.107241	10	0.233496	4	0.0818927	7	0.131715	8	0.178676	0	0	3	0.0776678	0	0	0	0	0	0	7	0.123281	5	0.0891212	4	0.0657363	0	0	6	0.12936	0	0	1	0.0517231	0	0	0	0	0	0
ENSSSCG00000000402	1020	290	13.0126	283	13.8243	259	11.0933	294	11.5733	294	13.7372	41	12.867	164	8.88258	135	8.42229	0	0	3	34.3737	240	8.84273	214	7.97995	206	7.08252	118	9.5496	315	14.2081	40	3.93405	38	4.11191	16	4.77098	4	2.85348	194	9.78314
ENSSSCG00000000403	8738	883	4.62905	835	4.76547	986	4.93403	1098	5.04984	1503	8.20491	75	2.74991	1411	8.92866	563	4.10364	0	0	4	5.35462	755	3.25002	819	3.56808	697	2.79974	883	8.34887	1788	9.42229	217	2.49347	191	2.41467	49	1.70705	27	2.25031	2135	12.5788
ENSSSCG00000000404	624	12	0.879617	14	1.1172	11	0.76966	13	0.835989	30	2.28991	0	0	20	1.76958	10	1.01916	0	0	1	18.7176	9	0.541706	20	1.21832	26	1.46029	7	0.925437	20	1.47367	1	0.160667	1	0.176769	1	0.487117	0	0	11	0.906181
ENSSSCG00000000405	1767	9829	254.695	5972	168.469	12126	299.931	11240	255.518	12780	344.846	1401	253.908	6123	191.515	6822	245.783	16	141.469	26	172.037	12196	259.499	21579	464.688	13933	276.636	2577	120.437	12109	315.411	3089	175.445	2278	142.35	755	130.01	349	143.775	10089	293.811
ENSSSCG00000000406	1795	3107	79.2551	982	27.2701	3218	78.3549	2212	49.5013	2166	57.5346	551	98.3026	1619	49.8496	1915	67.918	5	43.5198	3	19.5409	2008	42.0589	2727	57.8084	2662	52.0293	545	25.0737	1847	47.36	860	48.0837	667	41.0304	137	23.2235	91	36.9042	1918	54.9851
ENSSSCG00000000408	717	14	0.893297	0	0	20	1.21812	21	1.17553	3	0.19933	19	8.47908	14	1.07826	14	1.24201	0	0	1	16.2932	23	1.20505	22	1.16657	15	0.733353	2	0.230162	16	1.02623	27	3.77612	10	1.53873	0	0	0	0	10	0.717097
ENSSSCG00000000411	5440	140	1.1788	28	0.256661	170	1.36633	160	1.18189	165	1.44671	27	1.59003	201	2.04286	79	0.924848	0	0	0	0	144	0.995599	112	0.783703	63	0.406451	87	1.3212	124	1.04953	28	0.516756	33	0.670072	1	0.0559544	0	0	202	1.9115
ENSSSCG00000000413	3373	0	0	0	0	1	0.0129611	0	0	2	0.0282788	0	0	0	0	0	0	1	4.63317	1	3.46725	2	0.022299	10	0.112841	0	0	1	0.0244897	4	0.0545966	11	0.327381	6	0.196468	0	0	0	0	7	0.106821
ENSSSCG00000000414	1547	53	1.56855	16	0.515502	122	3.44648	104	2.70022	57	1.75663	1	0.20699	36	1.28603	67	2.75693	0	0	0	0	29	0.704738	3	0.0737841	5	0.113382	36	1.92159	27	0.803237	13	0.843293	2	0.14274	0	0	0	0	50	1.66304
ENSSSCG00000000415	942	0	0	0	0	3	0.139122	0	0	0	0	0	0	0	0	0	0	0	0	0	0	0	0	0	0	1	0.037225	0	0	0	0	2	0.212973	1	0.117159	0	0	0	0	1	0.0545998
ENSSSCG00000000416	1302	4	0.14064	0	0	7	0.234931	18	0.55522	12	0.439353	0	0	26	1.10344	0	0	0	0	0	0	12	0.346448	10	0.292192	8	0.215522	18	1.14145	6	0.212059	0	0	3	0.254368	0	0	0	0	2	0.0790293
ENSSSCG00000000417	2088	168	3.68437	187	4.46462	166	3.47501	177	3.40543	244	5.57222	9	1.38046	194	5.13552	75	2.28689	1	7.48316	0	0	187	3.36747	211	3.84553	261	4.3858	27	1.06796	109	2.40292	136	6.53742	132	6.98106	5	0.728693	8	2.78928	103	2.53864
ENSSSCG00000000418	773	0	0	0	0	0	0	0	0	0	0	0	0	0	0	0	0	0	0	0	0	0	0	2	0.0983787	0	0	0	0	2	0.118998	10	1.29737	2	0.28548	0	0	0	0	0	0
ENSSSCG00000000419	1222	44	1.64823	6	0.244684	102	3.6472	82	2.69479	44	1.71634	0	0	25	1.13041	63	3.28123	0	0	0	0	25	0.768979	4	0.124522	1	0.0287025	23	1.55393	14	0.527172	9	0.738962	6	0.542015	0	0	0	0	23	0.968286
ENSSSCG00000000420	961	2	0.0952461	0	0	3	0.136374	8	0.334235	2	0.0991817	0	0	3	0.172452	0	0	0	0	0	0	0	0	3	0.118729	1	0.0364898	0	0	0	0	0	0	1	0.114845	0	0	0	0	2	0.107043
ENSSSCG00000000423	6315	5768	41.8385	13727	108.396	10257	71.0174	18536	117.954	9870	74.5507	141	7.15314	6899	60.4039	5835	58.8465	8	19.8003	17	31.4874	9453	56.3026	9421	56.7894	11867	65.9546	7685	100.538	8124	59.235	1427	22.6876	1675	29.2994	130	6.26635	29	3.34423	9427	76.8482
ENSSSCG00000000424	2593	0	0	0	0	0	0	0	0	0	0	0	0	0	0	0	0	0	0	0	0	0	0	0	0	0	0	0	0	0	0	9	0.3484	2	0.0851817	0	0	0	0	1	0.0198487
ENSSSCG00000000426	2483	29	0.534859	0	0	43	0.757013	32	0.517769	15	0.288082	3	0.386981	47	1.04633	19	0.487219	0	0	0	0	19	0.287742	12	0.183925	7	0.098922	17	0.565492	14	0.259554	3	0.121276	3	0.133431	0	0	0	0	35	0.725469
ENSSSCG00000000431	3015	47	0.713936	28	0.463029	48	0.695979	91	1.21268	91	1.43942	22	2.33728	86	1.57684	33	0.696955	0	0	0	0	54	0.67354	88	1.11087	90	1.04751	171	4.68483	648	9.89451	77	2.56369	75	2.74736	18	1.817	6	1.44897	822	14.0328
ENSSSCG00000000435	1869	789	19.3298	2634	70.2515	342	7.9978	987	21.2135	211	5.38291	38	6.51121	273	8.07313	145	4.93911	0	0	0	0	914	18.3868	610	12.4194	1799	33.7704	244	10.7814	893	21.9918	67	3.59782	98	5.78989	44	7.16348	53	20.6431	366	10.0772
ENSSSCG00000000436	2495	20	0.367095	390	7.79294	10	0.175203	9	0.144922	4	0.0764526	0	0	17	0.376639	9	0.229678	0	0	1	4.6869	21	0.316501	27	0.411843	49	0.689125	8	0.264834	6	0.110702	16	0.643697	22	0.973788	0	0	0	0	20	0.412561
ENSSSCG00000000437	5640	100	0.81215	53	0.468599	67	0.519404	140	0.997492	83	0.701938	45	2.55609	81	0.794054	46	0.519426	1	2.7712	1	2.07384	80	0.5335	272	1.8358	209	1.30058	51	0.747038	57	0.465339	144	2.56338	96	1.88019	2	0.107941	0	0	62	0.565898
ENSSSCG00000000439	3266	36	0.504831	71	1.0839	46	0.615737	37	0.455187	11	0.160628	0	0	28	0.473947	15	0.292459	0	0	0	0	34	0.391499	27	0.314649	40	0.429791	21	0.531128	44	0.620232	47	1.44462	27	0.913063	0	0	0	0	89	1.40263
ENSSSCG00000000442	1056	263	11.3992	31	1.46274	40	1.6549	1105	42.017	154	6.9506	0	0	31	1.62184	7	0.421838	0	0	2	22.1353	5	0.177949	769	27.699	1062	35.2692	9	0.703552	14	0.609963	10	0.950016	37	3.86734	0	0	0	0	6	0.292266
ENSSSCG00000000443	3263	75	1.0527	46	0.702892	72	0.964647	96	1.18211	87	1.27159	62	6.08641	83	1.40621	59	1.15139	0	0	1	3.5841	86	0.991172	185	2.15791	183	1.9681	70	1.77205	26	0.366838	156	4.79933	153	5.17878	0	0	0	0	44	0.694073
ENSSSCG00000000444	1459	2780	87.2337	3302	112.799	2479	74.2523	3638	100.149	2393	78.1928	329	72.2043	1465	55.4888	1588	69.2819	7	74.9495	7	56.0887	2533	65.2654	2958	77.1361	3690	88.7196	1082	61.2355	3178	100.242	499	34.3205	426	32.2361	272	56.7191	159	79.3204	2316	81.6748
ENSSSCG00000000449	2152	262	5.57506	512	11.8606	168	3.41233	263	4.90963	205	4.54241	29	4.31592	305	7.83388	82	2.42601	0	0	1	5.43358	370	6.46485	479	8.4704	503	8.20106	194	7.44537	616	13.1761	134	6.24981	151	7.74853	21	2.96953	3	1.01489	627	14.9943
ENSSSCG00000000453	2625	189	3.29731	48	0.911649	245	4.07998	220	3.36717	104	1.88936	66	8.05321	105	2.21114	163	3.9538	1	5.9529	0	0	283	4.05408	155	2.24724	148	1.9784	53	1.66767	123	2.15705	51	1.95021	39	1.6408	5	0.57968	1	0.277361	114	2.23518
ENSSSCG00000000455	3897	1813	21.3083	180	2.3031	2064	23.1555	1124	11.5894	484	5.92352	55	4.52106	164	2.32661	1300	21.2434	5	20.0517	4	12.0046	3347	32.3009	168	1.64089	334	3.00781	752	15.9406	2122	25.07	9	0.23185	20	0.566858	25	1.95259	5	0.934263	2202	29.0856
ENSSSCG00000000456	4845	460	4.34877	220	2.26423	416	3.75402	192	1.59241	51	0.502069	0	0	271	3.09248	509	6.69047	0	0	0	0	147	1.14113	381	2.99332	632	4.57804	23	0.392169	9	0.0855283	88	1.8235	81	1.84666	0	0	0	0	11	0.116872
ENSSSCG00000000457	4603	2093	20.827	418	4.52816	1473	13.9912	1034	9.02657	899	9.31539	61	4.24536	1055	12.6718	1055	14.5962	2	6.79076	5	12.7047	1504	12.2889	1664	13.7604	1289	9.82797	333	5.97637	620	6.20165	379	8.26627	358	8.59081	43	2.84345	28	4.42959	698	7.80589
ENSSSCG00000000458	6104	4713	35.3675	1479	12.0827	4048	28.9962	3094	20.3691	2425	18.9497	195	10.2345	2360	21.377	2324	24.2478	6	15.3635	5	9.58109	5700	35.1229	3648	22.75	3648	20.9757	921	12.4653	1714	12.9293	470	7.73069	464	8.39689	66	3.29133	45	5.36868	1672	14.1011
ENSSSCG00000000460	523	477	41.7042	595	56.6327	426	35.552	383	29.3768	502	45.7035	50	30.5744	534	56.3548	242	29.4175	1	29.8327	1	22.3254	455	32.6649	642	46.6462	776	51.9848	202	31.8529	428	37.6152	308	59.0236	200	42.1682	16	9.29612	3	4.16995	321	31.541
ENSSSCG00000000461	201	0	0	0	0	0	0	0	0	0	0	0	0	0	0	0	0	0	0	0	0	0	0	0	0	0	0	0	0	0	0	0	0	0	0	0	0	0	0	1	0.254889
ENSSSCG00000000462	1632	417	11.6988	206	6.29162	380	10.1762	287	7.06371	244	7.12821	24	4.70917	169	5.72297	259	10.1027	0	0	1	7.16381	537	12.3705	466	10.8646	458	9.84522	175	8.85484	268	7.55787	72	4.42744	49	3.3151	11	2.05078	12	5.35224	251	7.91389
ENSSSCG00000000464	1661	15	0.413478	16	0.480143	10	0.263121	3	0.0725484	4	0.114817	17	3.27746	12	0.399274	13	0.498235	0	0	0	0	77	1.74285	37	0.847584	37	0.781478	26	1.29262	14	0.387925	3	0.181258	7	0.465322	3	0.549545	0	0	7	0.216855
ENSSSCG00000000466	2350	3797	73.9913	1143	24.2479	2543	47.3021	2702	46.1924	1616	32.7918	408	55.6067	1604	37.7288	1695	45.924	1	6.64922	8	39.8078	3181	50.8993	3787	61.3275	4329	64.637	632	22.2123	1043	20.4307	961	41.0465	668	31.3914	122	15.7987	67	20.7569	1075	23.5428
ENSSSCG00000000468	464	56	5.51731	0	0	162	15.2352	120	10.3721	143	14.671	0	0	27	3.21094	77	10.5478	0	0	0	0	55	4.44949	7	0.573136	6	0.452944	38	6.75242	327	32.3851	11	2.37545	6	1.42556	0	0	0	0	49	5.42557
ENSSSCG00000000469	2996	639	9.76802	301	5.00911	546	7.96695	491	6.58464	717	11.4132	42	4.49037	405	7.4729	309	6.56741	1	5.21599	0	0	624	7.83247	548	6.96155	528	6.18434	198	5.45893	240	3.68787	93	3.11603	106	3.90756	13	1.3206	14	3.40237	204	3.50466
ENSSSCG00000000471	327	4	0.5587	0	0	6	0.799952	0	0	7	1.01812	0	0	10	1.68596	2	0.388399	0	0	0	0	0	0	0	0	0	0	0	0	7	0.982822	0	0	5	1.68416	3	2.78459	0	0	19	2.98251
ENSSSCG00000000472	1639	437	12.2076	102	3.10197	367	9.78607	164	4.01918	272	7.91228	7	1.36765	187	6.30549	239	9.28274	0	0	1	7.13324	233	5.34457	430	9.98244	252	5.3939	87	4.38333	310	8.705	117	7.16387	104	7.00609	0	0	8	3.55293	292	9.1673
ENSSSCG00000000473	985	536	24.9046	305	15.4278	689	30.5583	426	17.3648	619	29.9496	9	2.92473	411	23.0508	418	27.0036	2	31.7086	1	11.8646	806	30.751	734	28.3421	637	22.6782	99	8.29635	348	16.2537	115	11.7119	66	7.39526	0	0	0	0	423	22.0885
ENSSSCG00000000474	399	33	3.77961	14	1.74562	60	6.5596	18	1.80863	32	3.81651	13	10.4137	21	2.90322	20	3.18487	0	0	0	0	6	0.564277	110	10.47	21	1.84292	11	2.27228	287	33.0425	21	5.27188	0	0	23	17.5058	9	16.3879	41	5.27748
ENSSSCG00000000475	2208	273	5.66186	209	4.7188	220	4.35525	261	4.74878	473	10.2151	37	5.36693	219	5.48238	145	4.18114	0	0	2	10.5917	233	3.9679	521	8.97954	451	7.16683	121	4.52604	107	2.23069	113	5.13675	86	4.30119	21	2.89425	18	5.93496	52	1.21202
ENSSSCG00000000476	396	7	0.807793	7	0.879405	7	0.77107	15	1.51858	28	3.36468	5	4.03552	14	1.95011	6	0.962682	0	0	2	58.9345	21	1.98989	20	1.91801	13	1.14947	8	1.66505	6	0.696004	13	3.2882	6	1.66973	0	0	4	7.33855	6	0.77815
ENSSSCG00000000477	3519	775	10.0868	411	5.82345	626	7.7771	506	5.77757	413	5.59737	18	1.63851	169	2.655	431	7.79932	1	4.441	1	3.32344	1039	11.1039	582	6.29495	699	6.97077	298	6.99524	210	2.74743	80	2.2822	75	2.35399	29	2.50824	11	2.2761	139	2.03317
ENSSSCG00000000478	3410	16	0.214897	166	2.42721	5	0.0641024	4	0.047132	10	0.13986	15	1.40906	11	0.178333	3	0.0560224	0	0	0	0	6	0.0661714	0	0	1	0.0102912	0	0	1	0.0135011	1	0.0294391	0	0	0	0	0	0	1	0.0150946
ENSSSCG00000000480	671	0	0	0	0	0	0	0	0	0	0	0	0	0	0	3	0.284364	0	0	0	0	0	0	0	0	2	0.104474	0	0	0	0	0	0	1	0.164406	0	0	0	0	0	0
ENSSSCG00000000481	1207	0	0	0	0	0	0	0	0	1	0.0394921	0	0	0	0	0	0	0	0	0	0	2	0.0622822	1	0.031517	0	0	0	0	0	0	2	0.166253	0	0	0	0	0	0	0	0
ENSSSCG00000000482	1143	0	0	0	0	0	0	0	0	0	0	0	0	0	0	0	0	0	0	0	0	0	0	0	0	0	0	0	0	0	0	4	0.351107	0	0	0	0	0	0	0	0
ENSSSCG00000000483	2826	70	1.1344	25	0.441058	38	0.58782	57	0.810376	38	0.64126	0	0	49	0.958498	33	0.74355	0	0	1	4.13813	95	1.26415	52	0.700309	78	0.968534	10	0.292283	41	0.667896	24	0.852494	20	0.78161	0	0	4	1.03056	42	0.764937
ENSSSCG00000000484	375	13	1.58397	6	0.795875	15	1.74458	30	3.20679	39	4.94827	1	0.852181	27	3.97097	26	4.40461	0	0	0	0	41	4.10201	30	3.03771	48	4.48126	1	0.219756	61	7.47124	16	4.27305	10	2.93831	17	13.7649	2	3.87421	38	5.20353
ENSSSCG00000000486	2959	601	9.30198	187	3.15087	517	7.6381	421	5.71647	456	7.34936	30	3.2475	371	6.93111	400	8.60777	3	15.8436	1	3.9522	759	9.64608	470	6.04531	375	4.44719	190	5.30384	337	5.24311	128	4.34234	68	2.53807	44	4.52558	4	0.984258	323	5.61841
ENSSSCG00000000487	1011	77	3.4858	65	3.20342	119	5.14224	121	4.80554	43	2.02705	6	1.89972	86	4.69936	56	3.52476	0	0	0	0	131	4.86958	110	4.13832	72	2.49746	27	2.20451	67	3.04891	40	3.96904	42	4.58516	10	3.00838	0	0	44	2.23859
ENSSSCG00000000488	1892	3374	81.6558	1058	27.8751	2702	62.4196	1894	40.213	1612	40.6248	224	37.9155	979	28.5991	1397	47.0076	5	41.2898	3	18.5396	3338	66.334	5792	116.49	5429	100.674	838	36.5782	745	18.1241	4233	224.545	3535	206.312	63	10.1322	57	21.9313	791	21.5144
ENSSSCG00000000490	1993	860	19.759	484	12.106	730	16.0097	512	10.3201	595	14.2354	59	9.48083	563	15.6136	336	10.7334	1	7.83968	0	0	865	16.3189	492	9.39404	409	7.2002	144	5.96714	569	13.1413	146	7.35248	61	3.3798	13	1.98487	13	4.74853	469	12.1102
ENSSSCG00000000491	630	39	2.83157	6	0.474245	29	2.00981	39	2.48412	40	3.02418	0	0	29	2.5415	17	1.7161	0	0	0	0	56	3.33856	39	2.35314	62	3.44912	20	2.61896	33	2.40844	4	0.636556	2	0.350176	0	0	3	3.46284	33	2.69269
ENSSSCG00000000492	1287	3	0.106708	0	0	0	0	1	0.0312048	0	0	0	0	0	0	1	0.0494546	0	0	0	0	1	0.0292069	4	0.118238	6	0.163524	0	0	0	0	0	0	0	0	0	0	0	0	0	0
ENSSSCG00000000493	1676	300	8.1956	103	3.06327	313	8.16202	253	6.06352	211	6.00242	25	4.77669	270	8.90331	274	10.4073	0	0	1	6.97585	258	5.78745	203	4.60867	259	5.42142	113	5.56768	97	2.66373	45	2.69454	47	3.09636	20	3.63086	9	3.90886	149	4.57463
ENSSSCG00000000496	2166	6234	131.795	2405	55.3525	5029	101.487	4103	76.0992	4172	91.8464	1110	164.128	2616	66.7574	3263	95.9136	12	86.5657	15	80.9772	5614	97.4573	5518	96.9471	5016	81.254	1263	48.1585	3627	77.0796	1255	58.1555	882	44.9672	297	41.7264	225	75.6248	2757	65.5059
ENSSSCG00000000499	2001	0	0	3	0.0747375	1	0.0218435	0	0	0	0	0	0	1	0.0276221	0	0	0	0	0	0	1	0.0187904	5	0.0950864	0	0	0	0	0	0	0	0	0	0	0	0	0	0	0	0
ENSSSCG00000000500	1663	33	0.908559	34	1.01908	17	0.446768	9	0.217383	27	0.774082	0	0	7	0.23263	11	0.421077	0	0	0	0	50	1.13036	27	0.617764	37	0.780539	15	0.744847	29	0.802593	14	0.844852	24	1.59347	0	0	0	0	19	0.587899
ENSSSCG00000000501	768	1	0.0595753	0	0	0	0	0	0	0	0	0	0	6	0.431465	1	0.0828316	0	0	0	0	0	0	2	0.0990184	0	0	0	0	0	0	0	0	1	0.143668	0	0	5	4.7357	0	0
ENSSSCG00000000502	1744	1161	30.481	566	16.1772	952	23.8577	791	18.2187	647	17.6883	71	13.0371	689	21.8346	719	26.2455	0	0	2	13.408	1024	22.0752	971	21.1854	908	18.2657	264	12.5008	534	14.0928	221	12.7175	152	9.62353	46	8.02556	15	6.2609	570	16.8183
ENSSSCG00000000504	6233	235	1.727	530	4.24024	174	1.22059	172	1.10892	238	1.82132	44	2.26155	60	0.532237	47	0.480234	0	0	0	0	167	1.00774	533	3.25516	461	2.59585	48	0.636214	132	0.97512	50	0.805395	50	0.886114	13	0.634877	7	0.817847	24	0.19822
ENSSSCG00000000508	1806	716	18.153	207	5.71338	592	14.3268	401	8.91915	401	10.5868	98	17.3775	437	13.3735	413	14.5584	1	8.65098	1	6.47399	694	14.4478	368	7.75357	356	6.91573	142	6.4932	336	8.56312	169	9.39149	123	7.52026	15	2.52724	6	2.41843	318	9.0609
ENSSSCG00000000509	3213	1738	24.774	516	8.00728	1292	17.5794	702	8.77867	725	10.7614	34	3.38963	807	13.8851	655	12.9813	4	19.4553	2	7.27972	1531	17.9197	756	8.95547	687	7.50338	411	10.5663	391	5.6025	314	9.81047	387	13.3031	22	2.08396	4	0.906473	477	7.64143
ENSSSCG00000000510	3257	852	11.9807	413	6.32237	892	11.9729	682	8.41338	494	7.23357	19	1.86863	320	5.4315	467	9.13036	0	0	1	3.5907	1095	12.6434	762	8.90464	1036	11.1623	179	4.53974	464	6.5587	90	2.77394	120	4.06927	19	1.77548	4	0.894231	276	4.36175
ENSSSCG00000000511	991	725	33.4826	693	34.842	697	30.7261	478	19.3666	634	30.4898	11	3.55305	555	30.9387	426	27.354	0	0	4	47.1714	985	37.353	975	37.4201	885	31.3168	289	24.0722	451	20.9371	301	30.4692	181	20.1583	7	2.14832	5	3.67113	401	20.813
ENSSSCG00000000512	3208	822	11.7353	252	3.91663	735	10.0162	474	5.93671	479	7.12102	191	19.0714	794	13.6827	650	12.9023	5	24.357	3	10.9366	692	8.11217	572	6.78639	449	4.9116	250	6.43723	473	6.788	200	6.25844	133	4.57897	22	2.08721	23	5.22034	650	10.4291
ENSSSCG00000000515	3204	0	0	9	0.140054	0	0	0	0	0	0	0	0	0	0	0	0	0	0	0	0	1	0.0117374	0	0	0	0	0	0	0	0	2	0.0626625	0	0	0	0	2	0.454509	0	0
ENSSSCG00000000516	1250	0	0	0	0	0	0	0	0	0	0	0	0	0	0	0	0	0	0	0	0	0	0	0	0	0	0	0	0	0	0	0	0	0	0	0	0	0	0	0	0
ENSSSCG00000000517	2575	15	0.266771	7	0.135529	13	0.220691	8	0.124819	1	0.0185196	22	2.73651	2	0.0429344	8	0.197818	0	0	0	0	9	0.131431	13	0.192136	10	0.13627	2	0.0641524	0	0	2	0.0779633	18	0.771992	0	0	0	0	3	0.0599622
ENSSSCG00000000519	2893	641	10.1473	1052	18.13	516	7.79718	385	5.34687	341	5.62124	101	11.1826	440	8.40766	361	7.94568	2	10.8033	0	0	553	7.18832	496	6.52522	264	3.20222	111	3.16923	348	5.53773	151	5.23943	81	3.09224	30	3.15599	22	5.53688	456	8.11276
ENSSSCG00000000520	5818	1025	8.0699	644	5.51974	759	5.704	521	3.59854	475	3.89423	127	6.99319	751	7.13695	605	6.62261	4	10.7457	1	2.0104	989	6.39365	710	4.64539	405	2.44317	200	2.83995	503	3.9808	198	3.41682	149	2.82894	34	1.77887	27	3.37953	694	6.14064
ENSSSCG00000000521	1167	432	16.9447	147	6.27705	683	25.572	935	32.1741	724	29.5714	98	26.8846	357	16.9023	328	17.8876	0	0	2	20.0317	575	18.5194	557	18.1562	413	12.4123	364	25.7506	556	21.9221	52	4.47061	86	8.1347	32	8.34104	17	10.601	697	30.725
ENSSSCG00000000522	2914	10594	166.5	3172	54.272	8536	128.057	6955	95.895	4955	81.0927	4163	457.602	4852	92.0456	5960	130.236	31	166.244	43	172.568	9044	116.714	6854	89.5195	7487	90.1603	1821	51.6179	4674	73.8416	3008	103.62	2315	87.7402	1649	172.225	1189	297.087	3844	67.8965
ENSSSCG00000000523	2919	275	4.31462	113	1.93009	257	3.8489	205	2.82168	317	5.17909	148	16.2405	317	6.0034	183	3.992	0	0	1	4.00634	424	5.4624	704	9.17914	342	4.1114	253	7.15923	83	1.30902	524	18.02	482	18.2369	14	1.45968	4	0.997741	103	1.81617
ENSSSCG00000000524	506	107	9.66871	44	4.32839	67	5.77901	47	3.72587	50	4.70477	1	0.631992	88	9.59833	66	8.29198	0	0	1	23.074	126	9.34896	76	5.70713	43	2.97719	11	1.79272	27	2.45249	11	2.17867	13	2.83284	0	0	0	0	20	2.03107
ENSSSCG00000000527	1938	0	0	0	0	0	0	0	0	0	0	0	0	0	0	0	0	0	0	0	0	0	0	0	0	0	0	0	0	0	0	0	0	0	0	0	0	0	0	0	0
ENSSSCG00000000528	2599	452	7.96448	1057	20.276	311	5.23086	460	7.11086	720	13.211	61	7.51755	175	3.72208	81	1.98442	0	0	1	4.49943	237	3.42907	1413	20.691	545	7.35816	30	0.953404	170	3.01111	38	1.46763	97	4.12178	4	0.468382	6	1.68081	48	0.95054
ENSSSCG00000000529	5094	1797	16.1583	858	8.39894	1369	11.7502	813	6.41333	629	5.88956	188	11.8232	796	8.63952	731	9.13893	7	21.4772	2	4.59215	1646	12.1531	1599	11.9486	1347	9.28046	309	5.01122	877	7.92695	305	6.01121	236	5.11745	51	3.04747	20	2.85908	782	7.90251
ENSSSCG00000000530	2284	277	5.55375	74	1.6152	196	3.75108	177	3.11332	180	3.75805	9	1.26205	221	5.34844	97	2.70401	0	0	0	0	335	5.51518	120	1.99944	53	0.814209	29	1.04867	24	0.4837	59	2.59282	55	2.65927	16	2.1318	1	0.318753	36	0.811183
ENSSSCG00000000531	3471	34	0.448634	75	1.07736	30	0.377857	49	0.567223	34	0.467171	0	0	3	0.0477818	12	0.220153	0	0	0	0	10	0.108348	44	0.482487	56	0.56618	6	0.142791	7	0.0928473	11	0.31814	15	0.477307	0	0	0	0	5	0.0741468
ENSSSCG00000000534	5292	2146	18.5746	528	4.97523	1789	14.7807	1251	9.49933	1007	9.0762	268	16.2238	1105	11.5447	1110	13.3581	4	11.8136	4	8.84074	1507	10.7106	1051	7.55985	1286	8.52875	584	9.11675	1353	11.7719	212	4.02198	228	4.75904	68	3.91129	57	7.84357	948	9.22165
ENSSSCG00000000536	3546	1394	18.005	329	4.62611	1304	16.0769	829	9.39357	798	10.7329	182	16.4411	1005	15.6684	1045	18.7662	1	4.4072	5	16.4907	1581	16.7676	1166	12.5155	778	7.69954	517	12.0437	612	7.94586	777	21.9971	637	19.841	30	2.57498	25	5.13357	799	11.5981
ENSSSCG00000000539	3042	360	5.41992	213	3.49107	396	5.69088	377	4.9794	207	3.24523	74	7.79201	112	2.03534	86	1.80019	0	0	1	3.8444	689	8.51762	287	3.59081	235	2.71089	205	5.56648	202	3.05703	123	4.05891	63	2.28731	5	0.500243	9	2.15418	60	1.0152
ENSSSCG00000000540	2343	3	0.0586349	0	0	10	0.186564	9	0.15432	0	0	0	0	1	0.0235919	2	0.0543494	0	0	0	0	14	0.224684	1	0.0162426	0	0	0	0	0	0	0	0	4	0.188534	0	0	0	0	0	0
ENSSSCG00000000541	3723	250	3.07555	280	3.74999	233	2.7361	194	2.09377	486	6.22592	12	1.0325	203	3.01444	237	4.05379	2	8.39545	0	0	318	3.21232	110	1.12459	168	1.5836	34	0.754394	237	2.93082	17	0.458401	11	0.326339	5	0.408765	4	0.782332	78	1.07842
ENSSSCG00000000543	713	102	6.54477	53	3.70219	49	3.00113	55	3.09601	37	2.47218	7	3.14137	77	5.96367	61	5.44194	1	21.894	0	0	104	5.47944	183	9.7581	106	5.21139	44	5.09194	48	3.09595	24	3.37535	34	5.26098	5	2.13199	4	4.0804	64	4.61513
ENSSSCG00000000544	1306	27	0.946413	16	0.610556	38	1.27144	14	0.430517	63	2.29954	0	0	300	12.6931	23	1.12092	0	0	0	0	36	1.03616	50	1.45649	21	0.564014	8	0.505759	40	1.4094	1	0.0768299	11	0.929829	0	0	1	0.557269	25	0.984842
ENSSSCG00000000545	4184	1286	14.0779	1047	12.4776	1144	11.9541	1057	10.1512	861	9.81487	142	10.8721	790	10.4388	598	9.10181	1	3.73532	1	2.79534	1196	10.7507	1096	9.97074	1118	9.37762	230	4.5411	447	4.91884	167	4.00707	183	4.83105	79	5.74705	12	2.08846	384	4.72431
ENSSSCG00000000546	1023	20	0.894793	7	0.340941	10	0.427057	19	0.745746	11	0.512471	0	0	4	0.216013	11	0.68425	0	0	0	0	11	0.404104	23	0.855146	12	0.411365	3	0.242075	7	0.31481	0	0	0	0	0	0	0	0	3	0.150842
ENSSSCG00000000547	1952	540	12.6673	182	4.64783	424	9.49401	251	5.16546	256	6.25337	67	10.9924	262	7.41856	239	7.79503	4	32.0171	3	17.9701	419	8.07073	601	11.7161	570	10.2452	94	3.97699	256	6.03655	165	8.48374	110	6.22267	18	2.80597	15	5.5941	236	6.22174
ENSSSCG00000000548	708	8	0.516935	0	0	6	0.370076	2	0.113376	0	0	0	0	8	0.623971	5	0.449206	0	0	0	0	9	0.477526	0	0	0	0	1	0.116542	0	0	0	0	2	0.311652	0	0	0	0	1	0.07262
ENSSSCG00000000549	4878	3344	31.3999	1954	19.9745	3233	28.9775	2682	22.0935	1191	11.6455	221	14.5138	1805	20.4582	1890	24.6748	3	9.61201	4	9.5909	3922	30.2397	1663	12.977	1998	14.3751	953	16.1395	1138	10.7414	620	12.7605	427	9.66904	107	6.67677	49	7.31486	853	9.00162
ENSSSCG00000000550	1106	0	0	0	0	0	0	0	0	0	0	0	0	0	0	0	0	0	0	0	0	0	0	0	0	0	0	0	0	0	0	0	0	0	0	0	0	0	0	0	0
ENSSSCG00000000551	1485	3388	104.452	392	13.1567	3350	98.5853	1942	52.5252	1666	53.4851	564	121.613	982	36.5438	1853	79.4289	6	63.1184	4	31.4899	4808	121.716	1862	47.706	744	17.5752	1058	58.8296	1365	42.3024	501	33.8552	357	26.5421	196	40.156	131	64.2086	592	20.5119
ENSSSCG00000000552	1296	614	21.6881	317	12.1899	600	20.2301	438	13.5729	610	22.4371	111	27.4222	451	19.229	423	20.7741	0	0	2	18.0393	720	20.883	493	14.4717	443	11.9897	117	7.45375	527	18.712	160	12.3876	87	7.41081	61	14.3187	17	9.54662	409	16.2362
ENSSSCG00000000553	4255	1392	14.9841	763	8.94137	1575	16.1832	1282	12.1066	1375	15.4127	44	3.31261	636	8.26373	754	11.2847	2	7.34602	3	8.24613	1663	14.6991	1529	13.6779	1479	12.1987	591	11.474	1262	13.6555	248	5.85135	203	5.26964	19	1.35914	2	0.34227	728	8.80708
ENSSSCG00000000554	3950	960	11.1316	242	3.05485	691	7.64817	427	4.34368	391	4.72113	90	7.29886	459	6.42431	423	6.81955	2	7.9131	1	2.9609	993	9.4546	630	6.0708	455	4.04251	155	3.24156	380	4.42922	101	2.56697	94	2.62849	16	1.2329	14	2.58084	423	5.51234
ENSSSCG00000000555	6651	835	5.75078	219	1.642	800	5.25925	535	3.2325	920	6.598	45	2.1676	1235	10.2668	625	5.9848	0	0	0	0	642	3.63064	738	4.22393	481	2.53828	342	4.24818	207	1.43307	344	5.19293	280	4.65042	19	0.86959	17	1.86139	220	1.70284
ENSSSCG00000000559	1555	698	20.5513	605	19.3922	853	23.9732	463	11.9594	361	11.0681	59	12.1496	763	27.1166	691	28.2872	1	10.0465	1	7.51832	1504	36.3613	555	13.5799	512	11.5507	316	16.7806	332	9.82606	81	5.22735	104	7.38431	32	6.26114	11	5.14901	473	15.6514
ENSSSCG00000000560	431	46	4.87828	34	3.92533	56	5.66879	23	2.13984	27	2.98165	0	0	37	4.7363	32	4.71833	0	0	0	0	42	3.65735	53	4.67094	44	3.57532	5	0.956346	26	2.77166	22	5.11381	9	2.30168	6	4.22844	0	0	37	4.40981
ENSSSCG00000000563	1567	5	0.146089	8	0.254463	13	0.362563	9	0.230693	17	0.517225	0	0	22	0.775885	35	1.42182	0	0	0	0	14	0.335879	21	0.509901	18	0.40297	6	0.31618	0	0	5	0.320206	2	0.140919	5	0.970816	0	0	27	0.886584
ENSSSCG00000000566	776	15	0.884429	25	1.60472	20	1.12563	13	0.67245	35	2.14894	0	0	100	7.11705	7	0.573851	0	0	0	0	46	2.22709	34	1.66598	9	0.4066	17	1.80783	1	0.0592693	28	3.61862	27	3.8391	0	0	0	0	2	0.132529
ENSSSCG00000000567	951	10	0.481233	23	1.20496	10	0.459356	13	0.548838	41	2.05458	16	5.38521	52	3.02056	6	0.401455	0	0	0	0	49	1.93624	29	1.15977	10	0.368731	26	2.25666	4	0.193497	7	0.738358	6	0.696307	0	0	0	0	2	0.108167
ENSSSCG00000000571	4226	38	0.411855	68	0.802339	9	0.09311	49	0.465909	22	0.248294	0	0	54	0.706452	24	0.361661	0	0	0	0	377	3.35513	95	0.855665	252	2.09274	88	1.7202	36	0.392212	20	0.47512	49	1.28071	7	0.504172	0	0	43	0.523768
ENSSSCG00000000572	2477	951	17.5821	749	15.0752	884	15.6005	650	10.5426	737	14.1887	126	16.2925	603	13.4566	536	13.778	2	12.6169	0	0	1090	16.5473	852	13.0903	1029	14.5767	333	11.1038	799	14.849	173	7.01053	145	6.46477	69	8.47737	33	9.69959	697	14.4822
ENSSSCG00000000573	1875	4	0.0976832	42	1.1166	2	0.0466212	4	0.0856968	4	0.101719	0	0	1	0.0294773	1	0.0339539	0	0	0	0	24	0.481259	30	0.608837	12	0.224541	18	0.792809	13	0.319125	3	0.160581	10	0.588916	0	0	0	0	17	0.466572
ENSSSCG00000000574	668	6	0.410882	7	0.521859	2	0.130734	1	0.0600774	3	0.21393	0	0	5	0.413299	4	0.380852	0	0	0	0	29	1.63069	22	1.25201	46	2.41367	8	0.988081	12	0.826049	5	0.750498	10	1.65143	0	0	0	0	7	0.538734
ENSSSCG00000000576	1106	2687	111.202	921	41.4948	3234	127.755	2857	103.729	2949	127.088	1071	310	2326	116.194	2430	139.824	5	70.6067	17	179.652	3729	126.72	4276	147.063	3026	95.955	1083	80.8369	3321	138.157	1385	125.634	1025	102.297	472	129.81	321	211.202	2519	117.161
ENSSSCG00000000577	2990	0	0	0	0	0	0	0	0	0	0	0	0	0	0	0	0	0	0	0	0	0	0	1	0.012729	0	0	0	0	0	0	0	0	0	0	0	0	0	0	0	0
ENSSSCG00000000579	3062	3117	46.6211	702	11.4307	3299	47.1001	1851	24.2883	1319	20.5435	109	11.4025	1087	19.6247	1971	40.9885	3	15.3108	10	38.193	3610	44.3365	4449	55.3003	4646	53.245	384	10.3589	2149	32.3102	770	25.2435	643	23.1926	29	2.88247	11	2.61569	1434	24.1049
ENSSSCG00000000580	2873	811	12.9279	252	4.37316	825	12.5532	442	6.1812	280	4.64781	136	15.1625	421	8.10058	608	13.4753	2	10.8784	3	12.2114	1055	13.8091	685	9.07436	413	5.0444	239	6.87132	415	6.64985	285	9.95781	215	8.2649	26	2.75423	7	1.77399	470	8.42003
ENSSSCG00000000582	270	0	0	0	0	0	0	0	0	0	0	0	0	0	0	0	0	0	0	0	0	0	0	0	0	0	0	0	0	0	0	0	0	0	0	0	0	0	0	0	0
ENSSSCG00000000583	4576	967	9.67917	325	3.54147	720	6.8792	490	4.30281	370	3.85654	127	8.89083	463	5.59398	468	6.51309	1	3.41541	1	2.55593	970	7.97245	776	6.45495	751	5.75977	204	3.6828	505	5.08114	248	5.44097	183	4.41729	28	1.86247	4	0.636532	471	5.29837
ENSSSCG00000000584	4370	10	0.104812	15	0.171156	14	0.140066	9	0.0827559	10	0.109143	0	0	30	0.379543	6	0.0874365	0	0	0	0	13	0.111883	24	0.209046	13	0.104402	11	0.207941	4	0.0421434	26	0.597308	11	0.278034	0	0	0	0	2	0.0235587
ENSSSCG00000000585	2130	0	0	0	0	0	0	0	0	0	0	0	0	0	0	0	0	0	0	0	0	0	0	0	0	0	0	0	0	0	0	0	0	0	0	0	0	0	0	0	0
ENSSSCG00000000587	4283	1216	13.004	582	6.77571	882	9.00338	701	6.57667	628	6.99338	189	14.1362	573	7.3965	612	9.09964	3	10.947	6	16.3845	848	7.44641	936	8.31838	1282	10.5047	323	6.22991	677	7.27763	217	5.08647	174	4.48731	34	2.41625	14	2.38023	519	6.23764
ENSSSCG00000000588	4018	1044	11.9008	228	2.82942	1382	15.0375	799	7.99036	983	11.6684	71	5.66057	1402	19.2908	1259	19.954	4	15.5584	4	11.6432	1639	15.3413	264	2.50091	333	2.90852	613	12.6029	897	10.2784	61	1.52411	103	2.83143	19	1.43929	17	3.08086	1747	22.3809
ENSSSCG00000000589	897	0	0	0	0	0	0	0	0	0	0	0	0	0	0	0	0	0	0	0	0	0	0	0	0	0	0	0	0	0	0	0	0	0	0	0	0	0	0	0	0
ENSSSCG00000000590	2135	0	0	0	0	1	0.0204732	0	0	0	0	0	0	2	0.0517785	5	0.149105	0	0	0	0	0	0	0	0	0	0	0	0	0	0	0	0	0	0	0	0	0	0	3	0.072314
ENSSSCG00000000591	4590	0	0	2	0.0217272	2	0.0190506	0	0	1	0.0103913	0	0	2	0.0240904	0	0	0	0	0	0	0	0	6	0.0497572	1	0.00764608	0	0	5	0.0501549	0	0	0	0	0	0	0	0	1	0.0112149
ENSSSCG00000000593	1167	0	0	0	0	1	0.0374407	0	0	0	0	0	0	0	0	0	0	0	0	0	0	6	0.193245	1	0.0325964	0	0	0	0	4	0.157713	6	0.515839	1	0.0945896	0	0	0	0	0	0
ENSSSCG00000000594	389	0	0	0	0	0	0	0	0	0	0	0	0	0	0	0	0	0	0	0	0	0	0	0	0	0	0	0	0	0	0	4	1.02991	3	0.849851	0	0	0	0	0	0
ENSSSCG00000000596	351	0	0	0	0	0	0	0	0	0	0	0	0	0	0	0	0	0	0	0	0	0	0	0	0	0	0	0	0	0	0	0	0	0	0	0	0	0	0	0	0
ENSSSCG00000000597	940	0	0	0	0	0	0	0	0	1	0.0506976	0	0	0	0	0	0	0	0	0	0	0	0	0	0	0	0	0	0	0	0	0	0	0	0	0	0	0	0	0	0
ENSSSCG00000000598	1170	0	0	0	0	0	0	0	0	0	0	0	0	0	0	0	0	0	0	0	0	0	0	0	0	0	0	0	0	0	0	0	0	0	0	0	0	0	0	0	0
ENSSSCG00000000599	1657	338	9.33952	149	4.48211	310	8.17642	273	6.61783	256	7.36601	42	8.11679	233	7.77127	206	7.91416	0	0	0	0	317	7.19243	518	11.8948	457	9.6756	76	3.78755	213	5.91624	80	4.8452	83	5.5307	10	1.83624	7	3.07507	188	5.83816
ENSSSCG00000000600	3710	2237	27.6164	419	5.63124	3189	37.5794	1697	18.3793	1430	18.3832	260	22.4493	1216	18.1202	2263	38.8433	7	29.487	4	12.6095	4435	44.9576	1138	11.6752	893	8.44708	1063	23.6685	2166	26.8793	671	18.1567	464	13.8138	70	5.74275	59	11.5798	1439	19.9651
ENSSSCG00000000601	2275	0	0	4	0.0876534	0	0	0	0	0	0	0	0	0	0	0	0	0	0	0	0	2	0.0330566	1	0.0167278	0	0	0	0	0	0	0	0	0	0	0	0	0	0	0	0
ENSSSCG00000000602	2232	0	0	310	6.92395	0	0	0	0	0	0	0	0	0	0	0	0	0	0	0	0	0	0	0	0	0	0	0	0	0	0	0	0	0	0	0	0	0	0	0	0
ENSSSCG00000000603	258	0	0	0	0	0	0	0	0	0	0	0	0	0	0	0	0	0	0	0	0	0	0	1	0.146998	0	0	0	0	0	0	0	0	0	0	0	0	0	0	0	0
ENSSSCG00000000604	1824	1	0.0251032	3	0.081986	2	0.047924	0	0	0	0	0	0	0	0	0	0	0	0	0	0	2	0.0412257	17	0.354649	17	0.326988	2	0.0905516	1	0.0252341	1	0.0550228	2	0.121075	0	0	0	0	0	0
ENSSSCG00000000605	819	0	0	1	0.0608229	1	0.0533301	0	0	0	0	0	0	0	0	1	0.0776798	0	0	0	0	1	0.0458761	14	0.65002	46	1.9692	0	0	0	0	0	0	1	0.134732	0	0	0	0	0	0
ENSSSCG00000000606	663	51	3.5188	4657	349.8	121	7.969	57	3.4502	1	0.071847	0	0	0	0	79	7.57846	0	0	0	0	137	7.76164	210	12.041	2414	127.619	40	4.97761	82	5.68717	4	0.60492	29	4.82521	0	0	5	5.48457	228	17.6795
ENSSSCG00000000607	2294	56	1.11789	34	0.738886	57	1.08612	71	1.24341	68	1.41352	52	7.26006	91	2.1927	43	1.19346	0	0	1	5.09739	115	1.88502	205	3.40082	105	1.60603	80	2.88029	31	0.622056	242	10.5886	204	9.8205	0	0	3	0.952093	25	0.560867
ENSSSCG00000000608	1302	123	4.32467	136	5.20566	65	2.1815	80	2.46765	107	3.91756	2	0.491819	84	3.56497	45	2.19984	0	0	0	0	81	2.33852	102	2.98036	132	3.55612	24	1.52193	56	1.97922	21	1.61838	6	0.508737	0	0	0	0	54	2.13379
ENSSSCG00000000609	732	0	0	0	0	0	0	0	0	0	0	0	0	0	0	0	0	0	0	0	0	0	0	0	0	0	0	0	0	0	0	0	0	0	0	0	0	0	0	0	0
ENSSSCG00000000610	678	0	0	0	0	0	0	0	0	0	0	0	0	4	0.32577	0	0	0	0	0	0	0	0	1	0.0560715	0	0	0	0	0	0	0	0	0	0	0	0	0	0	0	0
ENSSSCG00000000611	3591	1174	14.9735	953	13.2324	1168	14.2198	986	11.0326	994	13.2016	163	14.5402	725	11.1615	653	11.5797	1	4.35198	2	6.51364	1162	12.1694	1570	16.6409	1353	13.2223	576	13.25	1278	16.385	425	11.8812	356	10.9496	61	5.17019	49	9.93575	1132	16.226
ENSSSCG00000000612	8187	1259	7.04434	748	4.55622	1201	6.41433	929	4.56011	950	5.53506	91	3.56109	897	6.05809	1035	8.05165	1	1.90918	2	2.85748	1178	5.41213	808	3.75704	989	4.23999	798	8.05293	1040	5.84933	124	1.52072	136	1.83505	50	1.85911	17	1.51221	1143	7.18738
ENSSSCG00000000613	1317	8	0.278078	7	0.264889	4	0.132718	3	0.0914836	13	0.470549	0	0	7	0.2937	2	0.0966578	0	0	0	0	9	0.256879	7	0.202206	4	0.106535	7	0.438845	14	0.489174	7	0.533321	4	0.335298	0	0	2	1.10524	5	0.195325
ENSSSCG00000000614	4056	1	0.0112924	0	0	0	0	1	0.00990678	0	0	0	0	3	0.0408919	0	0	0	0	0	0	7	0.0649073	15	0.140766	1	0.00865249	2	0.0407337	2	0.0227026	3	0.0742544	8	0.217857	0	0	0	0	2	0.0253821
ENSSSCG00000000615	522	0	0	0	0	0	0	0	0	0	0	0	0	0	0	1	0.121792	0	0	0	0	0	0	0	0	0	0	0	0	0	0	2	0.384003	0	0	0	0	0	0	1	0.0984466
ENSSSCG00000000619	5061	109	0.986499	105	1.03454	98	0.846623	124	0.984548	129	1.21575	15	0.949487	122	1.33278	60	0.755008	0	0	0	0	136	1.01069	316	2.37672	278	1.92783	123	2.00776	154	1.40104	79	1.56715	118	2.57541	0	0	3	0.431658	130	1.32228
ENSSSCG00000000620	725	174	10.9801	347	23.8382	187	11.264	256	14.1723	290	19.0563	45	19.8607	209	15.9195	121	10.6162	1	21.5321	1	16.1136	284	14.7158	187	9.80657	223	10.7824	98	11.1537	341	21.6306	37	5.11765	31	4.71749	35	14.6772	3	3.00972	218	15.4605
ENSSSCG00000000622	516	1138	100.843	846	81.6133	1641	138.805	1934	150.35	1952	180.122	289	179.113	1047	111.989	1202	148.094	6	181.42	5	113.138	1764	128.354	2076	152.879	2320	157.523	744	118.908	1259	112.147	481	93.4244	361	77.1441	340	200.217	150	211.32	1516	150.977
ENSSSCG00000000623	1251	5	0.182961	3	0.119508	11	0.384215	5	0.16051	3	0.114312	0	0	9	0.39752	0	0	0	0	0	0	6	0.18028	23	0.699416	1	0.0280377	4	0.263988	1	0.0367829	15	1.20308	2	0.176487	0	0	0	0	3	0.123373
ENSSSCG00000000625	8870	5004	25.8427	1012	5.6897	5260	25.9298	3750	16.9901	2381	12.8045	134	4.84007	1957	12.1994	2876	20.6509	9	15.8596	10	13.1874	3394	14.3926	2019	8.66515	1850	7.32058	1070	9.96644	1060	5.5028	374	4.23355	329	4.09741	87	2.98579	38	3.11998	1180	6.84876
ENSSSCG00000000628	713	0	0	0	0	0	0	0	0	0	0	0	0	0	0	0	0	0	0	0	0	0	0	0	0	0	0	0	0	0	0	0	0	0	0	0	0	0	0	0	0
ENSSSCG00000000629	1089	0	0	0	0	0	0	0	0	0	0	0	0	0	0	0	0	0	0	0	0	0	0	0	0	0	0	0	0	0	0	0	0	0	0	0	0	0	0	2	0.0944726
ENSSSCG00000000631	936	0	0	0	0	0	0	0	0	0	0	0	0	0	0	3	0.203941	0	0	0	0	0	0	0	0	0	0	0	0	0	0	0	0	0	0	0	0	0	0	0	0
ENSSSCG00000000633	2426	3772	71.2024	2401	49.3405	4094	73.7674	3964	65.6449	2850	56.0211	500	66.0116	1071	24.4028	2757	72.3584	14	90.1741	11	53.0217	3057	47.3834	5554	87.1261	4429	64.0593	1675	57.0261	3626	68.8032	1422	58.835	986	44.8842	361	45.2846	143	42.9148	2926	62.0736
ENSSSCG00000000634	3167	0	0	0	0	0	0	4	0.0507472	1	0.0150588	0	0	2	0.0349113	3	0.0603196	0	0	0	0	4	0.047498	5	0.0600893	5	0.0554027	0	0	2	0.0290734	16	0.507155	8	0.278992	0	0	0	0	3	0.0487572
ENSSSCG00000000635	1513	259	7.8373	53	1.74595	211	6.09457	121	3.21216	124	3.90726	31	6.56078	133	4.85788	140	5.89012	0	0	0	0	216	5.36696	318	7.99675	206	4.77626	77	4.20236	167	5.07974	140	9.28556	77	5.6189	8	1.60871	8	3.84862	183	6.2234
ENSSSCG00000000636	993	6	0.27654	0	0	5	0.219973	2	0.0808688	2	0.0959887	0	0	2	0.111267	10	0.64082	0	0	0	0	1	0.0378455	5	0.191512	1	0.0353151	0	0	0	0	34	3.43478	0	0	0	0	0	0	1	0.0517984
ENSSSCG00000000637	675	0	0	0	0	0	0	0	0	0	0	0	0	0	0	0	0	0	0	0	0	0	0	0	0	0	0	0	0	0	0	0	0	0	0	0	0	0	0	0	0
ENSSSCG00000000638	951	0	0	0	0	0	0	0	0	0	0	0	0	0	0	0	0	0	0	0	0	0	0	0	0	0	0	0	0	0	0	0	0	0	0	0	0	0	0	0	0
ENSSSCG00000000639	750	0	0	0	0	0	0	0	0	0	0	0	0	0	0	0	0	0	0	0	0	0	0	0	0	0	0	0	0	0	0	0	0	0	0	0	0	0	0	0	0
ENSSSCG00000000640	1585	6	0.173317	0	0	1	0.0275729	4	0.101366	2	0.0601594	0	0	0	0	3	0.120487	0	0	0	0	2	0.0474381	0	0	0	0	3	0.156296	0	0	0	0	0	0	0	0	0	0	0	0
ENSSSCG00000000641	1470	0	0	0	0	0	0	0	0	1	0.0324313	0	0	0	0	0	0	0	0	0	0	0	0	0	0	0	0	0	0	0	0	0	0	0	0	0	0	0	0	0	0
ENSSSCG00000000642	231	0	0	0	0	0	0	0	0	0	0	0	0	0	0	0	0	0	0	0	0	0	0	0	0	0	0	0	0	0	0	0	0	0	0	0	0	0	0	0	0
ENSSSCG00000000643	399	0	0	0	0	0	0	0	0	0	0	0	0	0	0	0	0	0	0	0	0	0	0	0	0	0	0	0	0	0	0	0	0	0	0	0	0	0	0	0	0
ENSSSCG00000000644	599	96	7.33014	163	13.5493	103	7.5071	104	6.96658	220	17.4923	17	9.07857	353	32.5345	88	9.3423	2	52.1078	0	0	133	8.33875	179	11.3583	151	8.8343	87	11.9811	129	9.90123	11	1.84097	39	7.18124	14	7.10379	4	4.85567	254	21.7964
ENSSSCG00000000645	1652	427	11.8344	847	25.5559	640	16.9314	563	13.689	1091	31.4868	50	9.69208	1558	52.1213	460	17.7259	1	9.45694	3	21.2314	566	12.8808	1032	23.7694	982	20.8538	339	16.9456	966	26.9126	54	3.2804	67	4.47804	12	2.21015	14	6.16873	1656	51.581
ENSSSCG00000000647	2561	9	0.160937	13	0.253073	5	0.0853448	8	0.125501	35	0.651727	0	0	2	0.043169	8	0.198899	0	0	0	0	13	0.190882	463	6.88041	74	1.01391	2	0.064503	10	0.179751	16	0.627114	20	0.862456	0	0	0	0	1	0.0200966
ENSSSCG00000000648	2510	7	0.127716	9	0.178763	1	0.0174156	3	0.0480189	6	0.113994	0	0	9	0.198206	4	0.101469	0	0	0	0	12	0.179777	2	0.0303246	4	0.055919	2	0.0658131	3	0.0550206	0	0	0	0	0	0	0	0	3	0.0615144
ENSSSCG00000000649	672	32	2.17835	4	0.296433	75	4.8734	31	1.85133	224	15.8785	0	0	279	22.925	110	10.4112	0	0	0	0	148	8.2727	57	3.22457	11	0.573752	58	7.12101	136	9.30625	1	0.149208	10	1.64161	3	1.35712	1	1.08225	235	17.9786
ENSSSCG00000000650	1528	0	0	0	0	0	0	0	0	0	0	0	0	1	0.0361671	0	0	0	0	0	0	0	0	0	0	0	0	0	0	0	0	0	0	0	0	0	0	0	0	0	0
ENSSSCG00000000651	2436	0	0	0	0	1	0.0179445	0	0	0	0	0	0	0	0	0	0	0	0	0	0	0	0	0	0	0	0	0	0	0	0	2	0.0824101	0	0	0	0	0	0	0	0
ENSSSCG00000000652	1471	0	0	0	0	0	0	0	0	0	0	0	0	0	0	0	0	0	0	0	0	0	0	0	0	0	0	0	0	0	0	0	0	2	0.15011	0	0	0	0	0	0
ENSSSCG00000000653	1701	0	0	0	0	0	0	0	0	0	0	0	0	1	0.0324909	0	0	0	0	0	0	0	0	0	0	0	0	0	0	0	0	0	0	0	0	0	0	0	0	0	0
ENSSSCG00000000654	1323	0	0	0	0	0	0	0	0	0	0	0	0	0	0	0	0	0	0	0	0	0	0	0	0	0	0	0	0	0	0	0	0	0	0	0	0	0	0	0	0
ENSSSCG00000000655	1410	0	0	0	0	0	0	0	0	0	0	0	0	0	0	0	0	0	0	0	0	0	0	0	0	0	0	0	0	0	0	0	0	0	0	0	0	0	0	0	0
ENSSSCG00000000656	2366	5	0.0967752	1	0.0210709	9	0.166276	0	0	5	0.100774	0	0	0	0	2	0.0538213	0	0	0	0	1	0.0158929	3	0.0482542	2	0.0296605	1	0.0349085	5	0.0972798	0	0	0	0	0	0	0	0	6	0.130513
ENSSSCG00000000657	3249	0	0	7	0.107423	1	0.0134556	2	0.0247334	2	0.0293578	0	0	3	0.0510457	1	0.0195992	0	0	0	0	3	0.0347247	125	1.46433	33	0.356432	0	0	0	0	0	0	15	0.509911	0	0	0	0	0	0
ENSSSCG00000000659	4887	0	0	0	0	0	0	0	0	0	0	0	0	0	0	0	0	0	0	0	0	0	0	0	0	0	0	0	0	0	0	0	0	0	0	0	0	0	0	0	0
ENSSSCG00000000660	5335	3	0.0257572	150	1.40203	2	0.0163908	4	0.0301288	6	0.0536429	0	0	7	0.0725443	3	0.0358119	0	0	0	0	79	0.556945	20	0.142701	31	0.203935	6	0.0929104	19	0.163979	0	0	0	0	0	0	0	0	9	0.0868418
ENSSSCG00000000661	3435	206	2.74667	261	3.78851	140	1.78181	255	2.9828	248	3.4433	49	4.56944	186	2.99351	69	1.27914	1	4.54957	0	0	178	1.9488	241	2.6704	281	2.87078	177	4.25646	484	6.48699	81	2.36722	62	1.99354	18	1.5949	20	4.23953	391	5.85903
ENSSSCG00000000662	2310	1890	37.4675	2631	56.7809	1642	31.0713	1525	26.5221	2127	43.9081	101	14.0036	2502	59.8699	858	23.6488	6	40.5859	3	15.1863	2257	36.7394	4292	70.7086	3152	47.8776	595	21.2738	1632	32.5215	408	17.7283	350	16.7322	21	2.76651	20	6.30334	1522	33.9092
ENSSSCG00000000663	1020	0	0	0	0	0	0	0	0	0	0	0	0	0	0	0	0	0	0	0	0	0	0	1	0.0372895	0	0	0	0	0	0	0	0	0	0	1	0.298186	0	0	0	0
ENSSSCG00000000664	3750	3	0.0366409	36	0.47867	2	0.0233168	3	0.0321449	0	0	0	0	0	0	1	0.0169815	0	0	0	0	1	0.0100289	27	0.274049	52	0.486634	0	0	0	0	11	0.294477	35	1.03088	0	0	0	0	0	0
ENSSSCG00000000665	1312	38	1.3259	220	8.35678	3	0.0999178	22	0.673434	2	0.0726678	0	0	4	0.168467	0	0	0	0	0	0	8	0.229206	172	4.98742	256	6.84418	0	0	1	0.0350741	50	3.82394	37	3.11332	0	0	0	0	0	0
ENSSSCG00000000666	348	37	4.85701	3282	469.023	26	3.25787	24	2.76391	5	0.683473	0	0	2	0.316902	4	0.730057	0	0	0	0	87	9.37766	936	102.109	2311	232.445	47	11.1276	20	2.6391	67	19.2777	78	24.6919	0	0	0	0	0	0
ENSSSCG00000000667	708	0	0	0	0	0	0	0	0	0	0	0	0	0	0	0	0	0	0	0	0	0	0	0	0	0	0	0	0	0	0	0	0	0	0	0	0	0	0	0	0
ENSSSCG00000000668	734	0	0	0	0	0	0	0	0	0	0	0	0	0	0	0	0	0	0	0	0	0	0	0	0	0	0	0	0	0	0	0	0	0	0	0	0	0	0	0	0
ENSSSCG00000000669	1113	0	0	0	0	0	0	0	0	0	0	0	0	0	0	0	0	0	0	0	0	0	0	0	0	0	0	0	0	0	0	0	0	0	0	0	0	0	0	0	0
ENSSSCG00000000670	885	32	1.65466	18	1.01326	45	2.22108	35	1.58771	24	1.29227	0	0	4	0.249659	28	2.01301	0	0	0	0	49	2.08048	21	0.902397	24	0.950876	13	1.21238	36	1.8712	17	1.92673	13	1.62105	7	2.40535	1	0.822067	16	0.929798
ENSSSCG00000000672	4002	5	0.0572238	12	0.149512	54	0.589922	6	0.0602425	1	0.0119177	0	0	46	0.635467	123	1.95723	1	3.90515	0	0	10	0.0939756	48	0.456529	21	0.184154	20	0.412832	5	0.0575222	24	0.602049	19	0.52439	4	0.30422	0	0	434	5.58221
ENSSSCG00000000674	539	13	1.10292	45	4.15623	6	0.485897	20	1.48858	23	2.03194	10	5.93371	9	0.921658	15	1.76937	0	0	0	0	4	0.278655	24	1.69211	31	2.01518	0	0	24	2.04677	0	0	0	0	0	0	0	0	13	1.23952
ENSSSCG00000000679	1029	1	0.044479	0	0	1	0.042457	5	0.195106	3	0.138951	0	0	6	0.322133	1	0.0618422	0	0	0	0	4	0.146091	3	0.110891	1	0.0340807	1	0.0802217	7	0.312976	1	0.0974919	2	0.214526	0	0	0	0	7	0.349915
ENSSSCG00000000680	2738	10	0.167263	14	0.254928	17	0.271421	25	0.366847	6	0.104505	2	0.233969	6	0.121138	6	0.139534	0	0	0	0	9	0.123609	11	0.152902	7	0.0897124	8	0.241339	15	0.252203	12	0.439942	7	0.282353	0	0	0	0	13	0.244373
ENSSSCG00000000681	2494	1787	32.813	1489	29.765	2325	40.751	3683	59.3292	1693	32.3715	141	18.1079	869	19.2606	1305	33.3167	1	6.26546	2	9.37756	2394	36.0956	3193	48.7237	3823	53.7873	1360	45.0399	3510	64.7869	399	16.0586	289	12.7972	32	3.90474	11	3.21117	2624	54.1496
ENSSSCG00000000682	1654	32	0.885818	20	0.602717	75	1.98175	113	2.74421	64	1.84484	0	0	25	0.835339	17	0.654294	0	0	0	0	43	0.977398	96	2.20844	107	2.26951	36	1.79735	148	4.11827	36	2.18429	4	0.267023	0	0	0	0	101	3.14214
ENSSSCG00000000683	1106	9	0.372467	4	0.180216	60	2.37023	8	0.290456	3	0.129286	36	10.4202	32	1.59854	25	1.43852	0	0	2	21.1355	101	3.43222	64	2.20112	6	0.190261	29	2.16461	237	9.85942	21	1.90492	21	2.09584	37	10.1758	15	9.86926	101	4.6976
ENSSSCG00000000684	3226	1469	20.8552	1514	23.3996	1438	19.4871	1827	22.755	1342	19.8395	157	15.5891	820	14.0519	790	15.5937	2	9.68846	2	7.25039	1475	17.1947	3252	38.3675	2719	29.5772	673	17.2324	1882	26.8579	379	11.7936	293	10.0312	43	4.05679	61	13.768	1507	24.0445
ENSSSCG00000000685	1267	2912	105.212	4207	165.476	3542	122.156	4159	131.828	3944	148.386	801	202.41	7189	313.523	2393	120.211	12	147.94	14	129.163	4142	122.883	5136	154.212	3844	106.417	1779	115.927	7282	264.473	1145	90.676	878	76.5	564	135.417	231	132.689	5700	231.45
ENSSSCG00000000687	2994	0	0	0	0	0	0	0	0	0	0	0	0	4	0.0738557	0	0	0	0	0	0	0	0	3	0.0381361	1	0.0117206	0	0	0	0	2	0.0670562	0	0	0	0	0	0	0	0
ENSSSCG00000000688	1902	3	0.0722229	4	0.104834	2	0.0459597	2	0.0422405	2	0.0501381	0	0	3	0.0871773	3	0.100416	0	0	0	0	5	0.0988398	4	0.0800264	0	0	13	0.56446	7	0.169399	9	0.474908	8	0.464448	0	0	0	0	8	0.216448
ENSSSCG00000000690	1482	1574	48.6246	1521	51.1528	1702	50.1886	2028	54.9622	1856	59.7054	272	58.7689	1339	49.9299	1122	48.1919	2	21.082	2	15.7768	1393	35.3355	2102	53.964	1856	43.9322	1352	75.3294	5110	158.683	642	43.471	492	36.653	332	68.1569	130	63.8474	4067	141.2
ENSSSCG00000000691	1957	446	10.4355	387	9.85779	554	12.3732	576	11.8235	441	10.7449	14	2.29105	278	7.85151	371	12.0693	2	15.9676	0	0	557	10.7015	892	17.3446	721	12.9261	309	13.0399	1046	24.602	148	7.59023	105	5.92465	9	1.3994	19	7.06776	840	22.0886
ENSSSCG00000000692	2336	2	0.039207	0	0	5	0.0935616	5	0.0859901	3	0.0612406	0	0	2	0.0473252	0	0	0	0	0	0	1	0.0160969	3	0.0488737	3	0.0450618	5	0.176783	0	0	4	0.171873	2	0.0945491	0	0	1	0.311661	0	0
ENSSSCG00000000693	3220	147	2.09083	173	2.67878	263	3.57068	160	1.99649	240	3.55465	29	2.88488	146	2.50659	93	1.83914	1	4.85325	0	0	355	4.14609	283	3.34509	174	1.89629	171	4.38666	711	10.1655	139	4.33341	78	2.67541	17	1.60684	11	2.48738	453	7.24119
ENSSSCG00000000694	534	12596	1078.63	13864	1292.46	15453	1263.12	18265	1372.16	14731	1313.58	2331	1396.07	22606	2336.63	7419	883.311	63	1840.82	47	1027.72	17271	1214.41	19634	1397.23	11542	757.31	6188	955.708	25319	2179.43	4015	753.594	2856	589.781	2696	1534.19	1120	1524.77	17045	1640.38
ENSSSCG00000000695	1692	149	4.03201	145	4.27162	147	3.79705	264	6.26736	225	6.34019	3	0.567785	117	3.82164	64	2.40794	0	0	1	6.90993	224	4.97728	192	4.31774	142	2.94427	159	7.76013	394	10.7174	38	2.25389	17	1.10937	12	2.15793	6	2.58128	487	14.8107
ENSSSCG00000000696	2681	952	16.2619	438	8.1451	643	10.4843	839	12.573	701	12.4691	70	8.36294	386	7.95883	358	8.5025	0	0	3	13.0856	647	9.07499	1206	17.1199	1084	14.1879	435	13.4017	987	16.9476	146	5.46638	149	6.13781	39	4.4271	7	1.90099	773	14.8396
ENSSSCG00000000697	6172	4963	36.8333	4228	34.1602	6303	44.6516	5547	36.116	5086	39.3058	818	42.4597	4135	37.0425	4933	50.9023	8	20.259	18	34.112	4251	25.9057	4700	28.9877	4294	24.4181	2466	33.0085	4691	34.9961	1482	24.1078	1062	19.007	647	31.9096	350	41.2964	4538	37.8504
ENSSSCG00000000699	1098	3	0.125059	0	0	4	0.159165	5	0.182856	10	0.434089	0	0	12	0.603816	2	0.115919	0	0	0	0	12	0.410756	2	0.0692859	4	0.127764	5	0.375925	9	0.377134	8	0.730968	5	0.502642	0	0	2	1.32548	3	0.140548
ENSSSCG00000000700	1845	21	0.521171	11	0.297195	16	0.379031	17	0.37013	23	0.594392	0	0	13	0.389433	9	0.310551	0	0	0	0	20	0.407567	35	0.721853	25	0.475395	7	0.313325	45	1.12262	20	1.08794	7	0.418941	0	0	0	0	35	0.9762
ENSSSCG00000000701	723	402	25.4378	333	22.9397	368	22.2278	415	23.0381	470	30.9696	24	10.6217	290	22.1503	213	18.7397	0	0	0	0	319	16.575	270	14.1983	261	12.6546	176	20.0864	318	20.2274	189	26.2137	87	13.276	8	3.36407	14	14.0841	424	30.1529
ENSSSCG00000000702	3573	685	8.78069	671	9.36374	570	6.9744	775	8.71534	765	10.2114	26	2.33098	485	7.50426	264	4.70513	1	4.3739	0	0	680	7.1574	915	9.74718	938	9.21286	389	8.9934	1206	15.5397	114	3.20299	123	3.80222	26	2.21479	12	2.4455	1191	17.1577
ENSSSCG00000000703	357	8	1.02376	2	0.27863	9	1.09937	7	0.785873	3	0.399774	0	0	2	0.308936	1	0.177926	0	0	0	0	8	0.840636	6	0.638088	4	0.392214	3	0.692416	5	0.643188	21	5.89036	12	3.70326	13	11.0554	0	0	7	1.00674
ENSSSCG00000000704	5405	323	2.73728	377	3.47814	387	3.13055	489	3.63555	456	4.02407	33	1.95595	250	2.55732	227	2.67468	0	0	2	4.32797	510	3.54891	983	6.92293	681	4.42199	301	4.60065	758	6.45719	70	1.30025	76	1.55319	22	1.23897	9	1.21257	631	6.00974
ENSSSCG00000000705	2162	5	0.105902	0	0	3	0.0606528	5	0.0929075	5	0.110278	0	0	4	0.102264	1	0.0294487	0	0	0	0	10	0.173918	7	0.123212	1	0.0162289	3	0.114602	2	0.0425818	2	0.0928495	8	0.40862	0	0	0	0	6	0.142823
ENSSSCG00000000706	2107	1363	29.6222	1949	46.1129	1523	31.5948	2627	50.0872	1838	41.596	123	18.6962	1141	29.932	884	26.7118	5	37.0786	3	16.6487	2032	36.2622	2179	39.3549	2318	38.6002	977	38.2959	2535	55.3807	170	8.09812	186	9.74829	76	10.9763	45	15.5483	2725	66.5577
ENSSSCG00000000707	2328	2	0.0393417	5	0.107073	1	0.0187766	7	0.1208	0	0	0	0	2	0.0474877	0	0	0	0	1	5.02297	0	0	2	0.0326944	1	0.0150722	0	0	7	0.138414	7	0.301811	10	0.474369	0	0	0	0	7	0.15475
ENSSSCG00000000708	2028	1328	29.9853	2260	55.553	1458	31.424	2267	44.9063	1147	26.9686	71	11.2123	778	21.204	935	29.3529	0	0	1	5.76565	1739	32.2417	1427	26.7765	1506	26.0549	846	34.4522	1617	36.7011	53	2.62301	58	3.15815	32	4.80155	10	3.58971	1898	48.1633
ENSSSCG00000000709	3346	59	0.807586	37	0.55135	67	0.875398	86	1.03271	61	0.869462	9	0.861602	55	0.908715	42	0.799311	0	0	0	0	73	0.82048	88	1.00101	73	0.76562	60	1.48124	31	0.426537	69	2.07014	54	1.78248	0	0	0	0	49	0.753777
ENSSSCG00000000710	648	30	2.11772	31	2.38231	89	5.99697	63	3.90151	35	2.57276	17	8.39313	255	21.7278	180	17.6665	0	0	0	0	76	4.40524	36	2.11188	37	2.00126	28	3.56486	150	10.6438	9	1.39253	7	1.19162	0	0	1	1.12227	188	14.9147
ENSSSCG00000000712	4574	0	0	3	0.0327048	1	0.00955862	0	0	2	0.0208553	0	0	0	0	0	0	0	0	0	0	2	0.0164452	2	0.0166437	0	0	0	0	1	0.0100661	12	0.263388	4	0.0965951	0	0	0	0	0	0
ENSSSCG00000000713	1431	7	0.223948	7	0.243801	20	0.610764	19	0.533271	31	1.03275	12	2.68508	9	0.347552	6	0.266889	0	0	0	0	8	0.210159	25	0.664675	8	0.196107	7	0.403909	8	0.257275	5	0.350617	1	0.0771513	0	0	0	0	8	0.28764
ENSSSCG00000000714	774	50	2.9557	3	0.193064	49	2.76491	90	4.66743	204	12.5576	0	0	10	0.713541	17	1.39723	0	0	0	0	42	2.03868	45	2.21067	53	2.4006	39	4.15807	74	4.39725	0	0	4	0.570223	0	0	0	0	20	1.32871
ENSSSCG00000000716	1488	0	0	0	0	0	0	1	0.0269925	4	0.128157	0	0	20	0.742773	2	0.0855574	0	0	0	0	0	0	0	0	1	0.023575	0	0	1	0.0309283	3	0.202317	1	0.0741979	0	0	0	0	1	0.0345786
ENSSSCG00000000717	1629	0	0	4	0.122392	0	0	9	0.221918	47	1.37558	0	0	262	8.88862	2	0.0781564	0	0	0	0	14	0.323103	14	0.327004	3	0.0646071	1	0.0506922	11	0.310782	11	0.677659	2	0.135559	0	0	1	0.446841	13	0.410637
ENSSSCG00000000718	2031	0	0	0	0	0	0	0	0	1	0.0234776	0	0	9	0.244929	0	0	0	0	0	0	0	0	11	0.206102	0	0	0	0	0	0	0	0	0	0	0	0	0	0	0	0
ENSSSCG00000000719	1269	725	26.1533	845	33.1844	683	23.5182	756	23.9252	866	32.5305	144	36.3311	521	22.6858	452	22.6703	1	12.3089	1	9.21142	712	21.09	1249	37.443	973	26.894	190	12.3617	765	27.7401	156	12.3346	197	17.1375	52	12.4656	26	14.9111	608	24.6492
ENSSSCG00000000720	2565	28	0.499912	21	0.408173	30	0.511271	36	0.563876	35	0.650711	0	0	37	0.797381	13	0.322707	0	0	0	0	25	0.366509	14	0.207723	47	0.642965	27	0.869433	49	0.879407	4	0.156534	21	0.904167	0	0	0	0	49	0.9832
ENSSSCG00000000721	1803	2	0.0507909	6	0.165881	7	0.169687	3	0.0668378	2	0.0528896	0	0	0	0	1	0.035309	0	0	0	0	6	0.125117	1	0.0211045	0	0	2	0.0916057	1	0.0255278	13	0.723624	1	0.061242	0	0	0	0	3	0.0856223
ENSSSCG00000000722	1149	13	0.517891	5	0.216847	31	1.17883	2	0.0698988	7	0.290387	12	3.34351	13	0.625124	13	0.720058	0	0	1	10.1726	77	2.5188	47	1.55601	3	0.0915735	30	2.15552	88	3.524	48	4.19131	28	2.68996	0	0	0	0	33	1.47747
ENSSSCG00000000723	2145	663	14.1539	219	5.08974	504	10.2704	311	5.82463	278	6.18005	48	7.1669	347	8.94171	272	8.07349	0	0	1	5.45131	610	10.693	466	8.26739	499	8.16239	218	8.39374	274	5.87992	217	10.154	135	6.95009	43	6.10031	15	5.09099	280	6.71786
ENSSSCG00000000724	627	0	0	0	0	0	0	0	0	0	0	0	0	0	0	0	0	0	0	0	0	0	0	0	0	0	0	0	0	0	0	0	0	0	0	0	0	0	0	0	0
ENSSSCG00000000727	456	266	26.666	268	29.2482	391	37.4151	601	52.8562	304	31.7347	124	86.9411	151	18.2718	285	39.7238	0	0	1	25.5985	332	27.3289	928	77.3115	398	30.5712	538	97.2736	73	7.35627	105	23.0717	124	29.9772	65	43.3022	16	25.5003	115	12.9564
ENSSSCG00000000728	4234	377	4.07831	369	4.34564	329	3.39726	293	2.78068	311	3.50335	27	2.04282	236	3.08162	173	2.60205	3	11.0737	0	0	420	3.73075	339	3.0476	551	4.56714	120	2.3413	244	2.6533	105	2.48967	76	1.98265	4	0.287554	6	1.0319	234	2.84489
ENSSSCG00000000730	5169	38	0.336733	19	0.183292	105	0.888147	95	0.738534	49	0.45215	10	0.619768	61	0.652469	71	0.874762	0	0	0	0	72	0.523893	40	0.294565	29	0.196904	79	1.2626	31	0.276135	54	1.04884	35	0.747935	5	0.294437	0	0	57	0.567658
ENSSSCG00000000732	852	1	0.0537086	1	0.0584699	1	0.0512669	2	0.0942363	0	0	0	0	0	0	2	0.149349	0	0	0	0	1	0.0441013	10	0.446337	18	0.740747	0	0	0	0	4	0.470887	0	0	0	0	0	0	0	0
ENSSSCG00000000734	1308	169	5.91479	33	1.25735	264	8.81963	540	16.5803	243	8.85612	0	0	138	5.82989	210	10.2188	0	0	0	0	454	13.0472	16	0.465364	31	0.83132	243	15.3389	332	11.6802	10	0.767125	3	0.253202	19	4.41903	3	1.66925	395	15.5367
ENSSSCG00000000735	4161	644	7.08886	806	9.6586	667	7.00826	1155	11.1537	907	10.3964	15	1.15481	389	5.16855	401	6.13712	2	7.51193	1	2.81079	678	6.12814	504	4.61042	548	4.62194	524	10.403	1275	14.1078	69	1.66476	45	1.19453	14	1.02409	4	0.700001	1294	16.0079
ENSSSCG00000000736	2984	189	2.90075	382	6.38264	136	1.99242	337	4.53757	181	2.89275	47	5.04514	49	0.907763	39	0.832228	0	0	0	0	263	3.31446	243	3.09938	360	4.23355	206	5.70232	304	4.69008	61	2.05207	73	2.70187	29	2.95779	15	3.66006	133	2.29409
ENSSSCG00000000737	1823	983	24.69	1164	31.828	730	17.5019	1251	27.5658	721	18.8576	55	9.66179	406	12.309	411	14.3529	2	17.1407	1	6.41365	1116	23.0165	1189	24.8181	1846	35.5266	457	20.7024	782	19.7439	173	9.52417	145	8.78273	60	10.0147	20	7.98631	455	12.8437
ENSSSCG00000000738	2069	150	3.31981	125	3.01176	219	4.62658	185	3.59202	146	3.3648	71	10.9903	135	3.60649	80	2.46174	1	7.55185	1	5.65145	138	2.5079	184	3.38423	131	2.2215	37	1.47693	270	6.00681	64	3.10467	39	2.08152	3	0.441229	5	1.7593	104	2.58681
ENSSSCG00000000739	3441	19	0.252892	17	0.246331	43	0.546316	9	0.105092	11	0.152461	31	2.88583	18	0.289189	19	0.351613	0	0	0	0	66	0.72133	40	0.442447	2	0.020397	36	0.864212	256	3.42515	21	0.612653	11	0.353076	6	0.530705	3	0.634821	81	1.21165
ENSSSCG00000000740	933	0	0	0	0	0	0	0	0	0	0	0	0	0	0	0	0	0	0	0	0	0	0	1	0.0407629	0	0	0	0	0	0	1	0.107513	3	0.354863	0	0	0	0	0	0
ENSSSCG00000000741	834	0	0	0	0	0	0	0	0	0	0	0	0	0	0	0	0	0	0	0	0	0	0	1	0.0455959	1	0.0420397	0	0	1	0.0551524	6	0.721557	0	0	0	0	0	0	2	0.123324
ENSSSCG00000000742	3527	108	1.40245	124	1.75297	60	0.743719	112	1.27593	142	1.92016	18	1.6348	105	1.64582	57	1.02913	0	0	0	0	122	1.30086	187	2.01802	166	1.65168	56	1.31156	158	2.06243	55	1.56545	60	1.87892	7	0.604064	1	0.206449	141	2.05775
ENSSSCG00000000743	2764	1400	23.1967	962	17.3525	1653	26.1435	1364	19.827	2038	35.163	324	37.5465	1027	20.5398	868	19.9962	2	11.3073	1	4.23092	1565	21.2922	4002	55.1054	2765	35.1032	550	16.436	2182	36.3421	737	26.7657	575	22.9752	141	15.5252	66	17.3856	1891	35.2127
ENSSSCG00000000744	303	162	24.4137	87	14.2734	177	25.4616	255	33.7135	297	46.6079	36	37.9445	179	32.5612	285	59.7164	1	51.4221	1	38.4819	376	46.5281	320	40.0764	352	40.6458	69	18.7545	258	39.0838	53	17.5069	38	13.8101	50	50.0737	14	33.5425	190	32.1797
ENSSSCG00000000745	2495	62	1.13799	44	0.879203	71	1.24394	83	1.33651	77	1.47171	11	1.41211	71	1.57302	23	0.586956	0	0	0	0	101	1.52222	84	1.28129	95	1.33606	77	2.54903	153	2.82291	19	0.76439	22	0.973788	6	0.731846	0	0	198	4.08435
ENSSSCG00000000746	1571	344	10.0253	648	20.5591	360	10.0147	535	13.6785	435	13.2012	33	6.72638	328	11.5383	230	9.3196	0	0	1	7.4418	456	10.9122	544	13.1752	565	12.6166	158	8.30488	708	20.7411	100	6.38783	90	6.32523	64	12.3948	18	8.3399	552	18.0796
ENSSSCG00000000747	1086	161	6.78561	121	5.55184	167	6.71851	161	5.95297	169	7.41709	97	28.5931	203	10.3273	95	5.56694	0	0	0	0	259	8.96336	407	14.2553	163	5.26386	197	14.975	96	4.06717	315	29.0996	282	28.6619	8	2.24065	0	0	128	6.06293
ENSSSCG00000000748	3048	1	0.0150257	0	0	0	0	2	0.0263639	1	0.0156466	0	0	0	0	0	0	0	0	0	0	0	0	2	0.0249738	0	0	55	1.49051	1	0.015104	0	0	9	0.326115	0	0	0	0	4	0.0675468
ENSSSCG00000000749	3069	0	0	0	0	1	0.0142445	0	0	4	0.0621582	1	0.104371	6	0.108077	2	0.0414967	0	0	0	0	0	0	7	0.0868104	0	0	12	0.322977	5	0.0750036	13	0.425217	5	0.179936	0	0	0	0	28	0.469593
ENSSSCG00000000751	2418	62	1.17422	31	0.639156	67	1.21123	62	1.03013	37	0.729697	4	0.529839	46	1.05158	35	0.921625	0	0	0	0	79	1.22855	54	0.849905	35	0.5079	29	0.990583	69	1.3136	16	0.664186	10	0.45672	23	2.89471	0	0	43	0.91524
ENSSSCG00000000753	12120	6833	25.8265	9524	39.1888	8104	29.238	6922	22.9525	5591	22.0053	2391	63.2064	4957	22.6152	4788	25.1616	16	20.635	18	17.3726	9483	29.4312	7866	24.7074	9418	27.2751	4646	31.6716	5827	22.139	2009	16.6436	1798	16.3884	2599	65.2801	1046	62.8542	3940	16.7363
ENSSSCG00000000754	1876	190	4.63748	170	4.51716	188	4.38006	251	5.37461	207	5.26117	15	2.56063	145	4.27193	96	3.25784	1	8.32836	0	0	270	5.41128	117	2.3732	215	4.02087	70	3.0815	148	3.63118	37	1.97944	48	2.82529	5	0.810996	1	0.38804	139	3.81288
ENSSSCG00000000755	3087	2265	33.6034	1201	19.3976	1653	23.4089	1987	25.8618	1245	19.234	548	56.8621	966	17.299	1024	21.1225	3	15.1868	5	18.9419	1888	22.9999	1455	17.939	2188	24.8723	1124	30.0758	965	14.3913	645	20.9743	555	19.8565	182	17.9435	83	19.5768	608	10.1374
ENSSSCG00000000757	1161	405	15.9677	396	16.9969	458	17.2364	428	14.8039	414	16.9969	40	11.03	235	11.1836	217	11.8953	1	13.4529	0	0	505	16.3488	522	17.1032	391	11.8118	219	15.5728	627	24.8492	108	9.33305	61	5.79976	25	6.55009	12	7.5217	393	17.4136
ENSSSCG00000000758	438	0	0	0	0	0	0	0	0	1	0.108671	0	0	0	0	0	0	0	0	0	0	1	0.0856912	0	0	1	0.0799617	0	0	0	0	0	0	0	0	0	0	0	0	0	0
ENSSSCG00000000759	462	34	3.36427	62	6.6787	57	5.38369	74	6.42374	121	12.4675	1	0.692052	100	11.9437	43	5.91575	1	33.7631	0	0	37	3.00623	29	2.38468	15	1.13725	4	0.713851	145	14.4224	1	0.216883	5	1.1931	0	0	0	0	196	21.796
ENSSSCG00000000760	2817	1	0.0162574	0	0	0	0	1	0.0142625	0	0	0	0	0	0	0	0	0	0	0	0	0	0	1	0.0135105	0	0	4	0.117286	2	0.0326843	0	0	6	0.235232	0	0	0	0	0	0
ENSSSCG00000000763	1468	361	11.2584	331	11.238	395	11.7588	572	15.6499	277	8.99569	33	7.198	185	6.96419	146	6.33072	1	10.6415	1	7.96358	445	11.3956	93	2.41031	91	2.17453	261	14.6807	301	9.43616	39	2.66593	15	1.12812	15	3.10873	3	1.48744	213	7.46552
ENSSSCG00000000764	1196	45	1.72231	65	2.70832	42	1.53441	72	2.41755	70	2.78985	1	0.267686	41	1.89413	31	1.64964	0	0	0	0	71	2.23134	104	3.30789	73	2.14079	29	2.00186	84	3.23174	18	1.51003	12	1.10758	2	0.508685	9	5.47632	91	3.91426
ENSSSCG00000000765	1793	490	12.5131	359	9.98052	513	12.5049	800	17.9228	594	15.7958	31	5.5368	539	16.6145	316	11.2198	1	8.71367	0	0	443	9.28928	1193	25.3181	923	18.0603	330	15.1992	1205	30.9325	84	4.70178	48	2.956	12	2.03644	0	0	1098	31.5125
ENSSSCG00000000766	3392	37	0.499586	69	1.01425	36	0.463986	69	0.81734	94	1.32166	1	0.0944356	140	2.28173	28	0.52565	0	0	0	0	27	0.299351	62	0.695697	43	0.444868	33	0.803635	50	0.678636	6	0.177572	13	0.423297	0	0	1	0.214663	109	1.65404
ENSSSCG00000000767	1359	2211	74.4805	1621	59.4464	2224	71.5125	1496	44.211	2532	88.8181	252	59.372	1852	75.3048	1403	65.7114	3	34.4831	4	34.4074	2601	71.9453	3163	88.5467	2477	63.9342	640	38.8839	2265	76.6973	618	45.6305	548	44.5172	101	22.6097	52	27.8487	2266	85.7874
ENSSSCG00000000769	1226	362	13.5163	655	26.6243	318	11.3336	382	12.5128	372	14.4636	49	12.7959	254	11.4475	211	10.9537	0	0	0	0	371	11.3744	421	13.0632	538	15.3916	140	9.42784	595	22.3318	82	6.71081	60	5.40248	33	8.18809	18	10.6849	436	18.2955
ENSSSCG00000000770	5926	629	4.86192	3954	33.2723	448	3.30544	633	4.29246	673	5.41697	39	2.10838	618	5.766	182	1.95595	0	0	1	1.97377	887	5.62975	874	5.61421	960	5.68568	423	5.89704	574	4.45993	221	3.74424	179	3.3366	16	0.821861	32	3.93238	593	5.15136
ENSSSCG00000000773	1513	1	0.0302598	3	0.0988272	1	0.0288842	0	0	2	0.0630203	0	0	3	0.109576	0	0	0	0	0	0	3	0.0745412	26	0.653822	16	0.370971	6	0.327457	2	0.0608352	20	1.32651	4	0.291891	0	0	0	0	2	0.0680153
ENSSSCG00000000774	2522	196	3.55903	238	4.7048	72	1.24796	255	4.06219	56	1.05888	0	0	30	0.657544	15	0.378701	0	0	0	0	50	0.74551	1405	21.2017	968	13.468	40	1.31	1515	27.6532	104	4.13925	77	3.37178	7	0.844683	0	0	841	17.1625
ENSSSCG00000000777	672	0	0	1	0.0741082	0	0	0	0	0	0	0	0	0	0	0	0	0	0	0	0	0	0	0	0	0	0	0	0	0	0	0	0	0	0	0	0	0	0	0	0
ENSSSCG00000000778	3789	46	0.556047	83	1.09225	75	0.865383	82	0.869585	41	0.516085	0	0	94	1.37154	40	0.672269	0	0	0	0	109	1.0819	107	1.07487	207	1.91724	12	0.26162	34	0.413134	52	1.37775	35	1.02027	0	0	0	0	34	0.461894
ENSSSCG00000000779	5222	14	0.122801	193	1.84297	13	0.108845	10	0.0769515	9	0.0822052	2	0.122696	37	0.391744	6	0.0731734	0	0	0	0	24	0.172859	34	0.24784	25	0.168022	6	0.0949205	1	0.0088172	47	0.903616	24	0.507665	1	0.0582899	3	0.418352	11	0.108436
ENSSSCG00000000781	2226	0	0	0	0	1	0.0196366	0	0	0	0	0	0	1	0.0248314	0	0	0	0	0	0	3	0.0506759	0	0	0	0	0	0	0	0	0	0	0	0	0	0	0	0	0	0
ENSSSCG00000000782	1950	5	0.11741	0	0	0	0	0	0	0	0	0	0	1	0.0283442	1	0.0326486	0	0	0	0	2	0.0385632	1	0.0195144	0	0	0	0	0	0	0	0	0	0	0	0	0	0	0	0
ENSSSCG00000000783	1294	160	5.66034	137	5.27633	170	5.74071	151	4.68646	157	5.78371	10	2.47429	213	9.09559	105	5.16466	0	0	0	0	249	7.2332	139	4.08655	133	3.60519	77	4.91303	72	2.56043	78	6.04826	56	4.77754	6	1.41057	11	6.18677	61	2.42528
ENSSSCG00000000784	11153	6412	26.3363	1071	4.78895	7347	28.8049	3509	12.6442	4677	20.0038	816	23.4412	4368	21.6557	5978	34.1387	11	15.4165	18	18.8787	6751	22.7687	1451	4.95278	1060	3.33597	1580	11.7046	1995	8.23688	553	4.97852	341	3.37761	280	7.64259	103	6.72585	2794	12.8973
ENSSSCG00000000785	1383	11	0.364124	2	0.0720734	55	1.73785	13	0.377524	29	0.999628	0	0	36	1.43843	38	1.74892	0	0	0	0	23	0.625162	1	0.0275091	3	0.0760907	15	0.895538	0	0	26	1.88644	20	1.59654	0	0	0	0	0	0
ENSSSCG00000000787	2988	7	0.107291	0	0	24	0.351133	4	0.0537863	20	0.319213	0	0	23	0.425523	15	0.319659	0	0	0	0	12	0.151028	0	0	2	0.0234882	11	0.304085	20	0.308145	3	0.100786	11	0.406586	0	0	0	0	54	0.930187
ENSSSCG00000000789	5688	267	2.15015	8	0.0701351	1028	7.90212	255	1.80153	37	0.310272	0	0	16	0.155527	724	8.10634	1	2.74782	1	2.05634	314	2.07632	9	0.0602308	2	0.0123407	98	1.42337	61	0.493793	0	0	1	0.01942	12	0.642182	0	0	48	0.434418
ENSSSCG00000000791	2271	118	2.37939	1	0.0219519	231	4.44621	109	1.92822	360	7.55911	2	0.28206	17	0.413772	154	4.31752	1	6.88043	0	0	48	0.794756	3	0.0502719	0	0	15	0.545521	78	1.58102	0	0	0	0	0	0	0	0	110	2.4928
ENSSSCG00000000793	3340	1790	24.5453	395	5.8966	1362	17.8274	956	11.5006	873	12.4656	316	30.3061	1051	17.3959	827	15.7671	3	14.0368	5	17.5075	1421	15.9999	1131	12.8884	1083	11.3788	362	8.95284	990	13.6461	547	16.4406	303	10.0196	106	9.65923	36	7.84814	842	12.9759
ENSSSCG00000000795	5505	10	0.0832063	15	0.135874	16	0.127078	10	0.0729964	9	0.0779799	0	0	7	0.0703044	16	0.1851	0	0	0	0	1	0.00683226	230	1.59039	226	1.44085	4	0.0600278	1	0.00836401	75	1.36783	48	0.963144	0	0	0	0	21	0.196375
ENSSSCG00000000798	4819	4895	46.5263	914	9.45759	3635	32.9795	2220	18.5116	2013	19.9239	475	31.5767	2376	27.2596	2936	38.8	13	42.1619	12	29.1249	4512	35.2146	4062	32.0852	2734	19.9112	804	13.7828	1664	15.8985	1252	26.0833	733	16.8013	207	13.0748	85	12.8444	1998	21.3428
ENSSSCG00000000799	2529	923	16.7137	301	5.93372	693	11.9784	642	10.1989	432	8.14591	77	9.75192	462	10.0982	407	10.247	2	12.3576	1	4.62392	689	10.2447	867	13.047	810	11.2386	138	4.507	309	5.62456	108	4.28656	95	4.14848	39	4.69307	18	5.18195	318	6.47156
ENSSSCG00000000800	4495	738	7.52008	157	1.74162	495	4.81466	416	3.71881	246	2.61027	65	4.63241	276	3.39472	362	5.12867	2	6.95388	2	5.20396	560	4.68557	796	6.74061	556	4.34105	92	1.69079	217	2.22272	98	2.1888	81	1.99042	27	1.82831	6	0.971999	218	2.49651
ENSSSCG00000000801	1007	200	9.08996	33	1.63281	187	8.11274	298	11.8821	334	15.8075	4	1.27151	94	5.15689	125	7.89899	0	0	0	0	191	7.1281	445	16.8078	415	14.4522	67	5.49216	89	4.06612	57	5.67832	41	4.49376	6	1.81219	0	0	113	5.77192
ENSSSCG00000000802	2689	1	0.017031	0	0	0	0	7	0.104588	0	0	0	0	14	0.287804	4	0.0947174	0	0	0	0	12	0.167815	23	0.325528	24	0.313188	1	0.0307168	22	0.376635	1	0.0373296	13	0.533921	0	0	0	0	45	0.861316
ENSSSCG00000000804	3493	3366	44.1351	2002	28.5774	3012	37.698	3122	35.9126	1889	25.792	45	4.12676	1914	30.2928	1580	28.8042	8	35.7924	4	13.3927	4036	43.4539	3111	33.8992	4163	41.8244	1195	28.2601	1435	18.9138	496	14.2549	424	13.4069	58	5.0538	17	3.54378	852	12.5551
ENSSSCG00000000806	7040	3680	23.9445	778	5.51095	2810	17.4525	1511	8.62517	1376	9.32311	357	16.2463	2088	16.399	2038	18.4371	5	11.1009	6	9.9689	2569	13.7256	1663	8.99229	1086	5.41429	817	9.58775	1098	7.18156	427	6.08975	472	7.40617	121	5.23196	54	5.58599	1308	9.5648
ENSSSCG00000000807	2133	543	11.6573	758	17.7156	565	11.5782	603	11.3569	628	14.0392	12	1.8018	874	22.6484	268	7.99949	2	14.6507	2	10.9639	530	9.34291	779	13.8981	1200	19.7394	141	5.45951	159	3.43126	64	3.01156	75	3.88287	18	2.56798	11	3.75439	81	1.95431
ENSSSCG00000000808	1883	849	20.6452	344	9.10665	879	20.403	981	20.9279	1080	27.3476	3	0.510223	846	24.8319	466	15.7553	2	16.5948	4	24.8376	1087	21.7045	791	15.9848	783	14.5891	363	15.9204	342	8.3598	34	1.81219	119	6.97834	22	3.55513	5	1.93299	302	8.25331
ENSSSCG00000000809	2148	178	3.79469	156	3.62051	157	3.19484	358	6.69552	365	8.10276	2	0.298204	317	8.15725	106	3.14189	1	7.27423	1	5.4437	410	7.17709	248	4.39367	196	3.20159	133	5.1138	124	2.65727	15	0.700908	36	1.85077	5	0.708348	5	1.69463	111	2.65943
ENSSSCG00000000810	1566	66	1.9296	164	5.21983	45	1.25583	88	2.2571	57	1.73533	15	3.0672	54	1.90566	36	1.46338	0	0	0	0	93	2.23262	66	1.60357	167	3.74105	51	2.68924	45	1.3225	1	0.0640821	28	1.97413	0	0	0	0	23	0.75572
ENSSSCG00000000811	1299	4	0.140964	2	0.0767305	2	0.067278	4	0.123667	2	0.0733945	0	0	4	0.170152	1	0.0489981	0	0	0	0	3	0.0868118	0	0	8	0.216019	4	0.254241	6	0.212549	0	0	0	0	1	0.234191	0	0	9	0.356452
ENSSSCG00000000812	663	9	0.620965	1	0.0751127	21	1.38305	12	0.726358	6	0.431082	0	0	11	0.916105	13	1.24709	0	0	0	0	48	2.71941	49	2.80957	48	2.53758	11	1.36884	12	0.832269	11	1.66353	13	2.16302	0	0	2	2.19383	17	1.31821
ENSSSCG00000000814	651	152	10.6804	209	15.9875	145	9.72538	212	13.0685	167	12.2193	23	11.3032	79	6.70039	71	6.93638	0	0	1	17.9425	208	12.001	215	12.5546	279	15.0211	29	3.67519	211	14.9034	36	5.54448	24	4.06677	16	7.47112	6	6.70262	139	10.9766
ENSSSCG00000000816	3224	382	5.42658	94	1.45372	316	4.28493	223	2.77915	190	2.81061	60	5.9613	186	3.18936	218	4.30575	0	0	1	3.62744	257	2.99781	294	3.4708	342	3.72257	117	2.99768	73	1.04242	39	1.21434	61	2.08971	0	0	16	3.61353	95	1.51669
ENSSSCG00000000818	930	0	0	0	0	0	0	0	0	0	0	0	0	0	0	0	0	0	0	0	0	0	0	0	0	0	0	0	0	0	0	0	0	0	0	0	0	0	0	0	0
ENSSSCG00000000819	954	0	0	0	0	1	0.0457913	1	0.0420856	0	0	0	0	0	0	1	0.0666989	0	0	0	0	1	0.039391	1	0.0398666	1	0.0367572	3	0.259565	0	0	0	0	4	0.462746	0	0	0	0	2	0.107827
ENSSSCG00000000820	738	0	0	0	0	0	0	0	0	0	0	0	0	0	0	0	0	0	0	0	0	0	0	0	0	0	0	0	0	0	0	0	0	0	0	0	0	0	0	0	0
ENSSSCG00000000832	927	0	0	0	0	0	0	0	0	0	0	0	0	0	0	0	0	0	0	0	0	0	0	0	0	0	0	0	0	0	0	0	0	0	0	0	0	0	0	0	0
ENSSSCG00000000837	1564	148	4.33251	152	4.84407	158	4.41498	180	4.6227	142	4.32863	28	5.73276	142	5.01759	230	9.36129	0	0	0	0	169	4.06231	183	4.45194	170	3.81312	107	5.64935	77	2.26583	95	6.09558	114	8.04779	5	0.972677	1	0.4654	83	2.73065
ENSSSCG00000000838	1722	1120	29.78	1050	30.3938	1279	32.4617	874	20.3875	602	16.6682	174	32.3582	571	18.3262	1051	38.8543	2	18.1455	5	33.9481	1830	39.9546	771	17.0365	1043	21.2493	415	19.9018	574	15.3418	204	11.8891	153	9.81053	59	10.4251	42	17.7544	509	15.2102
ENSSSCG00000000839	7419	12243	75.5921	3684	24.7626	9113	53.7086	15118	81.8894	3989	25.647	468	20.2098	2785	20.7559	3781	32.4582	9	18.961	13	20.496	10209	51.7583	22407	114.972	18792	88.9028	4262	47.4612	5095	31.6221	1463	19.7991	1656	24.6571	338	13.8684	113	11.0921	2824	19.5958
ENSSSCG00000000840	5122	2790	24.9501	762	7.41843	1983	16.9272	1388	10.8894	1103	10.2714	130	8.1309	1836	19.8184	1548	19.2473	4	12.2056	3	6.85058	2552	18.7395	1980	14.7148	1823	12.4913	614	9.90314	774	6.95773	694	13.6032	574	12.3787	71	4.21937	30	4.26518	883	8.87439
ENSSSCG00000000841	4594	1700	16.9495	802	8.70503	1610	15.3224	1593	13.9337	1834	19.041	133	9.2744	2087	25.1164	1089	15.0961	9	30.6183	4	10.1837	2051	16.7912	3007	24.915	3076	23.4989	374	6.72535	793	7.94764	237	5.17927	233	5.60217	26	1.72267	14	2.21913	1110	12.4377
ENSSSCG00000000842	2108	921	20.0067	608	14.3783	905	18.7654	871	16.5989	909	20.5619	68	10.3312	622	16.3093	378	11.4166	5	37.061	1	5.54694	1061	18.9252	866	15.6334	1018	16.9441	294	11.5186	620	13.5384	105	4.99941	96	5.02899	34	4.90812	22	7.59778	711	17.3578
ENSSSCG00000000843	3440	3204	42.658	3328	48.237	3995	50.7713	2867	33.4873	7888	109.36	282	26.2594	6894	110.792	2544	47.0928	6	27.2578	14	47.5964	3247	35.4976	7293	80.6926	3958	40.3773	922	22.1399	2775	37.1389	559	16.313	566	18.1726	91	8.05137	41	8.67841	2744	41.0584
ENSSSCG00000000844	2430	753	14.1907	221	4.53407	811	14.5889	538	8.89477	523	10.2635	90	11.8625	396	9.00806	565	14.8042	4	25.7216	5	24.0611	758	11.7296	529	8.28482	480	6.93111	145	4.92847	315	5.96728	175	7.22868	127	5.77172	28	3.5066	32	9.58751	410	8.68363
ENSSSCG00000000846	7115	3139	20.2091	654	4.58377	2361	14.5093	1873	10.5789	1008	6.75774	110	4.95309	1107	8.60266	1483	13.2748	5	10.9839	8	13.1518	3551	18.7722	1182	6.32403	1633	8.05557	584	6.78119	699	4.52368	235	3.31618	252	3.91247	95	4.06444	15	1.53531	756	5.47001
ENSSSCG00000000847	3405	1702	22.8932	413	6.04765	1428	18.3345	1013	11.9537	854	11.9616	56	5.26821	815	13.2323	991	18.5332	1	4.58964	3	10.304	1806	19.9468	1186	13.2572	1259	12.9756	278	6.74418	988	13.3587	142	4.18649	122	3.95732	8	0.715086	12	2.56612	960	14.5121
ENSSSCG00000000848	1817	2751	69.3249	605	16.5975	3415	82.1454	3944	87.1928	2240	58.7802	78	13.7474	685	20.8362	1817	63.6624	5	42.9932	7	45.0438	4609	95.3704	2116	44.3133	2794	53.9484	1483	67.4025	1820	46.1029	145	8.00903	194	11.7895	58	9.71286	33	13.2209	1859	52.6487
ENSSSCG00000000849	2582	8721	154.68	4431	85.5576	15054	254.867	8778	136.587	8031	148.328	311	38.5794	11339	242.757	9600	236.739	18	108.936	29	131.342	16556	241.119	11496	169.447	8956	121.713	5883	188.193	10972	195.619	3348	130.157	2531	108.256	200	23.5732	43	12.1251	8761	174.635
ENSSSCG00000000852	2196	1	0.0208527	0	0	0	0	0	0	0	0	0	0	1	0.0251704	0	0	0	0	0	0	2	0.0342453	2	0.0346587	1	0.0159778	0	0	0	0	0	0	9	0.452583	0	0	0	0	0	0
ENSSSCG00000000853	1740	11	0.289459	5	0.143236	14	0.351654	13	0.300111	12	0.328821	0	0	10	0.31763	15	0.548801	0	0	0	0	35	0.756258	32	0.699783	29	0.584717	15	0.711904	17	0.449677	5	0.288388	6	0.380749	0	0	0	0	11	0.325309
ENSSSCG00000000854	4790	0	0	0	0	0	0	0	0	0	0	0	0	0	0	0	0	0	0	0	0	0	0	2	0.0158934	0	0	0	0	0	0	4	0.0838378	6	0.13836	0	0	0	0	0	0
ENSSSCG00000000856	922	21	1.04234	0	0	25	1.18447	19	0.82735	52	2.68768	1	0.347151	26	1.55773	19	1.31122	0	0	0	0	61	2.48616	0	0	0	0	23	2.05899	89	4.44057	0	0	0	0	2	0.659692	0	0	75	4.18371
ENSSSCG00000000857	2318	4614	91.1527	161	3.46263	3738	70.4896	2183	37.8347	811	16.6839	113	15.6134	152	3.62463	3166	86.9626	5	33.7049	7	35.3124	2739	44.4316	2337	38.3681	2131	32.2574	1459	51.9856	502	9.96905	72	3.11772	159	7.575	100	13.1284	22	6.90976	698	15.4973
ENSSSCG00000000858	707	68	4.40016	5	0.352223	85	5.25015	14	0.794753	16	1.07811	9	4.07314	17	1.32781	79	7.10749	0	0	0	0	97	5.15394	37	1.98967	19	0.942034	6	0.70024	58	3.77264	28	3.97128	34	5.30557	0	0	0	0	26	1.89079
ENSSSCG00000000859	1823	186	4.67176	33	0.90234	224	5.37044	84	1.85094	93	2.4324	34	5.97274	77	2.33446	188	6.56531	0	0	1	6.41365	299	6.16662	155	3.23533	71	1.36641	73	3.30694	119	3.0045	291	16.0204	167	10.1153	4	0.667649	12	4.79178	62	1.75013
ENSSSCG00000000860	1098	194	8.08717	30	1.36146	155	6.16766	122	4.46169	103	4.47112	27	7.87201	45	2.26431	111	6.4335	1	14.2241	0	0	165	5.6479	179	6.20108	184	5.87715	15	1.12777	115	4.81893	57	5.20814	38	3.82008	1	0.277023	7	4.63918	108	5.05974
ENSSSCG00000000862	5192	1788	15.774	1599	15.3572	1857	15.638	1431	11.0754	1861	17.0964	20	1.23405	3549	37.7928	1319	16.1789	1	3.01027	5	11.2637	2435	17.6393	2716	19.9124	2093	14.1481	881	14.018	1535	13.6126	386	7.46406	378	8.04192	38	2.22781	5	0.701282	1261	12.5026
ENSSSCG00000000863	2868	258	4.11985	180	3.12913	277	4.22217	247	3.46022	297	4.93859	13	1.45189	137	2.64065	125	2.77525	0	0	1	4.07756	345	4.52365	209	2.7735	190	2.32471	75	2.16003	109	1.74963	42	1.47002	16	0.616135	4	0.424466	8	2.03095	77	1.38186
ENSSSCG00000000864	924	749	37.0965	605	32.6208	659	31.1552	754	32.7617	858	44.2509	99	34.2936	326	19.4893	350	24.1017	1	16.8998	1	12.647	935	38.0251	567	23.3375	712	27.02	137	12.2379	435	21.657	137	14.8725	82	9.79396	15	4.93699	28	22.0474	387	21.5413
ENSSSCG00000000866	3411	0	0	0	0	0	0	0	0	0	0	0	0	1	0.0162073	3	0.056006	0	0	0	0	5	0.0551267	6	0.0669506	0	0	0	0	0	0	18	0.529748	9	0.29142	0	0	0	0	0	0
ENSSSCG00000000867	426	2	0.214583	0	0	5	0.512069	3	0.282378	8	0.893797	0	0	6	0.777042	5	0.745872	0	0	0	0	3	0.264298	0	0	0	0	3	0.580527	6	0.647104	0	0	0	0	0	0	0	0	4	0.482319
ENSSSCG00000000869	8507	2097	11.2918	596	3.49382	1607	8.2599	1226	5.79162	1471	8.24825	103	3.87909	1010	6.5647	979	7.32955	5	9.18684	2	2.75	1727	7.636	2213	9.90299	1958	8.07851	541	5.2541	788	4.2653	411	4.85088	299	3.88266	31	1.1093	15	1.28412	563	3.40709
ENSSSCG00000000870	3254	3238	45.5741	1370	20.9919	3643	48.9434	2514	31.0421	1760	25.7952	450	44.2977	2361	40.1112	2365	46.281	9	43.223	7	25.1581	4774	55.1737	2577	30.1423	2551	27.511	929	23.5827	2457	34.762	557	17.1834	425	14.4253	184	17.21	96	21.4813	2313	36.587
ENSSSCG00000000871	2378	0	0	0	0	0	0	0	0	0	0	0	0	0	0	0	0	0	0	0	0	1	0.0158127	0	0	0	0	0	0	0	0	1	0.0422096	0	0	0	0	0	0	0	0
ENSSSCG00000000873	2817	108	1.7558	0	0	38	0.589697	91	1.29789	34	0.575592	1	0.113705	31	0.608333	23	0.519887	0	0	0	0	110	1.46843	132	1.78339	40	0.498271	39	1.14354	25	0.408554	37	1.31846	13	0.509669	7	0.756258	4	1.03386	11	0.200981
ENSSSCG00000000874	2047	39	0.872423	20	0.487059	82	1.75094	17	0.333623	1	0.0232941	4	0.62582	16	0.432027	41	1.27519	0	0	0	0	133	2.44299	23	0.427573	15	0.257103	44	1.77522	98	2.20367	16	0.784505	12	0.647347	0	0	1	0.35564	34	0.854774
ENSSSCG00000000875	1500	31	0.946179	5	0.166139	16	0.46615	22	0.589087	11	0.349614	0	0	1	0.0368417	13	0.551677	0	0	0	0	3	0.0751868	4	0.101459	1	0.0233865	0	0	0	0	5	0.334499	0	0	0	0	0	0	0	0
ENSSSCG00000000876	830	2	0.110261	0	0	3	0.157873	1	0.0483656	1	0.0574084	0	0	0	0	2	0.153303	0	0	0	0	0	0	2	0.0916307	1	0.0422421	0	0	0	0	4	0.483353	4	0.531796	0	0	0	0	0	0
ENSSSCG00000000877	4345	1849	19.4912	691	7.92993	1235	12.4269	940	8.69312	750	8.23281	186	13.7133	913	11.6172	960	14.0703	1	3.59695	2	5.38357	1828	15.8229	1158	10.1445	1266	10.2256	288	5.4756	617	6.53802	207	4.78285	217	5.51641	36	2.52189	39	6.53606	580	6.87133
ENSSSCG00000000878	1167	0	0	0	0	1	0.0374407	0	0	0	0	0	0	1	0.0473454	2	0.109071	0	0	0	0	1	0.0322076	1	0.0325964	2	0.0601082	0	0	0	0	6	0.515839	0	0	0	0	0	0	0	0
ENSSSCG00000000879	671	36	2.45429	9	0.667966	36	2.34272	40	2.39237	22	1.56182	0	0	19	1.56353	27	2.55927	0	0	0	0	48	2.68703	31	1.75632	30	1.56711	7	0.860712	13	0.890891	5	0.747148	23	3.78133	0	0	0	0	10	0.766184
ENSSSCG00000000880	947	0	0	0	0	0	0	1	0.0423964	0	0	0	0	0	0	0	0	0	0	0	0	1	0.0396819	0	0	0	0	0	0	0	0	0	0	0	0	0	0	0	0	0	0
ENSSSCG00000000881	627	1	0.0729513	0	0	0	0	0	0	0	0	0	0	0	0	0	0	0	0	0	0	0	0	0	0	0	0	0	0	0	0	0	0	0	0	0	0	0	0	0	0
ENSSSCG00000000882	1157	0	0	0	0	0	0	0	0	0	0	0	0	0	0	0	0	0	0	0	0	0	0	0	0	0	0	0	0	0	0	1	0.0867156	0	0	0	0	0	0	1	0.0444625
ENSSSCG00000000883	1368	203	6.79337	146	5.31901	201	6.42065	126	3.69917	101	3.51961	65	15.2135	115	4.64532	161	7.49108	1	11.4188	0	0	171	4.69887	241	6.70233	243	6.23088	107	6.45817	211	7.0979	100	7.33504	76	6.13333	16	3.55819	9	4.78828	164	6.16798
ENSSSCG00000000884	7279	1527	9.60949	569	3.89818	1881	11.2991	1240	6.84585	1161	7.60812	164	7.21825	1380	10.4826	1395	12.2058	4	8.58919	5	8.03469	1621	8.3763	1111	5.81025	840	4.05037	352	3.99521	782	4.94682	253	3.48976	248	3.76363	54	2.25827	23	2.30111	1165	8.23943
ENSSSCG00000000886	1355	11736	396.509	12058	443.503	11538	372.098	12373	366.735	10787	379.505	1987	469.524	6007	244.973	6942	326.097	21	242.094	26	224.308	13273	368.222	14346	402.794	15730	407.207	2937	178.967	14583	495.265	2163	160.178	1967	160.262	1124	252.36	699	375.455	10406	395.118
ENSSSCG00000000887	2041	432	9.69216	111	2.71112	448	9.5942	259	5.09778	335	7.82647	103	16.1622	368	9.96582	185	5.77083	0	0	2	11.4579	672	12.3798	294	5.48156	232	3.98821	128	5.17944	356	8.0287	116	5.70438	90	4.86937	16	2.38549	1	0.356685	154	3.883
ENSSSCG00000000890	1286	489	17.407	361	13.9897	385	13.0818	301	9.39995	197	7.30238	28	6.97107	206	8.85135	236	11.6803	1	12.1463	0	0	499	14.5855	1196	35.3806	945	25.7751	87	5.5856	172	6.15461	267	20.8324	237	20.3449	15	3.54835	2	1.13186	159	6.36093
ENSSSCG00000000891	2196	1056	22.0205	1229	27.8999	880	17.5162	886	16.2084	682	14.8092	221	32.2316	508	12.7866	474	13.7426	3	21.3459	3	15.9743	1199	20.53	1787	30.9675	1412	22.5606	277	10.4179	755	15.8259	277	12.6606	273	13.7284	73	10.1159	40	13.2608	513	12.0224
ENSSSCG00000000892	2318	0	0	0	0	0	0	1	0.0173315	0	0	0	0	0	0	0	0	0	0	0	0	0	0	0	0	0	0	0	0	0	0	9	0.389715	0	0	0	0	0	0	0	0
ENSSSCG00000000893	1940	3	0.070809	11	0.28265	27	0.608309	19	0.393428	23	0.5653	0	0	20	0.569804	11	0.360985	0	0	0	0	21	0.407	14	0.274609	13	0.235106	1	0.04257	14	0.332165	15	0.776018	9	0.512275	0	0	0	0	9	0.238737
ENSSSCG00000000894	1704	5	0.13435	1	0.0292521	21	0.538618	2	0.0471458	7	0.195862	0	0	15	0.486505	8	0.298874	0	0	0	0	12	0.264763	11	0.24563	3	0.0617651	4	0.193849	4	0.10804	6	0.353373	5	0.32399	0	0	0	0	6	0.181188
ENSSSCG00000000895	671	330	22.4977	79	5.86326	286	18.6116	210	12.5599	200	14.1983	39	18.5958	150	12.3436	191	18.1045	2	46.5248	1	17.4085	244	13.6591	407	23.0588	294	15.3576	60	7.37753	355	24.3282	186	27.7939	118	19.3999	10	4.53048	6	6.50314	253	19.3845
ENSSSCG00000000896	3261	1216	17.0782	227	3.47075	813	10.8992	1153	14.2064	2936	42.9387	81	7.95648	330	5.59437	500	9.76356	1	4.79225	1	3.5863	987	11.3824	276	3.22135	311	3.34675	179	4.53417	1396	19.7084	42	1.29292	31	1.04994	13	1.21331	4	0.893135	538	8.49182
ENSSSCG00000000897	735	0	0	0	0	1	0.0594167	0	0	0	0	0	0	0	0	0	0	0	0	0	0	0	0	0	0	0	0	1	0.112267	0	0	0	0	0	0	0	0	0	0	0	0
ENSSSCG00000000900	2982	740	11.365	342	5.71813	494	7.24202	400	5.38945	426	6.81292	81	8.70065	274	5.07947	277	5.91492	1	5.24047	2	7.84345	772	9.73565	467	5.96041	447	5.26018	122	3.37937	217	3.3501	66	2.22176	74	2.74072	16	1.63298	4	0.976669	259	4.47043
ENSSSCG00000000901	4296	214	2.28161	123	1.42765	392	3.98939	227	2.12323	672	7.46072	29	2.16248	343	4.41418	330	4.89182	2	7.27593	0	0	346	3.02909	176	1.55941	107	0.874107	184	3.53819	176	1.88624	32	0.747809	27	0.6942	9	0.637662	6	1.01701	382	4.57721
ENSSSCG00000000902	3923	549	6.40967	186	2.3641	438	4.88125	364	3.72829	352	4.27947	88	7.18577	391	5.51022	281	4.56141	0	0	2	5.96254	552	5.29189	390	3.78397	397	3.55147	96	2.02149	284	3.33304	86	2.20077	65	1.83008	22	1.7069	14	2.5986	283	3.7133
ENSSSCG00000000905	651	400	28.1064	382	29.2211	369	24.7494	323	19.911	313	22.902	44	21.6234	349	29.6005	220	21.493	1	23.976	0	0	428	24.6943	554	32.35	466	25.0891	113	14.3206	265	18.7176	165	25.4122	73	12.3698	20	9.3389	14	15.6394	218	17.2152
ENSSSCG00000000906	1362	1	0.0336122	14	0.512287	0	0	2	0.0589755	1	0.035001	0	0	2	0.0811437	0	0	0	0	0	0	0	0	2	0.0558658	2	0.0515087	0	0	0	0	7	0.515713	3	0.243171	0	0	0	0	0	0
ENSSSCG00000000907	7171	2002	12.7884	55	0.382476	1686	10.2802	2038	11.4209	889	5.91341	13	0.580795	317	2.44422	865	7.68242	4	8.71853	5	8.15568	856	4.48988	1233	6.54538	546	2.67238	279	3.21435	412	2.6455	183	2.56222	124	1.91015	16	0.679192	1	0.101555	670	4.80991
ENSSSCG00000000908	2423	1403	26.5166	681	14.0119	1521	27.4399	941	15.6025	853	16.7878	207	27.3626	904	20.6232	912	23.9654	4	25.7959	2	9.65223	1581	24.5358	1900	29.8424	1591	23.0401	329	11.2148	1111	21.1073	412	17.0675	287	13.0808	125	15.6997	47	14.1223	1131	24.0233
ENSSSCG00000000910	2310	204	4.04411	3	0.0647444	457	8.64774	188	3.26961	131	2.70426	12	1.6638	39	0.933223	462	12.734	1	6.76431	1	5.0621	158	2.57192	118	1.94399	129	1.95946	75	2.68158	530	10.5615	23	0.999387	9	0.430258	12	1.58086	1	0.315167	846	18.8483
ENSSSCG00000000911	369	24	2.97168	13	1.75236	20	2.36382	27	2.93291	29	3.73915	14	12.124	27	4.03537	11	1.89371	1	42.2495	2	63.2352	19	1.93176	28	2.88117	28	2.65646	5	1.1166	29	3.6095	0	0	9	2.68737	0	0	0	0	18	2.5048
ENSSSCG00000000912	7444	9072	55.8253	3570	23.9158	4532	26.6202	3980	21.486	1767	11.3227	401	17.2584	2291	17.0169	2216	18.9595	9	18.8974	14	21.9985	6251	31.5853	2986	15.2699	2662	12.5513	1043	11.5757	1578	9.76097	1532	20.6633	1348	20.0037	75	3.06697	50	4.89155	1203	8.31962
ENSSSCG00000000914	1786	5608	143.773	2376	66.3137	8019	196.237	4425	99.5236	12485	333.304	426	76.3844	6235	192.945	6793	242.136	22	192.452	29	189.847	4923	103.635	4435	94.489	5966	117.194	1077	49.7989	8166	210.444	479	26.9164	485	29.985	149	25.3849	63	25.6777	12025	346.468
ENSSSCG00000000915	1491	21929	673.353	5598	187.131	25604	750.456	26868	723.776	26420	844.774	477	102.44	26392	978.192	25870	1104.46	47	492.439	86	674.311	28454	717.423	13785	351.763	22482	528.947	8778	486.134	18485	570.56	2377	159.98	2567	190.083	251	51.2175	92	44.9117	25823	891.128
ENSSSCG00000000916	3476	29385	387.181	1466	21.0286	41364	520.24	32917	380.498	25864	354.869	366	33.7284	21010	334.151	37676	690.212	58	260.764	89	299.444	35135	380.133	12273	134.387	9908	100.029	9684	230.133	26371	349.279	2236	64.5763	2259	71.779	223	19.526	67	14.035	35424	524.56
ENSSSCG00000000917	1062	1	0.0430982	0	0	21	0.863918	3	0.113429	0	0	0	0	0	0	9	0.539301	0	0	0	0	5	0.176945	4	0.143265	2	0.0660455	0	0	5	0.216614	0	0	2	0.207866	0	0	0	0	3	0.145308
ENSSSCG00000000918	963	0	0	0	0	0	0	0	0	0	0	0	0	0	0	1	0.0660762	0	0	0	0	0	0	1	0.0394944	0	0	0	0	0	0	0	0	0	0	0	0	0	0	0	0
ENSSSCG00000000919	1221	0	0	0	0	0	0	0	0	0	0	0	0	0	0	0	0	0	0	0	0	0	0	0	0	1	0.028726	0	0	0	0	1	0.082174	0	0	0	0	0	0	0	0
ENSSSCG00000000920	1423	209	6.72402	32	1.12078	194	5.95769	143	4.03611	267	8.94495	62	13.9509	325	12.621	119	5.32303	1	10.9778	0	0	153	4.04187	92	2.45975	55	1.35581	36	2.08892	103	3.33103	57	4.01949	33	2.5603	17	3.63456	14	7.16076	114	4.1219
ENSSSCG00000000921	4363	1261	13.238	420	4.80005	1153	11.554	645	5.94035	907	9.91515	36	2.64325	1583	20.0594	829	12.1002	5	17.9105	1	2.68068	1926	16.6025	583	5.08623	405	3.25774	478	9.05049	950	10.0251	82	1.88684	77	1.94936	9	0.627872	4	0.6676	1082	12.7657
ENSSSCG00000000922	610	2251	168.782	109	8.89747	2311	165.404	1584	104.196	1748	136.482	230	120.616	577	52.2222	1366	142.407	4	102.339	5	95.7325	2222	136.806	1153	71.8456	1319	75.7792	518	70.0515	408	30.7517	290	47.6609	225	40.6844	42	20.9277	16	19.073	341	28.7353
ENSSSCG00000000924	1539	8	0.237992	0	0	1	0.0283965	0	0	1	0.0309782	0	0	5	0.179544	5	0.20681	0	0	0	0	4	0.0977102	5	0.123612	0	0	0	0	2	0.0598081	0	0	0	0	0	0	0	0	3	0.1003
ENSSSCG00000000925	3643	744	9.35378	163	2.23095	564	6.76842	343	3.78315	304	3.9799	13	1.1431	327	4.96238	366	6.39772	0	0	3	9.63104	754	7.78384	481	5.0255	490	4.72024	172	3.90013	277	3.50068	138	3.80283	112	3.39567	3	0.250643	5	0.999384	355	5.01594
ENSSSCG00000000926	10231	1362	6.0983	277	1.35021	1110	4.74404	597	2.34505	408	1.90229	129	4.0397	613	3.313	730	4.54448	1	1.52779	1	1.14333	1286	4.72804	489	1.81954	463	1.58843	288	2.32574	349	1.57078	527	5.17197	238	2.56982	50	1.48772	23	1.63722	532	2.67703
ENSSSCG00000000927	2219	1141	23.5464	321	7.21163	1162	22.8897	684	12.3834	625	13.4309	104	15.0107	556	13.8498	810	23.241	5	35.2079	4	21.0784	1270	21.5205	899	15.4177	622	9.83521	219	8.15117	283	5.87062	275	12.439	163	8.11187	3	0.411416	19	6.23364	236	5.47345
ENSSSCG00000000931	2482	0	0	0	0	0	0	0	0	0	0	0	0	0	0	0	0	0	0	0	0	0	0	0	0	0	0	0	0	0	0	0	0	0	0	0	0	0	0	0	0
ENSSSCG00000000932	681	0	0	0	0	0	0	0	0	1	0.0699507	0	0	0	0	0	0	0	0	0	0	0	0	0	0	0	0	0	0	0	0	3	0.441716	0	0	0	0	0	0	1	0.075495
ENSSSCG00000000933	981	0	0	0	0	0	0	0	0	0	0	0	0	2	0.112626	0	0	0	0	0	0	0	0	3	0.116311	6	0.21448	1	0.0841429	0	0	0	0	0	0	0	0	0	0	1	0.0524313
ENSSSCG00000000934	4068	2	0.0225183	0	0	10	0.107473	2	0.0197551	0	0	0	0	1	0.0135904	0	0	0	0	0	0	5	0.0462257	4	0.037427	3	0.0258809	0	0	1	0.0113178	17	0.419534	3	0.0814554	0	0	0	0	1	0.0126536
ENSSSCG00000000936	2424	8	0.151137	0	0	2	0.0360665	10	0.165739	16	0.314764	0	0	7	0.159627	7	0.183869	0	0	0	0	3	0.0465383	163	2.55911	254	3.67679	0	0	2	0.0379812	18	0.745361	5	0.227795	0	0	0	0	4	0.0849279
ENSSSCG00000000937	951	0	0	0	0	0	0	0	0	0	0	0	0	0	0	0	0	0	0	0	0	0	0	0	0	0	0	0	0	0	0	0	0	3	0.348153	0	0	0	0	0	0
ENSSSCG00000000938	1589	4	0.115254	68	2.13301	3	0.0825107	4	0.101111	3	0.0900121	0	0	2	0.0695591	0	0	0	0	0	0	0	0	7	0.167615	13	0.287007	0	0	5	0.144818	3	0.189465	0	0	0	0	0	0	0	0
ENSSSCG00000000939	3194	45	0.645259	190	2.96595	82	1.12235	63	0.792514	36	0.537537	18	1.80518	32	0.55386	61	1.21613	0	0	0	0	89	1.0479	36	0.428987	24	0.263686	25	0.646544	24	0.345932	46	1.44575	53	1.8327	0	0	0	0	15	0.241726
ENSSSCG00000000940	3141	0	0	0	0	0	0	0	0	0	0	0	0	1	0.0176001	0	0	0	0	0	0	0	0	1	0.0121173	0	0	0	0	0	0	5	0.159797	0	0	0	0	0	0	0	0
ENSSSCG00000000941	1747	213	5.58252	96	2.73912	164	4.10288	181	4.16174	193	5.26735	13	2.38299	161	5.09337	147	5.35671	0	0	2	13.385	291	6.26257	136	2.96217	178	3.57458	58	2.74167	92	2.4238	61	3.50424	43	2.71777	23	4.00589	2	0.833354	93	2.73933
ENSSSCG00000000942	949	259	12.4902	45	2.36249	171	7.87152	117	4.94994	126	6.32738	0	0	99	5.76279	118	7.9119	0	0	0	0	177	7.00891	221	8.85688	182	6.72503	40	3.47909	143	6.93207	55	5.8136	16	1.86073	5	1.60236	0	0	148	8.02122
ENSSSCG00000000943	6852	0	0	3	0.0218334	0	0	0	0	0	0	0	0	0	0	4	0.0371793	0	0	0	0	0	0	3	0.0166668	2	0.0102446	0	0	0	0	11	0.161182	11	0.177336	0	0	0	0	0	0
ENSSSCG00000000948	4048	482	5.45371	7	0.0862247	281	3.0349	185	1.83637	222	2.61566	1	0.0791356	114	1.55696	252	3.96438	0	0	0	0	422	3.92072	22	0.206865	44	0.381462	156	3.18351	208	2.36574	1	0.0248004	8	0.218287	6	0.451145	0	0	121	1.53865
ENSSSCG00000000950	5646	19	0.154145	14	0.123649	81	0.627269	5	0.0355869	4	0.0337924	21	1.19157	15	0.146891	27	0.304557	3	8.30476	1	2.07163	101	0.672828	259	1.7462	180	1.11893	116	1.69734	181	1.47609	228	4.05437	192	3.75638	1	0.0539132	7	0.902861	39	0.35559
ENSSSCG00000000951	1362	175	5.88213	1430	52.3265	313	10.0423	225	6.63474	198	6.9302	15	3.52627	282	11.4413	293	13.6929	0	0	1	8.58291	294	8.11432	1413	39.4692	785	20.2172	130	7.88091	358	12.0959	237	17.4606	174	14.1039	43	9.60474	16	8.54998	1019	38.4929
ENSSSCG00000000952	3463	511	6.75827	245	3.52752	479	6.04705	388	4.50185	335	4.61364	58	5.365	539	8.60462	323	5.93946	0	0	1	3.37717	611	6.63535	466	5.12177	398	4.03322	154	3.67343	187	2.48608	232	6.72537	311	9.91902	24	2.10934	1	0.210263	223	3.31459
ENSSSCG00000000953	1923	1541	36.6936	1226	31.7809	1488	33.8208	1544	32.2537	1636	40.5653	106	17.6531	626	17.9924	759	25.1281	1	8.12491	0	0	1888	36.9146	818	16.1868	578	10.5455	864	37.1054	459	10.9865	122	6.36738	110	6.31646	75	11.8678	13	4.92129	325	8.69722
ENSSSCG00000000955	1573	448	13.0396	708	22.4342	510	14.1694	764	19.5086	587	17.7914	13	2.64642	276	9.69673	270	10.9265	1	9.93159	4	29.7294	584	13.9575	568	13.739	728	16.2358	208	10.9191	596	17.4378	128	8.16603	124	8.70368	81	15.6673	43	19.8978	350	11.449
ENSSSCG00000000958	1605	421	12.0096	559	17.3599	461	12.5528	436	10.9113	538	15.9813	130	25.9369	693	23.8621	314	12.4539	2	19.4674	1	7.28425	879	20.5894	452	10.7153	356	7.78127	277	14.2516	543	15.5706	54	3.3764	58	3.98996	68	12.8907	43	19.5013	785	25.1667
ENSSSCG00000000959	2836	328	5.29672	983	17.2813	417	6.42781	579	8.2027	545	9.16461	48	5.42128	460	8.96643	222	4.98443	2	11.0203	0	0	489	6.48411	441	5.91823	448	5.54326	254	7.39781	392	6.36323	60	2.12372	35	1.363	1	0.107313	9	2.3106	481	8.72947
ENSSSCG00000000960	1815	0	0	0	0	0	0	0	0	0	0	0	0	0	0	0	0	0	0	0	0	0	0	0	0	0	0	1	0.0455002	0	0	0	0	3	0.182512	0	0	0	0	0	0
ENSSSCG00000000961	879	4	0.208243	7	0.396731	5	0.24847	22	1.00479	4	0.216847	0	0	7	0.439882	0	0	0	0	0	0	9	0.384734	25	1.08161	19	0.757909	6	0.563375	21	1.09897	16	1.82576	9	1.12992	0	0	0	0	12	0.702103
ENSSSCG00000000963	304	0	0	0	0	0	0	0	0	0	0	0	0	0	0	0	0	0	0	0	0	0	0	0	0	0	0	0	0	0	0	0	0	0	0	0	0	0	0	0	0
ENSSSCG00000000964	2694	869	14.7725	964	17.8402	1071	17.3787	2021	30.1401	1049	18.5692	40	4.75577	538	11.0394	618	14.6067	2	11.601	1	4.34082	1301	18.1601	1741	24.5953	1887	24.5787	491	15.054	3881	66.3186	336	12.5195	217	8.89584	49	5.53542	5	1.3513	2350	44.8964
ENSSSCG00000000965	4118	398	4.42674	502	6.07845	461	4.89435	663	6.46933	573	6.63651	136	10.5795	457	6.13543	239	3.69597	2	7.59035	1	2.84013	712	6.50263	637	5.88789	557	4.7469	341	6.84056	872	9.74934	278	6.77733	172	4.61342	60	4.43479	50	8.84136	752	9.40001
ENSSSCG00000000966	1191	156	5.99571	152	6.35987	179	6.56694	223	7.5191	231	9.24512	0	0	147	6.81965	82	4.38187	2	26.2287	1	9.81418	242	7.6373	209	6.67548	204	6.00759	111	7.69441	273	10.5472	40	3.36969	39	3.61472	5	1.27705	5	3.05516	253	10.9281
ENSSSCG00000000967	856	0	0	0	0	0	0	1	0.0468982	1	0.0556667	0	0	2	0.129054	0	0	0	0	0	0	0	0	0	0	2	0.081921	0	0	0	0	0	0	0	0	0	0	0	0	0	0
ENSSSCG00000000968	5706	2495	20.0288	3989	34.8608	2244	17.195	4411	31.0647	3708	30.9962	305	17.1243	2730	26.453	1255	14.0074	4	10.9566	3	6.14956	4244	27.9749	3859	25.7442	3221	19.812	2655	38.4402	5992	48.352	796	14.0059	657	12.7187	400	21.3386	141	17.995	6571	59.2824
ENSSSCG00000000970	3606	812	10.3134	978	13.523	907	10.9963	1368	15.2432	1537	20.3285	135	11.9924	969	14.8559	424	7.48759	1	4.33389	4	12.9731	1319	13.7562	1426	15.0517	1500	14.5979	705	16.15	1741	22.2282	296	8.24046	250	7.65738	90	7.59643	37	7.4713	2400	34.2584
ENSSSCG00000000971	2707	264	4.4663	244	4.49389	294	4.74772	471	6.99052	506	8.91412	16	1.89318	373	7.61695	140	3.29307	0	0	0	0	354	4.91762	345	4.85046	337	4.36845	154	4.69895	654	11.1219	96	3.55982	90	3.67181	21	2.36093	3	0.806888	952	18.1005
ENSSSCG00000000972	5277	554	4.80876	503	4.75313	531	4.39958	930	7.08192	984	8.89411	59	3.58181	702	7.3551	292	3.524	2	5.92358	2	4.43293	855	6.09393	934	6.73736	742	4.93493	496	7.76499	1052	9.17904	337	6.4116	249	5.21214	45	2.59571	7	0.965983	1169	11.4037
ENSSSCG00000000973	2373	330	6.36833	349	7.33206	319	5.8762	545	9.22684	387	7.77691	38	5.12888	264	6.14956	182	4.88329	1	6.58481	1	4.92776	514	8.14485	485	7.7781	543	8.02907	212	7.37877	752	14.5877	114	4.82203	73	3.39726	35	4.48849	12	3.68164	547	11.8634
ENSSSCG00000000974	2377	351	6.7622	302	6.33397	323	5.93987	538	9.09301	527	10.5724	48	6.46769	297	6.90662	162	4.33936	2	13.1475	2	9.83895	474	7.49838	720	11.5274	580	8.56175	224	7.78332	649	12.5685	228	9.62784	143	6.64371	29	3.71278	18	5.51317	632	13.6838
ENSSSCG00000000975	2973	33	0.508353	8	0.134162	66	0.970486	93	1.25684	82	1.31537	14	1.50837	148	2.75196	280	5.99707	0	0	0	0	38	0.480666	125	1.60023	35	0.413117	91	2.5283	71	1.09943	182	6.1452	23	0.854423	66	6.75641	71	17.3883	103	1.78319
ENSSSCG00000000976	3633	0	0	0	0	0	0	0	0	1	0.0131278	0	0	0	0	0	0	0	0	0	0	0	0	0	0	2	0.0193193	0	0	0	0	2	0.0552651	0	0	0	0	0	0	0	0
ENSSSCG00000000978	3384	0	0	0	0	0	0	0	0	0	0	0	0	0	0	0	0	0	0	0	0	0	0	3	0.0337423	0	0	0	0	0	0	0	0	3	0.0979149	0	0	0	0	0	0
ENSSSCG00000000980	2705	233	3.94476	191	3.52036	188	3.0382	337	5.00541	275	4.84821	12	1.42093	132	2.69753	96	2.25978	0	0	0	0	351	4.87955	513	7.21775	432	5.60405	121	3.69476	428	7.28395	82	3.04293	72	2.93962	6	0.675051	0	0	482	9.1711
ENSSSCG00000000981	1505	189	5.74949	186	6.15984	215	6.24309	239	6.37838	138	4.3715	9	1.91486	192	7.05013	114	4.82172	0	0	0	0	313	7.81844	265	6.69936	219	5.10464	207	11.3573	358	10.9473	149	9.93498	94	6.89587	17	3.43666	1	0.483633	368	12.5813
ENSSSCG00000000982	2391	0	0	0	0	0	0	0	0	0	0	0	0	1	0.0231185	0	0	0	0	0	0	0	0	1	0.0159166	0	0	3	0.103631	0	0	10	0.419802	7	0.323313	0	0	0	0	0	0
ENSSSCG00000000983	1274	1	0.0359321	0	0	1	0.0342986	1	0.031523	0	0	8	2.01048	0	0	0	0	0	0	0	0	0	0	0	0	1	0.0275319	0	0	1	0.0361194	5	0.393791	3	0.259954	0	0	0	0	2	0.0807648
ENSSSCG00000000985	3348	3074	42.0515	2073	30.872	2755	35.9743	3276	39.3157	3326	47.3788	153	14.6385	2207	36.4425	1307	24.8589	6	28.0066	7	24.4519	3972	44.6164	3520	40.0166	2924	30.6484	1437	35.4544	2763	37.9941	820	24.5869	698	23.0264	151	13.727	58	12.614	3091	47.5211
ENSSSCG00000000990	1352	4	0.135442	14	0.516073	8	0.25857	6	0.178234	13	0.458376	2	0.473644	4	0.163487	7	0.329551	0	0	0	0	7	0.194626	17	0.478369	22	0.570783	3	0.183211	21	0.71478	1	0.0742178	0	0	0	0	0	0	9	0.342489
ENSSSCG00000000991	1212	4	0.151075	0	0	1	0.0360517	3	0.0994026	8	0.314634	0	0	4	0.182356	0	0	0	0	0	0	1	0.0310127	0	0	0	0	0	0	2	0.0759311	0	0	0	0	1	0.250988	0	0	4	0.169786
ENSSSCG00000000992	1883	104	2.52898	38	1.00597	84	1.94978	154	3.28532	282	7.14077	17	2.89126	95	2.78845	34	1.14953	0	0	0	0	110	2.19641	170	3.43542	236	4.39721	101	4.42965	256	6.25763	3	0.159899	5	0.293208	9	1.45437	2	0.773197	186	5.08317
ENSSSCG00000000994	2107	211	4.58569	179	4.2351	176	3.65114	170	3.24127	105	2.37627	8	1.21602	101	2.64955	99	2.99148	1	7.41572	2	11.0992	160	2.85529	312	5.63503	304	5.06232	106	4.15493	236	5.15575	78	3.71561	40	2.09641	21	3.03293	5	1.72759	117	2.85771
ENSSSCG00000000997	1572	14	0.407748	6	0.190241	30	0.834025	19	0.48547	40	1.21313	2	0.4074	104	3.65616	14	0.56692	1	9.93791	0	0	20	0.478302	6	0.145223	10	0.223161	38	1.99611	37	1.08324	1	0.0638377	6	0.421414	1	0.193546	0	0	25	0.818302
ENSSSCG00000000998	2884	357	5.66911	106	1.83249	293	4.44128	290	4.04008	208	3.43949	53	5.8864	233	4.46613	140	3.09104	1	5.41848	0	0	347	4.52464	588	7.75968	500	6.08374	162	4.63979	323	5.15593	40	1.39226	57	2.18281	21	2.21609	5	1.26231	246	4.39027
ENSSSCG00000000999	3339	787	10.795	1230	18.3671	735	9.62337	970	11.6725	851	12.1551	78	7.48286	812	13.4441	414	7.89543	0	0	0	0	917	10.3282	1093	12.4591	1358	14.2725	314	7.76805	925	12.754	170	5.11103	154	5.09402	75	6.83641	26	5.6698	909	14.0126
ENSSSCG00000001000	2364	916	17.7442	663	13.9818	1057	19.5448	1372	23.3163	879	17.731	158	21.4065	894	20.9039	614	16.5371	1	6.60986	1	4.94651	976	15.5246	1669	26.8681	1329	19.726	431	15.0583	729	14.1954	181	7.68517	211	9.85683	55	7.08019	46	14.1667	1004	21.8577
ENSSSCG00000001001	693	118	7.7896	117	8.40829	148	9.32585	230	13.32	139	9.55503	21	9.69571	143	11.3946	98	8.99474	0	0	0	0	173	9.37751	255	13.9892	247	12.4935	54	6.42929	109	7.23299	11	1.59162	18	2.86549	0	0	0	0	173	12.8348
ENSSSCG00000001002	1805	1170	29.6798	466	12.8691	926	22.4223	926	20.6078	926	24.4608	124	22.0001	800	24.4959	532	18.7636	1	8.65577	1	6.47758	1355	28.2242	972	20.4909	940	18.2708	473	21.6407	766	19.5327	404	22.4631	359	21.9615	16	2.69721	10	4.03295	813	23.178
ENSSSCG00000001004	2009	1	0.0227927	43	1.06697	0	0	2	0.0399918	11	0.26108	0	0	30	0.825365	2	0.0633806	0	0	0	0	0	0	7	0.132591	5	0.0873213	0	0	8	0.183292	1	0.0499586	6	0.329793	0	0	0	0	10	0.256157
ENSSSCG00000001005	372	112	13.7563	116	15.5107	164	19.2274	151	16.2707	132	16.8827	39	33.5024	134	19.8663	120	20.4925	2	83.8195	1	31.3633	130	13.111	183	18.679	150	14.1166	38	8.4179	213	26.2979	99	26.6522	53	15.6983	23	18.7729	27	52.7225	171	23.6042
ENSSSCG00000001006	1517	892	26.9207	1849	60.75	852	24.5445	1422	37.65	853	26.8074	185	39.0499	457	16.6481	358	15.0222	1	10.298	1	7.70653	1133	28.0775	1657	41.5588	1459	33.7388	321	17.4728	1945	59.0063	496	32.8107	319	23.2169	140	28.0782	70	33.5867	839	28.4572
ENSSSCG00000001008	948	115	5.55168	174	9.14459	110	5.06889	199	8.42799	89	4.47405	1	0.33764	51	2.97184	52	3.49027	0	0	0	0	123	4.87573	143	5.73696	178	6.58416	61	5.3112	153	7.42465	46	4.86741	32	3.72537	7	2.24567	3	2.30248	61	3.30953
ENSSSCG00000001009	3860	1484	17.6087	1457	18.8209	1278	14.475	1840	19.1538	1975	24.403	142	11.7844	1671	23.933	722	11.9113	3	12.1463	2	6.05983	1831	17.8398	1678	16.5464	2037	18.5199	939	20.0953	2174	25.9305	222	5.77376	146	4.17772	68	5.36194	36	6.79115	2217	29.5643
ENSSSCG00000001010	2016	832	18.8977	992	24.5294	1001	21.7027	1242	24.7487	1226	28.9975	57	9.055	846	23.1945	445	14.0532	2	15.5006	4	23.1998	1344	25.0665	1073	20.2538	1092	19.0048	499	20.442	1450	33.1065	175	8.7124	159	8.70918	66	9.96211	27	9.74987	1491	38.0605
ENSSSCG00000001011	1246	284	10.4338	324	12.9587	354	12.4143	393	12.6667	366	14.002	28	7.19468	167	7.40578	170	8.6837	2	25.0719	2	18.7626	231	6.96861	359	10.9607	231	6.50267	100	6.62617	847	31.2801	72	5.79792	94	8.32813	18	4.3946	14	8.17716	346	14.286
ENSSSCG00000001016	288	52	8.24324	41	7.07566	56	8.47377	75	10.4304	69	11.3901	8	8.86976	30	5.74043	25	5.51016	0	0	0	0	55	7.15922	89	11.7248	85	10.3245	11	3.14502	85	13.5448	6	2.08478	24	9.17486	8	8.42763	4	10.081	68	12.1147
ENSSSCG00000001021	7841	691	4.03686	699	4.44561	764	4.26042	1276	6.53975	1025	6.23553	68	2.77844	1107	7.80624	551	4.47556	1	1.99341	4	5.9671	949	4.5524	943	4.57822	843	3.77352	937	9.87283	979	5.74919	163	2.08721	134	1.88784	33	1.28115	17	1.57893	1200	7.87874
ENSSSCG00000001022	959	1901	90.7201	1290	67.0193	2387	108.735	2160	90.4315	1947	96.7545	54	18.0236	1562	89.9768	1393	92.4277	5	81.4184	6	73.1157	2466	96.6324	2841	112.671	2607	95.327	1009	86.8458	2253	108.079	1034	108.157	803	92.4124	32	10.1483	23	17.4501	1594	85.4908
ENSSSCG00000001024	2229	588	12.0799	312	6.978	483	9.47171	425	7.65987	517	11.0602	43	6.1785	339	8.40651	313	8.9405	1	7.01001	1	5.24597	582	9.81791	759	12.9583	654	10.2948	185	6.85481	328	6.7736	119	5.35856	106	5.25155	5	0.682619	8	2.61292	420	9.69721
ENSSSCG00000001025	9614	0	0	258	1.33829	0	0	1	0.00418011	0	0	0	0	1	0.00575137	0	0	0	0	0	0	1	0.00391247	6	0.0237582	0	0	6	0.0515621	0	0	40	0.41775	11	0.126395	4	0.126655	3	0.227255	3	0.0160648
ENSSSCG00000001026	902	143	7.25506	64	3.53487	126	6.10196	139	6.18678	148	7.81899	0	0	116	7.10381	82	5.78427	1	17.3115	0	0	116	4.83249	133	5.60759	122	4.74262	57	5.21574	219	11.1688	67	7.45063	42	5.13863	0	0	0	0	274	15.623
ENSSSCG00000001027	5753	2060	16.4017	4081	35.3735	2774	21.0825	3835	26.7875	2718	22.5349	93	5.17884	1727	16.5975	1694	18.7528	11	29.8845	4	8.13243	3891	25.4385	3679	24.3429	4134	25.2201	1682	24.1538	5413	43.323	474	8.27207	415	7.96828	48	2.53971	36	4.55694	3804	34.0387
ENSSSCG00000001030	2199	460	9.57916	72	1.63227	371	7.37458	235	4.29321	274	5.94162	48	6.99098	162	4.07205	249	7.2094	3	21.3168	0	0	487	8.32735	488	8.44519	344	5.48886	119	4.46944	355	7.43116	108	4.92955	75	3.76639	28	3.87479	10	3.31069	294	6.88061
ENSSSCG00000001032	411	892	99.1882	322	38.9798	948	100.623	814	79.4081	807	93.4443	160	124.435	769	103.217	569	87.9705	0	0	1	28.3944	867	79.1631	698	64.5016	564	48.0538	287	57.559	707	79.0265	222	54.108	166	44.514	81	59.8551	64	113.142	1045	130.593
ENSSSCG00000001033	3149	621	9.03178	159	2.51749	448	6.21948	408	5.20579	338	5.11897	52	5.28947	258	4.52929	266	5.3789	0	0	0	0	584	6.97434	526	6.35752	480	5.34905	90	2.36081	265	3.87424	65	2.07209	46	1.61337	0	0	1	0.231223	292	4.77282
ENSSSCG00000001035	627	0	0	0	0	0	0	0	0	0	0	0	0	0	0	0	0	0	0	0	0	0	0	0	0	0	0	0	0	0	0	0	0	0	0	0	0	0	0	0	0
ENSSSCG00000001036	3089	90	1.33437	9	0.145266	150	2.12285	109	1.41777	194	2.99516	2	0.207392	176	3.14974	88	1.81404	0	0	2	7.57185	46	0.560016	11	0.135533	4	0.045441	58	1.55095	286	4.26244	68	2.20982	13	0.464805	1	0.0985269	1	0.235712	321	5.34871
ENSSSCG00000001038	962	1395	66.3652	898	46.5084	1377	62.5308	1182	49.332	1572	77.8759	146	48.5787	1086	62.3626	763	50.4685	2	32.4659	3	36.4439	1093	42.6967	1997	78.9522	1558	56.792	288	24.7113	1607	76.8494	314	32.7423	276	31.6642	68	21.4979	36	27.2281	1302	69.6125
ENSSSCG00000001039	4226	181	1.96173	1285	15.1618	157	1.62425	158	1.50232	254	2.86667	95	7.2013	316	4.13405	65	0.979497	0	0	1	2.76757	185	1.64642	305	2.74713	155	1.2872	143	2.79533	175	1.90659	240	5.70144	229	5.98535	5	0.360123	6	1.03386	93	1.1328
ENSSSCG00000001040	740	1	0.0618264	0	0	0	0	0	0	2	0.128762	0	0	0	0	0	0	0	0	0	0	0	0	0	0	0	0	0	0	0	0	0	0	0	0	0	0	0	0	0	0
ENSSSCG00000001041	1653	834	23.1006	198	5.9705	569	15.044	493	11.9798	453	13.0659	121	23.4406	373	12.4708	338	13.0168	1	9.45123	0	0	674	15.3294	1103	25.3894	1106	23.4729	234	11.6899	458	12.7521	137	8.31746	148	9.88581	26	4.78576	20	8.80715	439	13.6657
ENSSSCG00000001042	1875	5	0.122104	19	0.505129	14	0.326348	6	0.128545	6	0.152579	0	0	12	0.353728	3	0.101862	0	0	0	0	18	0.360945	12	0.243535	13	0.243252	13	0.572584	12	0.294577	11	0.588797	6	0.35335	0	0	0	0	3	0.0823362
ENSSSCG00000001045	814	1	0.0562128	0	0	0	0	1	0.0493151	0	0	0	0	0	0	0	0	0	0	0	0	0	0	4	0.186859	0	0	0	0	1	0.0565058	0	0	2	0.271118	0	0	0	0	1	0.0631749
ENSSSCG00000001046	4612	375	3.72426	535	5.78431	115	1.09019	367	3.19757	159	1.64434	22	1.52813	24	0.287706	36	0.497097	0	0	0	0	284	2.31598	71	0.585986	70	0.532673	38	0.680658	202	2.01659	4	0.0870728	16	0.383198	1	0.0659978	0	0	24	0.267874
ENSSSCG00000001047	326	25	3.50255	9	1.3727	8	1.06986	23	2.82695	16	2.33426	0	0	10	1.69111	1	0.194793	0	0	0	0	28	3.22115	37	4.30791	38	4.07927	0	0	13	1.83082	4	1.22834	10	3.37861	0	0	0	0	6	0.944726
ENSSSCG00000001048	562	0	0	0	0	0	0	0	0	0	0	0	0	0	0	1	0.113139	0	0	0	0	0	0	0	0	0	0	0	0	0	0	0	0	1	0.196236	0	0	0	0	0	0
ENSSSCG00000001049	10787	291	1.23579	102	0.471564	336	1.36202	346	1.28906	377	1.66716	37	1.09896	378	1.93763	223	1.3167	1	1.44905	1	1.0844	249	0.868279	323	1.13992	281	0.914348	291	2.22885	398	1.699	144	1.34038	135	1.38254	18	0.507978	7	0.472605	488	2.32906
ENSSSCG00000001050	2101	4	0.0871806	104	2.46764	0	0	11	0.210328	15	0.340436	0	0	2	0.052616	0	0	0	0	0	0	3	0.0536895	246	4.45569	74	1.23579	6	0.235856	6	0.131453	12	0.573264	15	0.788397	0	0	0	0	2	0.0489891
ENSSSCG00000001052	1925	140	3.33015	24	0.621493	421	9.55899	295	6.15606	389	9.6354	10	1.66366	173	4.96719	387	12.799	0	0	0	0	125	2.44149	40	0.790708	21	0.382745	141	6.04911	140	3.34751	8	0.417099	31	1.77824	0	0	1	0.378168	244	6.52283
ENSSSCG00000001053	1587	260	7.50093	195	6.12443	301	8.289	328	8.30158	413	12.4073	11	2.21953	300	10.447	181	7.26023	0	0	0	0	337	7.98326	543	13.0185	587	12.9758	117	6.08785	359	10.4111	67	4.23672	75	5.21791	24	4.60123	9	4.12794	407	13.1961
ENSSSCG00000001054	1536	126	3.75569	101	3.27739	161	4.58077	203	5.30835	591	18.3438	14	2.9186	300	10.7936	48	1.98925	0	0	0	0	373	9.12926	407	10.0817	313	7.14853	184	9.89174	236	7.07113	53	3.46264	49	3.52215	19	3.76351	12	5.68654	168	5.62779
ENSSSCG00000001056	2680	1827	31.2201	877	16.3149	1859	30.3228	1258	18.8591	1128	20.0719	207	24.7396	1386	28.5882	1247	29.6273	5	29.1539	7	30.5444	2075	29.1154	1544	21.9262	1384	18.1211	637	19.6323	1446	24.8383	333	12.4725	256	10.5494	104	11.81	34	9.23683	1599	30.7082
ENSSSCG00000001057	4822	589	5.59488	481	4.97404	608	5.5128	566	4.71668	469	4.63908	97	6.44428	400	4.58631	263	3.47345	1	3.2412	2	4.85113	466	3.63471	730	5.76259	795	5.78624	206	3.52922	468	4.46868	174	3.62275	100	2.2907	7	0.441869	10	1.51016	380	4.05666
ENSSSCG00000001058	744	0	0	4	0.267784	1	0.0586989	0	0	0	0	0	0	0	0	0	0	0	0	0	0	0	0	0	0	0	0	0	0	0	0	0	0	0	0	0	0	0	0	1	0.0691108
ENSSSCG00000001060	378	0	0	0	0	0	0	0	0	0	0	0	0	1	0.145909	1	0.168067	0	0	0	0	1	0.0992571	1	0.100455	0	0	0	0	0	0	1	0.264952	0	0	0	0	0	0	0	0
ENSSSCG00000001061	3811	390	4.6871	372	4.86711	532	6.10302	506	5.33501	439	5.494	105	8.82584	647	9.38582	470	7.85357	1	4.10082	0	0	406	4.00658	574	5.73286	450	4.14387	213	4.61695	276	3.33432	202	5.32114	166	4.81107	1	0.0798657	6	1.14641	530	7.15855
ENSSSCG00000001062	1162	149	5.86947	146	6.26115	121	4.5498	169	5.84042	123	5.04547	14	3.85716	93	4.42205	51	2.79327	0	0	0	0	176	5.6929	112	3.66649	160	4.82933	87	6.18114	153	6.05846	44	3.79908	21	1.99492	10	2.61778	11	6.88896	143	6.3308
ENSSSCG00000001063	3036	492	7.42186	160	2.62758	769	11.0731	425	5.62447	799	12.551	24	2.53213	2489	45.3212	687	14.409	0	0	2	7.70399	1098	13.6006	169	2.11863	138	1.59507	362	9.84901	321	4.86756	78	2.57903	41	1.49151	6	0.601478	8	1.91861	2427	41.146
ENSSSCG00000001064	1482	40	1.2357	35	1.17709	123	3.62702	80	2.16813	95	3.05604	1	0.216062	67	2.49836	49	2.10464	0	0	0	0	191	4.84499	93	2.38756	44	1.0415	128	7.13178	181	5.62067	22	1.48966	27	2.01145	7	1.43704	0	0	205	7.1173
ENSSSCG00000001065	2397	337	6.43833	381	7.92423	389	7.09393	606	10.1569	320	6.36616	6	0.801718	317	7.31023	191	5.07348	1	6.5189	0	0	443	6.94953	312	4.95356	300	4.39156	355	12.2323	378	7.25928	80	3.35001	69	3.17897	24	3.04702	4	1.21493	322	6.91368
ENSSSCG00000001066	3200	0	0	1	0.015581	0	0	0	0	0	0	0	0	0	0	0	0	0	0	0	0	0	0	0	0	1	0.0109663	0	0	0	0	0	0	3	0.103543	0	0	0	0	0	0
ENSSSCG00000001067	1151	0	0	0	0	0	0	0	0	0	0	0	0	0	0	0	0	0	0	0	0	1	0.0326549	0	0	0	0	0	0	0	0	0	0	0	0	0	0	0	0	0	0
ENSSSCG00000001068	2409	0	0	15	0.310424	0	0	0	0	0	0	0	0	0	0	0	0	0	0	0	0	0	0	0	0	0	0	0	0	0	0	2	0.0833334	0	0	0	0	0	0	0	0
ENSSSCG00000001070	1233	492	18.266	360	14.5502	498	17.6482	431	14.0378	494	19.098	8	2.07728	332	14.878	301	15.5372	0	0	0	0	508	15.4864	423	13.0508	504	14.3371	151	10.1109	237	8.84472	41	3.33637	62	5.55089	10	2.46716	7	4.13165	185	7.71896
ENSSSCG00000001072	855	20	1.07041	14	0.815709	8	0.408698	25	1.17383	28	1.56049	1	0.374323	28	1.80886	8	0.595303	0	0	0	0	24	1.05472	43	1.91252	54	2.21445	16	1.54445	24	1.29118	12	1.40771	10	1.29066	0	0	0	0	30	1.80447
ENSSSCG00000001073	1977	307	7.11057	202	5.09338	248	5.48292	142	2.88536	181	4.36545	50	8.0996	216	6.03877	220	7.08465	2	15.8062	2	11.8286	210	3.99387	1125	21.654	473	8.39424	86	3.59254	155	3.60874	342	17.3622	241	13.461	26	4.00184	2	0.736452	187	4.86763
ENSSSCG00000001074	4393	290	3.02364	321	3.64356	288	2.86628	215	1.9666	204	2.21486	23	1.67721	245	3.08338	193	2.79782	0	0	0	0	264	2.26019	784	6.7931	718	5.73602	97	1.82407	208	2.17999	74	1.69113	85	2.1372	6	0.415723	1	0.16576	228	2.67164
ENSSSCG00000001075	1260	1708	62.0534	688	27.2116	1526	52.9207	777	24.7653	707	26.7474	400	101.64	739	32.4078	935	47.2301	1	12.3968	5	46.3858	1674	49.9392	819	24.7275	726	20.2101	442	28.9625	876	31.9919	1015	80.8271	536	46.9608	100	24.1434	48	27.7247	793	32.3788
ENSSSCG00000001076	5090	21	0.188977	217	2.12588	118	1.0136	32	0.25263	143	1.34001	1	0.0629385	39	0.423626	65	0.813266	1	3.07058	0	0	15	0.110838	103	0.770276	23	0.158588	12	0.194763	3	0.0271374	13	0.256417	2	0.0434023	0	0	0	0	27	0.273063
ENSSSCG00000001078	2011	223	5.07773	219	5.42872	235	5.10771	325	6.49221	336	7.96687	17	2.70733	258	7.09108	128	4.05232	1	7.76955	0	0	415	7.75927	371	7.02034	486	8.47919	79	3.24435	278	6.36308	34	1.6969	48	2.63572	6	0.907897	0	0	149	3.81295
ENSSSCG00000001079	4362	676	7.09829	385	4.40105	857	8.58978	633	5.83117	546	5.97013	73	5.36114	408	5.17125	536	7.82531	0	0	1	2.6813	739	6.37177	839	7.32131	737	5.92964	300	5.68152	414	4.36984	15	0.345233	56	1.41804	16	1.11647	12	2.00326	425	5.01541
ENSSSCG00000001080	2343	394	7.70072	70	1.48944	296	5.52231	178	3.05211	160	3.25641	5	0.68349	256	6.03953	205	5.57081	0	0	3	14.9725	337	5.40845	283	4.59665	203	3.04008	102	3.5956	100	1.96469	148	6.3403	125	5.89167	6	0.779304	7	2.17511	93	2.04281
ENSSSCG00000001081	1434	370	11.8125	432	15.0146	539	16.4257	478	13.3879	996	33.1119	74	16.5234	698	26.8983	411	18.2437	0	0	1	8.15227	707	18.534	260	6.89817	152	3.71824	208	11.9768	469	15.0512	17	1.18961	40	3.0796	25	5.30397	8	4.06049	637	22.8555
ENSSSCG00000001082	914	27	1.35187	10	0.54508	18	0.860276	14	0.614956	40	2.08553	0	0	68	4.10969	14	0.974606	0	0	0	0	27	1.11005	9	0.374484	3	0.115092	12	1.08365	1	0.0503303	5	0.548725	1	0.120744	0	0	0	0	0	0
ENSSSCG00000001083	687	9	0.599303	5	0.362462	0	0	5	0.292092	7	0.485385	0	0	8	0.643017	3	0.277751	0	0	0	0	6	0.328068	1	0.055338	8	0.408176	10	1.20099	11	0.7363	0	0	0	0	0	0	0	0	1	0.0748366
ENSSSCG00000001085	3172	52	0.750803	0	0	23	0.316989	9	0.114001	11	0.165386	0	0	1	0.0174281	2	0.0401497	0	0	0	0	120	1.4227	1	0.0119989	0	0	23	0.598945	15	0.217707	2	0.0632945	5	0.174095	0	0	1	0.229547	10	0.162268
ENSSSCG00000001087	3582	1439	18.3995	475	6.61193	907	11.07	731	8.19989	527	7.01682	397	35.5029	446	6.88349	408	7.2533	0	0	1	3.265	2432	25.5339	821	8.72386	882	8.64108	251	5.78836	767	9.85824	332	9.30459	247	7.61616	266	22.6021	180	36.5903	391	5.61865
ENSSSCG00000001088	357	50	6.39852	0	0	38	4.6418	29	3.25576	40	5.33032	0	0	21	3.24382	15	2.66889	0	0	0	0	42	4.41334	38	4.04122	27	2.64745	19	4.3853	37	4.75959	49	13.7442	18	5.55489	7	5.95289	0	0	40	5.7528
ENSSSCG00000001089	2620	8	0.139835	6	0.114174	13	0.216902	14	0.214683	15	0.273024	1	0.122251	6	0.126592	5	0.121514	0	0	0	0	58	0.832457	7	0.101682	5	0.0669652	20	0.63051	23	0.404121	5	0.191562	3	0.126456	0	0	0	0	9	0.176798
ENSSSCG00000001090	1762	97	2.52065	31	0.876982	68	1.68672	109	2.48492	68	1.84007	5	0.908735	13	0.407767	9	0.325171	0	0	0	0	93	1.98441	45	0.97179	22	0.438043	34	1.59351	155	4.04884	4	0.227831	6	0.375998	0	0	2	0.826263	39	1.13898
ENSSSCG00000001091	6165	18	0.13374	6	0.0485321	38	0.269505	31	0.202067	13	0.100581	1	0.0519656	0	0	8	0.0826435	0	0	0	0	11	0.0671104	25	0.154365	5	0.0284651	10	0.134006	15	0.112031	5	0.0814277	3	0.0537531	0	0	1	0.118124	17	0.141954
ENSSSCG00000001092	3123	613	8.98963	186	2.9695	540	7.55908	427	5.49356	453	6.91773	116	11.8978	357	6.31943	331	6.749	0	0	3	11.2342	515	6.2015	502	6.11794	572	6.42734	152	4.02033	630	9.2871	107	3.43937	94	3.32432	41	3.99564	11	2.56462	515	8.48787
ENSSSCG00000001093	342	177	23.6413	37	5.38008	175	22.3116	109	12.7723	113	15.7167	19	17.7492	34	5.48158	112	20.7992	0	0	1	34.1064	129	14.148	75	8.32491	87	8.90372	21	5.05888	96	12.8893	13	3.80588	22	7.08622	5	4.43802	8	16.9878	66	9.90723
ENSSSCG00000001094	2719	2352	39.6151	1056	19.3632	2253	36.2225	2046	30.2325	2086	36.5866	185	21.7933	1501	30.5164	1039	24.3315	5	28.7359	8	34.4074	2640	36.512	1966	27.5186	1955	25.2304	717	21.7811	3238	54.8225	292	10.78	223	9.05779	92	10.2975	20	5.35552	2050	38.805
ENSSSCG00000001095	1117	167	6.84333	70	3.12275	157	6.14107	91	3.27143	116	4.94986	5	1.43301	184	9.10116	78	4.44401	0	0	0	0	169	5.68651	129	4.39299	131	4.11316	40	2.95629	169	6.96138	35	3.14364	33	3.26106	7	1.9062	9	5.86329	129	5.94087
ENSSSCG00000001096	720	0	0	0	0	0	0	0	0	0	0	0	0	0	0	0	0	0	0	0	0	0	0	0	0	0	0	0	0	0	0	0	0	0	0	0	0	0	0	0	0
ENSSSCG00000001097	3385	0	0	722	10.6349	0	0	1	0.01187	3	0.0422679	0	0	0	0	0	0	0	0	0	0	4	0.04444	14	0.157418	8	0.0829372	2	0.0488059	4	0.0544031	6	0.177939	17	0.554687	0	0	0	0	0	0
ENSSSCG00000001098	1119	93	3.80415	61	2.7164	43	1.67895	49	1.75839	91	3.87615	38	10.8714	115	5.67807	70	3.98109	0	0	2	20.8902	62	2.08245	74	2.51551	45	1.4104	88	6.49222	278	11.4308	50	4.48289	30	2.9593	87	23.6491	1	0.650314	229	10.5274
ENSSSCG00000001099	2083	451	9.91451	82	1.96244	471	9.88347	322	6.21006	627	14.3531	39	5.99635	114	3.02502	154	4.70701	0	0	2	11.227	488	8.80892	129	2.3567	50	0.842206	116	4.59927	183	4.04393	26	1.2528	36	1.90849	13	1.89915	1	0.349497	243	6.00359
ENSSSCG00000001100	4925	1080	10.0444	860	8.70734	753	6.68478	978	7.97961	638	6.17878	164	10.6677	427	4.79352	301	3.89219	0	0	1	2.37485	1576	12.0355	1123	8.67956	1255	8.94325	562	9.42694	745	6.96486	167	3.4043	168	3.76791	46	2.843	48	7.09721	328	3.42832
ENSSSCG00000001101	1484	0	0	0	0	0	0	0	0	0	0	0	0	0	0	0	0	0	0	0	0	0	0	0	0	0	0	0	0	0	0	0	0	0	0	0	0	0	0	0	0
ENSSSCG00000001102	396	59	6.80854	61	7.66338	70	7.7107	87	8.80777	57	6.84953	18	14.5279	57	7.93972	103	16.526	1	39.3761	0	0	109	10.3285	94	9.01467	87	7.69263	4	0.832527	10	1.16001	1	0.252939	3	0.834866	0	0	0	0	9	1.16722
ENSSSCG00000001105	390	0	0	0	0	1	0.111843	1	0.102792	0	0	0	0	2	0.282862	0	0	0	0	0	0	2	0.192422	0	0	0	0	0	0	0	0	0	0	0	0	0	0	0	0	0	0
ENSSSCG00000001106	1491	0	0	0	0	0	0	0	0	0	0	0	0	0	0	0	0	0	0	0	0	0	0	0	0	0	0	0	0	0	0	0	0	0	0	0	0	0	0	0	0
ENSSSCG00000001107	1483	0	0	0	0	0	0	0	0	0	0	0	0	0	0	0	0	0	0	0	0	0	0	0	0	0	0	0	0	0	0	0	0	0	0	0	0	0	0	0	0
ENSSSCG00000001131	2145	10	0.213483	21	0.488057	2	0.0407555	2	0.0374574	0	0	0	0	65	1.67496	14	0.415547	0	0	0	0	36	0.631064	20	0.354824	11	0.179932	16	0.616054	54	1.15882	13	0.608302	8	0.411857	5	0.709338	0	0	64	1.53551
ENSSSCG00000001132	2487	0	0	0	0	0	0	0	0	0	0	0	0	0	0	0	0	0	0	0	0	0	0	3	0.0459074	0	0	0	0	0	0	1	0.0403604	0	0	0	0	0	0	1	0.0206944
ENSSSCG00000001134	381	536	64.2827	340	44.3912	712	81.5085	461	48.5037	410	51.2032	206	172.792	298	43.1394	454	75.7033	3	122.767	5	153.122	633	62.3363	602	59.9992	540	49.6223	195	42.1794	66	7.95667	200	52.5742	145	41.9364	59	47.0221	16	30.5069	49	6.60443
ENSSSCG00000001137	668	1529	104.707	1154	86.0322	1751	114.458	698	41.934	665	47.4212	381	182.481	980	81.0067	894	85.1204	1	23.3667	3	52.4597	1927	108.357	1938	110.291	2475	129.866	1142	141.049	838	57.6858	446	66.9445	395	65.2315	73	33.2208	31	33.7502	824	63.4167
ENSSSCG00000001138	657	1478	102.906	1396	105.813	2112	140.364	1145	69.9386	1694	122.819	284	138.297	2375	199.599	1584	153.339	11	261.331	3	53.3367	1643	93.9318	1824	105.539	2772	147.881	922	115.78	3	0.209965	219	33.4214	202	33.9165	130	60.1493	68	75.2703	16	1.25198
ENSSSCG00000001147	933	0	0	0	0	0	0	0	0	0	0	0	0	0	0	0	0	0	0	0	0	0	0	0	0	0	0	0	0	0	0	0	0	0	0	0	0	0	0	0	0
ENSSSCG00000001156	2487	1114	20.5129	330	6.61523	1014	17.8227	747	12.0672	650	12.4635	160	20.6058	760	16.8921	849	21.736	2	12.5662	3	14.1059	1306	19.7467	757	11.584	937	13.2201	230	7.63847	381	7.05221	73	2.94631	110	4.88459	9	1.1013	9	2.63471	520	10.7611
ENSSSCG00000001157	948	0	0	0	0	0	0	0	0	0	0	0	0	0	0	0	0	0	0	0	0	0	0	0	0	0	0	0	0	0	0	0	0	0	0	0	0	0	0	0	0
ENSSSCG00000001161	933	0	0	0	0	0	0	0	0	0	0	0	0	0	0	0	0	0	0	0	0	0	0	0	0	0	0	0	0	0	0	0	0	0	0	0	0	0	0	0	0
ENSSSCG00000001164	2205	40	0.830705	11	0.248696	25	0.495588	34	0.619456	23	0.497392	0	0	29	0.726965	21	0.606368	1	7.08628	0	0	48	0.818534	17	0.293397	14	0.222776	5	0.187281	18	0.375766	0	0	2	0.100164	0	0	0	0	29	0.676854
ENSSSCG00000001177	312	136	19.9061	88	14.0223	123	17.1849	65	8.34654	110	16.7658	103	105.442	110	19.4343	149	30.3224	0	0	1	37.3754	228	27.4026	168	20.4351	128	14.3553	49	12.9354	1	0.147132	101	32.4028	64	22.5903	13	12.6448	13	30.251	1	0.164497
ENSSSCG00000001180	942	0	0	0	0	0	0	0	0	0	0	0	0	0	0	0	0	0	0	0	0	0	0	0	0	0	0	0	0	0	0	0	0	0	0	0	0	0	0	0	0
ENSSSCG00000001182	942	0	0	0	0	0	0	0	0	1	0.05059	0	0	0	0	0	0	0	0	0	0	1	0.0398923	0	0	0	0	0	0	0	0	0	0	0	0	0	0	0	0	1	0.0545998
ENSSSCG00000001190	933	0	0	0	0	0	0	0	0	0	0	0	0	0	0	0	0	0	0	0	0	0	0	0	0	0	0	0	0	0	0	0	0	3	0.354863	0	0	0	0	0	0
ENSSSCG00000001196	999	1	0.0458134	0	0	0	0	0	0	0	0	0	0	0	0	0	0	0	0	0	0	0	0	0	0	1	0.0351032	0	0	0	0	0	0	0	0	0	0	0	0	0	0
ENSSSCG00000001197	1458	14	0.439608	6	0.205105	23	0.68938	16	0.44076	6	0.196188	18	3.95309	25	0.947557	25	1.09146	0	0	0	0	34	0.876646	10	0.26095	15	0.360896	12	0.679602	14	0.441899	0	0	4	0.302894	0	0	1	0.499213	23	0.811661
ENSSSCG00000001198	1209	6	0.227174	7	0.288532	8	0.289129	7	0.232515	5	0.197134	0	0	8	0.365616	3	0.157928	0	0	0	0	4	0.124358	8	0.25172	6	0.174065	1	0.0682879	1	0.0380597	0	0	0	0	0	0	0	0	5	0.212759
ENSSSCG00000001200	933	0	0	0	0	0	0	0	0	0	0	0	0	0	0	0	0	0	0	0	0	0	0	0	0	0	0	0	0	0	0	0	0	4	0.47315	0	0	0	0	0	0
ENSSSCG00000001201	1993	157	3.60717	62	1.55077	144	3.15808	125	2.51955	150	3.58875	6	0.964153	158	4.3818	104	3.32224	0	0	0	0	184	3.47131	134	2.55854	125	2.20055	86	3.56371	61	1.40882	28	1.41006	46	2.5487	1	0.152682	9	3.28744	75	1.93659
ENSSSCG00000001202	1452	92	2.90078	13	0.44623	65	1.95629	78	2.15758	74	2.42964	1	0.220523	94	3.57753	56	2.45496	0	0	0	0	99	2.56313	37	0.969501	37	0.893887	64	3.63951	35	1.10931	20	1.3822	11	0.836398	6	1.25718	1	0.501274	44	1.55916
ENSSSCG00000001203	2325	10	0.196962	34	0.729038	5	0.0940041	13	0.224632	0	0	0	0	1	0.0237745	3	0.0821549	0	0	0	0	29	0.469018	14	0.229156	14	0.211283	0	0	6	0.118793	2	0.0863428	0	0	0	0	0	0	6	0.132814
ENSSSCG00000001204	3004	77	1.17392	81	1.34438	62	0.902264	105	1.40437	85	1.34943	18	1.91932	72	1.32498	46	0.975069	0	0	0	0	115	1.43964	86	1.0896	89	1.03966	55	1.51233	72	1.10341	0	0	3	0.110297	0	0	0	0	73	1.25078
ENSSSCG00000001205	1525	17	0.510372	7	0.228784	15	0.429856	8	0.210704	10	0.312624	0	0	13	0.471096	8	0.333932	0	0	0	0	14	0.345123	6	0.149696	20	0.460068	5	0.270735	12	0.362141	2	0.131608	2	0.144798	0	0	0	0	11	0.371142
ENSSSCG00000001206	1437	146	4.65143	96	3.32961	107	3.25395	111	3.10243	120	3.98106	1	0.222823	102	3.92249	76	3.36649	0	0	0	0	157	4.10716	123	3.25656	133	3.24668	51	2.93049	74	2.36986	109	7.61156	76	5.83903	19	4.02261	9	4.55853	91	3.25825
ENSSSCG00000001207	3100	222	3.27977	181	2.91111	185	2.60889	211	2.73475	196	3.0153	14	1.44659	185	3.29906	72	1.47895	0	0	0	0	235	2.8508	182	2.23451	187	2.11683	117	3.11755	151	2.24247	31	1.00384	78	2.77894	5	0.490887	0	0	195	3.23769
ENSSSCG00000001209	5134	448	3.99696	299	2.9041	439	3.73861	352	2.75511	372	3.45604	11	0.686392	299	3.21997	284	3.5229	3	9.13281	3	6.83457	684	5.01091	349	2.5876	425	2.90533	147	2.36541	122	1.09413	195	3.81329	116	2.49577	11	0.652177	2	0.283681	159	1.59426
ENSSSCG00000001211	951	0	0	0	0	0	0	0	0	0	0	0	0	0	0	0	0	0	0	0	0	0	0	0	0	0	0	0	0	0	0	0	0	0	0	0	0	0	0	0	0
ENSSSCG00000001212	219	0	0	0	0	0	0	0	0	0	0	0	0	1	0.251361	0	0	0	0	0	0	0	0	0	0	0	0	0	0	0	0	0	0	0	0	0	0	0	0	0	0
ENSSSCG00000001213	417	0	0	0	0	0	0	0	0	0	0	0	0	0	0	1	0.152386	0	0	0	0	0	0	0	0	0	0	0	0	1	0.110173	0	0	0	0	0	0	0	0	0	0
ENSSSCG00000001214	1433	0	0	0	0	0	0	0	0	0	0	0	0	0	0	0	0	0	0	0	0	0	0	0	0	0	0	0	0	0	0	0	0	0	0	0	0	0	0	0	0
ENSSSCG00000001216	426	8	0.858331	6	0.700817	4	0.409655	1	0.094126	1	0.111725	0	0	1	0.129507	1	0.149174	0	0	0	0	11	0.969093	6	0.534978	9	0.739879	0	0	2	0.215701	4	0.940672	8	2.06989	0	0	0	0	3	0.361739
ENSSSCG00000001219	3392	1601	21.6172	1866	27.4289	1342	17.2964	1680	19.9004	1671	23.4947	97	9.16026	685	11.1642	662	12.4279	0	0	1	3.44784	1602	17.7615	1581	17.7403	1504	15.56	450	10.9587	1744	23.6708	92	2.72276	95	3.09333	46	4.1275	28	6.01056	1136	17.2384
ENSSSCG00000001220	945	0	0	0	0	1	0.0462269	0	0	0	0	0	0	0	0	0	0	0	0	0	0	0	0	0	0	0	0	0	0	0	0	0	0	0	0	0	0	0	0	0	0
ENSSSCG00000001227	1768	934	24.1886	1531	43.1647	1582	39.1079	1835	41.6913	2082	56.1474	44	7.96975	770	24.0704	909	32.7309	4	35.3473	7	46.2914	1354	28.7933	3686	79.3304	1899	37.6828	653	30.501	3293	85.7264	420	23.8412	409	25.5436	42	7.22827	4	1.64692	2903	84.4932
ENSSSCG00000001228	1319	256	8.88502	303	11.4485	457	15.1401	568	17.2947	576	20.8173	5	1.21371	178	7.45705	311	15.0075	1	11.8427	1	8.8625	290	8.26466	1071	30.8907	699	18.5887	249	15.5867	481	16.7812	64	4.86869	86	7.19798	4	0.92257	1	0.551781	475	18.5277
ENSSSCG00000001229	1815	999	25.2024	2001	54.9557	1361	32.7739	1552	34.3489	1509	39.6415	45	7.93992	1466	44.6415	880	30.8666	4	34.4324	2	12.8838	1931	40.0007	5717	119.857	3518	68.0027	572	26.0261	2155	54.649	776	42.9093	672	40.8827	15	2.51471	9	3.60967	1705	48.3405
ENSSSCG00000001231	1533	1090	32.5532	1480	48.1191	1681	47.9213	2022	52.9777	1890	58.7778	61	12.7416	972	35.0398	1044	43.3508	3	30.5717	2	15.2523	1479	36.2697	4290	106.474	2571	58.8333	737	39.6982	2023	60.7325	479	31.3557	443	31.9054	11	2.18313	4	1.89922	1742	58.4689
ENSSSCG00000001232	1632	0	0	0	0	0	0	0	0	1	0.029214	0	0	3	0.101591	0	0	0	0	0	0	3	0.0691092	0	0	0	0	0	0	1	0.028201	0	0	1	0.067655	0	0	0	0	1	0.0315294
ENSSSCG00000001233	3840	447	5.33158	340	4.41485	451	5.13474	581	6.07952	457	5.67608	21	1.75184	252	3.62808	225	3.7313	1	4.06986	1	3.04569	464	4.54438	1186	11.7558	709	6.4796	319	6.86239	937	11.2343	69	1.80389	88	2.53119	34	2.69493	4	0.758502	880	11.7962
ENSSSCG00000001234	1666	0	0	0	0	0	0	0	0	0	0	0	0	0	0	0	0	0	0	0	0	0	0	0	0	0	0	0	0	0	0	0	0	0	0	0	0	0	0	0	0
ENSSSCG00000001235	2185	0	0	0	0	0	0	2	0.036772	1	0.0218236	0	0	0	0	0	0	0	0	0	0	0	0	0	0	0	0	0	0	0	0	0	0	0	0	0	0	0	0	0	0
ENSSSCG00000001236	1949	0	0	0	0	0	0	0	0	0	0	0	0	0	0	0	0	0	0	0	0	0	0	0	0	0	0	0	0	0	0	10	0.514957	0	0	0	0	0	0	0	0
ENSSSCG00000001239	579	57	4.50235	28	2.40775	34	2.56352	38	2.63326	38	3.12559	1	0.552448	33	3.14635	13	1.4277	0	0	0	0	41	2.65923	39	2.56005	65	3.93398	8	1.1397	28	2.22321	6	1.03879	9	1.71435	0	0	4	5.02311	29	2.57438
ENSSSCG00000001241	1850	5	0.123753	0	0	9	0.212629	11	0.238849	10	0.257733	0	0	2	0.0597509	1	0.0344125	0	0	0	0	12	0.24388	11	0.226255	5	0.0948222	4	0.178559	8	0.199037	0	0	0	0	0	0	0	0	7	0.194713
ENSSSCG00000001242	5220	396	3.47483	530	5.06295	395	3.30849	573	4.41101	401	3.6641	49	3.0072	382	4.04604	213	2.59865	0	0	5	11.2033	494	3.55938	340	2.47935	359	2.41372	407	6.44124	1094	9.64971	293	5.63534	229	4.84583	72	4.19848	13	1.81355	1647	16.2421
ENSSSCG00000001244	1290	7	0.248407	7	0.270429	5	0.169367	9	0.280191	8	0.295624	6	1.48917	6	0.257008	3	0.148019	0	0	0	0	3	0.087417	2	0.0589815	9	0.244716	14	0.896047	24	0.856122	0	0	0	0	0	0	0	0	12	0.478583
ENSSSCG00000001245	860	88	4.68244	46	2.66462	74	3.7585	55	2.56742	65	3.60153	10	3.72149	59	3.78939	22	1.62758	0	0	0	0	63	2.75257	77	3.40486	122	4.97397	15	1.43952	46	2.4604	15	1.74942	13	1.66812	0	0	4	3.38375	53	3.16939
ENSSSCG00000001247	1827	5	0.12531	3	0.0818514	9	0.215304	11	0.241854	8	0.208781	0	0	2	0.0605027	1	0.0348454	0	0	0	0	9	0.185211	10	0.208274	3	0.0576091	2	0.090403	6	0.151156	0	0	0	0	0	0	0	0	8	0.225329
ENSSSCG00000001248	1537	0	0	0	0	2	0.056867	1	0.0261325	2	0.0620369	0	0	2	0.0719109	1	0.0414158	0	0	0	0	4	0.0978373	1	0.0247546	2	0.0456478	0	0	3	0.0898288	0	0	3	0.215502	0	0	0	0	0	0
ENSSSCG00000001252	1281	8	0.285887	0	0	13	0.443447	9	0.282158	14	0.520975	0	0	7	0.301947	3	0.149058	0	0	0	0	12	0.352123	74	2.19764	3	0.0821447	1	0.0644527	2	0.0718444	0	0	7	0.603248	0	0	0	0	5	0.20081
ENSSSCG00000001253	951	0	0	0	0	0	0	2	0.0844365	0	0	0	0	1	0.0580877	0	0	0	0	0	0	0	0	1	0.0399922	0	0	0	0	1	0.0483742	0	0	0	0	0	0	0	0	3	0.162251
ENSSSCG00000001254	855	0	0	0	0	0	0	0	0	0	0	0	0	0	0	0	0	0	0	0	0	0	0	0	0	0	0	0	0	0	0	0	0	0	0	0	0	0	0	0	0
ENSSSCG00000001255	924	0	0	0	0	0	0	0	0	0	0	0	0	0	0	0	0	0	0	0	0	0	0	0	0	0	0	0	0	0	0	1	0.108559	0	0	0	0	0	0	0	0
ENSSSCG00000001256	972	3	0.141254	0	0	0	0	0	0	0	0	0	0	0	0	0	0	0	0	0	0	0	0	0	0	0	0	0	0	0	0	0	0	0	0	0	0	0	0	0	0
ENSSSCG00000001258	924	0	0	0	0	0	0	0	0	0	0	0	0	0	0	0	0	0	0	0	0	0	0	0	0	0	0	0	0	0	0	0	0	0	0	0	0	0	0	0	0
ENSSSCG00000001268	942	0	0	0	0	0	0	0	0	0	0	0	0	0	0	0	0	0	0	0	0	0	0	0	0	0	0	0	0	0	0	0	0	0	0	0	0	0	0	0	0
ENSSSCG00000001279	957	0	0	0	0	0	0	0	0	0	0	0	0	0	0	0	0	0	0	0	0	0	0	0	0	0	0	0	0	0	0	0	0	0	0	0	0	0	0	0	0
ENSSSCG00000001286	954	0	0	0	0	0	0	0	0	0	0	0	0	0	0	0	0	0	0	0	0	0	0	0	0	0	0	0	0	0	0	0	0	0	0	0	0	0	0	0	0
ENSSSCG00000001294	993	0	0	0	0	0	0	0	0	0	0	0	0	0	0	0	0	0	0	0	0	0	0	0	0	0	0	0	0	0	0	0	0	0	0	0	0	0	0	0	0
ENSSSCG00000001297	924	0	0	0	0	0	0	0	0	0	0	0	0	0	0	0	0	0	0	0	0	0	0	0	0	0	0	0	0	0	0	0	0	0	0	0	0	0	0	0	0
ENSSSCG00000001304	927	0	0	0	0	0	0	0	0	0	0	0	0	0	0	0	0	0	0	0	0	0	0	0	0	0	0	0	0	0	0	0	0	0	0	0	0	0	0	0	0
ENSSSCG00000001312	918	0	0	0	0	0	0	0	0	0	0	0	0	0	0	0	0	0	0	0	0	0	0	0	0	0	0	0	0	0	0	0	0	0	0	0	0	0	0	0	0
ENSSSCG00000001337	939	0	0	0	0	0	0	0	0	0	0	0	0	0	0	0	0	0	0	0	0	0	0	1	0.0405027	0	0	0	0	0	0	0	0	0	0	0	0	0	0	0	0
ENSSSCG00000001340	819	0	0	0	0	0	0	0	0	0	0	0	0	0	0	0	0	0	0	0	0	0	0	1	0.04643	0	0	0	0	0	0	0	0	0	0	0	0	0	0	0	0
ENSSSCG00000001341	2446	1214	22.7288	704	14.3489	1288	23.018	1750	28.7436	2373	46.2637	103	13.4872	986	22.2825	869	22.6208	2	12.7767	2	9.56151	1311	20.1544	1632	25.3921	1056	15.1487	384	12.9666	2785	52.4134	175	7.18141	115	5.19218	50	6.22084	24	7.14362	2305	48.4997
ENSSSCG00000001342	2299	156	3.10734	166	3.59966	143	2.71891	174	3.0406	165	3.42242	25	3.48283	90	2.16389	71	1.96631	0	0	0	0	175	2.86227	113	1.87052	112	1.70937	93	3.34106	174	3.48395	42	1.8337	40	1.9214	6	0.794212	11	3.48342	199	4.45479
[truncated: 23,573 more rows]
